# Supplementary material for: Genome-Wide Association and Selective Sweep Analyses Reveal Candidate Genes Associated with Shoot Height in Maize Across Breeding Eras
Source: Genes (Basel). 2026 May 18;17(5):570. doi: 10.3390/genes17050570 (PMC13205200; doi:10.3390/genes17050570)
Supplement: Supplementary file 1 [file genes-17-00570-s001.zip › Supplementary Table S1.xlsx]

## Sheet: Sheet1
Supplementary Table S1. Shoot height (cm) of 363 maize inbred lines after 21 days of growth.
Sample	rep1	rep2	rep3	rep4	rep5	rep6	mean
04K5672	39.7	39.8	39.7	39.9	39.3	38	39.4
04K5686	41.4	43.5	43.3	43.3	43.3	39	42.3
04K5702	43.6	43.4	44.5	45.8	42.8	46.9	44.5
05W002	48.5	48.4	46.6	45.1	48	46.6	47.2
05WN230	53.6	51.6	52	52.9	53.7	54.2	53
1323	46.6	48.5	49.1	48.7	49.4	43.9	47.7
177	46.6	48.6	45.5	48.5	46.1	44.9	46.7
238	51.4	52.2	50.4	52.3	49.8	51.1	51.2
268	44	41.9	43.7	43.4	44.2	48	44.2
303WX	34.5	33.8	33	35.8	33.4	34.1	34.1
4F1	46.9	47.5	48.1	48.1	46.5	49.7	47.8
501	48.8	46.1	48.1	48.8	48.9	46.7	47.9
5237	37.3	38.6	35.6	36.6	39.4	35.1	37.1
526018	50	47	49.6	47.2	46.7	51.7	48.7
7327	42.6	44	42	42.3	44.3	45.8	43.5
7884-4HT	36.3	37.4	36.3	34.8	35	35	35.8
812	45.7	45.5	44.8	43.1	44.9	43.6	44.6
8902	38.9	37.2	41.3	37.5	39.8	37.5	38.7
9642	44.2	41.9	42.6	44.9	42.5	41.9	43
975-12	44	44.6	42.8	44.3	45.4	41.1	43.7
9782	41.6	38.9	39	41.1	40.9	37.3	39.8
A619	45.9	43.8	44.7	45.2	44	40.4	44
B11	44.2	45	46.6	44.1	43.2	47.5	45.1
B110	60	59.2	60.5	58.7	57.6	64	60
B111	52.1	53.2	52.5	55.3	55.4	61.5	55
B113	44.1	45.9	45.6	46.2	46.4	47.8	46
B114	44.3	44.6	45	43.2	44.6	48.3	45
B151	37	34.4	36.2	36.7	37.1	33.4	35.8
B73	50.2	47.3	48.3	49.6	49.4	51.6	49.4
B77	54.6	52	51.5	53.9	52	55.2	53.2
BEM	42	39.2	39.6	41.2	42.2	40.6	40.8
BGY	37.6	37.7	36.4	37.9	37.4	37.4	37.4
BS16	48	47.8	48.3	46.3	45.5	41.3	46.2
BY4839	49.7	48.5	51.9	51.9	50.8	46.6	49.9
BY4944	57.6	56.5	54.8	56.6	53.5	52.2	55.2
BY4960	42.9	46.3	44.2	45.3	43.9	48	45.1
BY804	53.7	52.3	53.5	55.4	55.3	56.2	54.4
BY809	44.1	42.9	44.7	41.7	44.1	40.5	43
BY813	48.1	48.1	47.4	47.9	50.9	48.6	48.5
BY815	45.6	44.5	43	45.1	45.6	43.2	44.5
BY843	40	38.9	41.3	39.5	39.2	45.9	40.8
BY855	55.2	56.7	58.7	56.5	59.3	58	57.4
BZN	35.2	37.6	37.2	34.7	35.8	34.9	35.9
C8605	37.6	37.3	38.2	35.8	37.6	30.7	36.2
CF3	52	50.6	48.7	48.4	48.7	53.4	50.3
CHANG3	45.5	43	42.3	45.8	42.1	42.9	43.6
CHANG7-2	34.3	35.3	35.7	37.4	36.7	33	35.4
CHENG698	44.6	46.8	44.2	45.6	44.7	42.9	44.8
CHUAN48-2	45.5	47.1	47.6	47.4	44.3	45.3	46.2
CIMBL10	51.9	50.7	48.6	49.3	48.2	47.1	49.3
CIMBL100	42.1	44.9	43.9	44.1	42.4	44.2	43.6
CIMBL101	47.2	44.6	46.2	43.5	44.2	52.7	46.4
CIMBL102	45.1	42.3	42	44.9	43.9	44	43.7
CIMBL105	48.5	45.2	45.9	45.5	46	46.1	46.2
CIMBL108	51.7	49.6	51.3	50.5	50.1	48	50.2
CIMBL11	50.3	51.8	49.1	49.8	48.9	51.9	50.3
CIMBL110	53.6	52.2	55.1	51.5	51.7	56.3	53.4
CIMBL112	44.1	44.4	44.1	46.6	45.4	49.6	45.7
CIMBL114	43.9	45.4	45.1	46.5	46.5	41.4	44.8
CIMBL115	51.7	51.5	52.2	51	51.1	56.3	52.3
CIMBL116	49.4	49.1	48.8	50	46.4	45.5	48.2
CIMBL117	41	39.2	40.6	40.2	41.3	39.5	40.3
CIMBL119	61.2	60.3	63.8	63.9	62.7	57.1	61.5
CIMBL120	44.6	45.3	44.3	44.1	42.9	47.6	44.8
CIMBL122	50.8	50.6	52.2	51.5	54.5	59	53.1
CIMBL123	45.7	48.4	45.2	44	45.6	48.3	46.2
CIMBL124	52	51.8	51.4	49.6	51.7	52.5	51.5
CIMBL125	50.7	52.5	51.5	48.6	50.9	50	50.7
CIMBL126	48.5	48.3	47.3	49.4	50.3	46	48.3
CIMBL127	46.9	43.6	45.8	46.3	44.3	44.3	45.2
CIMBL128	58.2	58.9	57.6	56.4	55.8	62.3	58.2
CIMBL13	42.7	45.2	46.1	46.2	44	44	44.7
CIMBL133	45.1	46.1	45.1	45.3	44.2	43.6	44.9
CIMBL134	42.9	45.9	46	42.9	44	44.7	44.4
CIMBL139	46.6	47.4	44.3	46.2	45.3	39	44.8
CIMBL14	43.8	43.7	44.5	45.3	41.6	43.3	43.7
CIMBL141	46.6	47.3	46.9	46.6	45.3	41.5	45.7
CIMBL142	48.9	49.8	46.1	46.5	48.8	49.7	48.3
CIMBL143	39.8	40.8	39	38.1	39.1	42.6	39.9
CIMBL144	45.4	44.9	44.4	47.1	42.5	46.9	45.2
CIMBL145	41.1	43.7	41.8	43.6	40.4	40.2	41.8
CIMBL147	41.8	40.1	41.3	42.3	39.7	42	41.2
CIMBL148	43	40.5	41	43.4	43.7	42.2	42.3
CIMBL15	51.3	48.7	50.2	50.1	50.7	51.4	50.4
CIMBL151	43.7	43.8	45	46.2	45.8	41.9	44.4
CIMBL152	37.5	37.5	37	39	38.3	38.1	37.9
CIMBL154	50.1	51.9	50.4	51.7	51.3	50.6	51
CIMBL155	45.3	46.5	46.3	45.6	43.6	49.9	46.2
CIMBL156	44.6	46.5	46	44.3	46.8	43.6	45.3
CIMBL157	47.3	47.6	50.6	47.3	47.1	52.3	48.7
CIMBL16	47	46.6	46.8	48.7	47.4	52.7	48.2
CIMBL17	44.1	42.3	42.2	44.1	46.2	45.7	44.1
CIMBL18	46.4	48.5	46.5	49	47.5	51.3	48.2
CIMBL20	50	49.8	51.7	50.7	50.7	54.3	51.2
CIMBL22	50.8	49.2	50.2	49.3	48.6	55.5	50.6
CIMBL23	48.5	49.8	50.5	50.6	53.7	56.5	51.6
CIMBL25	48.5	50.3	47.3	50.2	50.3	44.4	48.5
CIMBL26	54	52.1	53.7	51.6	52.8	52.6	52.8
CIMBL27	43.9	45.6	45.6	45.8	45.1	45.2	45.2
CIMBL28	46.8	43.2	45.6	46	42.7	45.1	44.9
CIMBL32	47.7	45.8	46	46.6	47.1	45.8	46.5
CIMBL38	47.4	44.6	45.3	44.8	44.1	46.8	45.5
CIMBL4	45.2	43.3	42.4	43.9	43.8	48.4	44.5
CIMBL40	44.9	44.8	42.8	44.7	45.5	41.9	44.1
CIMBL42	51.7	51.5	50.1	50.7	50.9	43.9	49.8
CIMBL43	40.7	42	40.1	43.6	42.1	39.9	41.4
CIMBL44	48.7	51.7	48.5	51.3	53.1	49.7	50.5
CIMBL47	41.7	43.7	42	43.5	42	46.9	43.3
CIMBL48	46.9	45.3	44.5	46.9	46.6	47.6	46.3
CIMBL49	43.9	44.3	42.7	40.9	42.1	42.9	42.8
CIMBL5	44.6	43.8	43.7	42.8	43.5	47.4	44.3
CIMBL50	39.8	42.5	40.1	40.6	39.3	37.7	40
CIMBL51	50.9	51.5	50.4	51.3	48.9	51.8	50.8
CIMBL52	44.5	44.5	45.7	43.2	44.7	43.8	44.4
CIMBL53	45.7	44.7	44.8	45.6	44.5	42.3	44.6
CIMBL54	52.4	49.8	49.8	47.8	50.5	49.7	50
CIMBL56	48.7	52.8	49.5	50.9	52.1	50.8	50.8
CIMBL57	44.2	47.3	44.8	44.3	44.1	45.9	45.1
CIMBL59	54.7	54	52.2	51.6	52.6	52.3	52.9
CIMBL6	44.1	44.3	45.3	44.4	43.5	43	44.1
CIMBL60	48.2	48	48.7	48.2	46.9	42.6	47.1
CIMBL63	46.1	45	47.2	45.3	46.1	45.7	45.9
CIMBL65	53	53.1	54.6	51.5	52.1	51.3	52.6
CIMBL66	33.4	35.1	34.4	33.8	33.8	38.3	34.8
CIMBL67	44.3	45.3	45.5	42.7	45.1	46.5	44.9
CIMBL68	43.1	43.1	42.7	44.8	45.8	48.7	44.7
CIMBL69	35	34.2	35.5	35.8	35.8	36.1	35.4
CIMBL7	53.7	53.5	53.7	53.4	53.5	51.4	53.2
CIMBL70	53.3	49.9	51.1	49.6	49.5	52.6	51
CIMBL71	55.7	54.9	55.6	56.1	54.4	50.3	54.5
CIMBL72	55.4	58	58.1	53.9	56.9	50.7	55.5
CIMBL75	50.1	50.1	49.4	47.7	49.2	45.1	48.6
CIMBL78	37.9	37.7	36.5	36.1	36.7	34.1	36.5
CIMBL8	47.5	47.2	47.4	48.9	46.8	51.4	48.2
CIMBL81	41.6	41.5	39.8	41.9	41.6	38.4	40.8
CIMBL82	50.6	52.5	51.9	49.9	48.5	53.8	51.2
CIMBL84	42.3	41.8	43.2	42.9	41.8	41.2	42.2
CIMBL86	49.5	47.6	48.3	48.4	49	43.4	47.7
CIMBL88	42.8	40.4	42.2	39.9	40.8	42.3	41.4
CIMBL90	36.3	38.8	36.2	37.1	39	37.6	37.5
CIMBL91	47.3	49	51	50	47.3	45.8	48.4
CIMBL92	38.7	38	39.1	37.9	37.2	37.7	38.1
CIMBL93	40.2	41.2	41	41.4	41.5	35.9	40.2
CIMBL94	39.8	42.2	41.4	41.9	41.1	38.4	40.8
CIMBL95	45.6	47.2	47.4	46.3	46.4	38.9	45.3
CIMBL96	44.7	43.2	43.4	44.8	42.6	46.5	44.2
CIMBL98	47.8	46	46.9	48.8	45.2	46.7	46.9
CIMBL99	45.1	44.1	42.7	42.6	40.6	41.1	42.7
CML113	42.9	41.4	40.1	40.9	41.8	44.3	41.9
CML121	48.8	49.2	49.2	48.4	46.2	46.8	48.1
CML122	46	44.5	43.1	46.5	45.3	43.4	44.8
CML130	38.8	39.7	39.7	39	39.5	35.5	38.7
CML134	43.6	46	43.4	45	43.5	47.9	44.9
CML139	51.6	48.5	51.2	48.8	50.1	50.4	50.1
CML162	54.7	55.5	55.6	53.1	53.6	57.5	55
CML165	44.9	42.6	44.8	45.8	43.2	43.3	44.1
CML168	54.2	52.9	54.6	54	53.8	49.7	53.2
CML170	44.6	44.7	48.1	43.4	44.3	46.1	45.2
CML189	44.1	44.5	43.9	44.1	43.2	38.8	43.1
CML191	42.1	40.8	42.3	40.8	42.9	46.1	42.5
CML20	51.4	53.6	54.3	53.8	53.9	57.6	54.1
CML223	55.1	53.4	54.2	51.9	52.6	50.8	53
CML225	52	52.1	50	53.1	50	44.6	50.3
CML226	57.5	55.8	53.8	54.8	52.4	55.1	54.9
CML228	46.9	45.1	43.4	44.4	46.2	45.2	45.2
CML27	42.2	41	43.8	43.6	44.1	43.3	43
CML28	50.5	51.3	51.1	48.1	49.5	45.3	49.3
CML290	50.7	49.8	51.7	50.6	50.6	47.8	50.2
CML298	42.1	42.8	44.2	42.2	44.3	46.6	43.7
CML300	48.7	51.6	52	52.1	51.7	48.7	50.8
CML305	50.9	49	48.6	48.7	51	53.6	50.3
CML307	47.1	45	46	48.6	45.6	47.9	46.7
CML31	52.9	51.1	52.6	50	51.2	46.4	50.7
CML32	43.6	42.2	46.2	43.9	44.5	46.6	44.5
CML323	42.7	41.2	42.7	41	43.2	44.8	42.6
CML324	47.5	45.6	46.7	44.4	46.3	43.7	45.7
CML327	45.6	44.8	43.7	43.2	42.9	47.4	44.6
CML338	49.5	48	47.2	48.9	46.8	47	47.9
CML360	54.2	52.6	53.4	55.3	55.1	58.8	54.9
CML361	49.7	48.6	46.5	47.3	46.2	46.7	47.5
CML364	58	58	58	55.7	57.2	57.5	57.4
CML411	44	44.3	45.8	45.3	46.5	51.3	46.2
CML415	54.5	53.9	52.3	53.1	54.9	52.9	53.6
CML422	45.1	45.2	48.6	44.6	44.9	51.2	46.6
CML426	43.6	43.7	44.1	46.1	44	49.1	45.1
CML428	47.9	47.6	48.3	49	49.1	43.7	47.6
CML431	46	46.8	46.5	45.6	44.3	46.2	45.9
CML451	46.1	45.6	44.1	43.7	43.4	42.9	44.3
CML454	51.7	49.3	49.8	47.8	51.4	51.2	50.2
CML465	54.6	50.8	50.1	52.7	52.5	53.1	52.3
CML470	42.7	43.2	42.6	43.1	43.7	50.5	44.3
CML479	55	56	56.5	53.7	56.3	54.3	55.3
CML480	49.8	54.2	50	51.6	51.2	56.4	52.2
CML493	52.4	50.9	52.7	52.9	52.2	50.3	51.9
CML496	43.4	43.4	44.5	43.6	45.6	45.9	44.4
CML497	43.9	44.7	43.1	42.4	41.4	47.3	43.8
CML50	49.1	50.3	51.5	50.7	50.7	47.1	49.9
CML69	44.8	43.6	42.4	47.2	46.1	44.1	44.7
D047	50.1	52.8	49.1	50.2	51.7	52.7	51.1
D863F	47	47.1	45.4	46.4	45.2	49.1	46.7
DAN340	41.1	41.1	42.4	39.8	42	42.6	41.5
DAN360	53	51.1	51.1	49.5	50.5	48.4	50.6
DAN598	39.3	39.6	38.7	38.6	39.1	35.7	38.5
DAN599	49.7	51.8	55.5	52.1	53.1	52.8	52.5
DE.EX	42.2	42	39.2	41.2	42	40.6	41.2
DH29	42.2	40.6	41.3	40.3	41.7	39.3	40.9
DH3732	40.8	40.2	39	39.4	40.6	42.4	40.4
DONG237	35.9	34.3	36.4	34.7	34.2	36.9	35.4
DSB	45.4	47	47	45.8	47.1	46.1	46.4
ES40	54	52.8	53.3	52.5	52.1	56.3	53.5
FCD0602	52.2	50.9	48.9	49.8	52.6	52.2	51.1
GEMS11	53.2	49.3	53.2	52.4	50.7	46.6	50.9
GEMS13	53.8	53.1	54.4	54	54.3	46.6	52.7
GEMS14	52.9	50.8	50	51.7	53.8	51	51.7
GEMS15	51.5	52.4	51.7	50.7	50.6	47.9	50.8
GEMS16	48.6	50	48.3	51.5	48	52.4	49.8
GEMS17	57.8	59	59	55.3	58.7	58.8	58.1
GEMS18	54.7	53	55.2	52.8	54	58.5	54.7
GEMS19	52.8	53.8	50.7	52.8	51.1	47.8	51.5
GEMS2	46.9	44.9	46.2	44.9	43.7	44.6	45.2
GEMS20	51	54.9	54	53.6	54.3	52	53.3
GEMS21	45.8	48.3	49.3	45	47.1	50.7	47.7
GEMS23	48.8	45.3	47.5	46.4	48.2	50	47.7
GEMS25	56.7	57.2	56.6	56.8	55.3	57	56.6
GEMS27	50.9	51.8	54.5	53	52.9	57.3	53.4
GEMS28	50.8	51.6	53.8	53	49.7	53.1	52
GEMS29	50.4	50	48.4	46	46.6	48.4	48.3
GEMS3	50	50.1	52.5	50.3	49.8	53.9	51.1
GEMS30	47.9	50.6	48.1	50	51	48.8	49.4
GEMS31	46.2	49	47.4	46	47.3	49.7	47.6
GEMS32	51.3	50.5	50.9	51.9	50.1	44.7	49.9
GEMS33	61.6	61.2	61.8	59.2	59	62	60.8
GEMS35	49.6	51.9	51.9	50.2	51.4	51	51
GEMS36	57.2	56.6	56.7	57.5	61	66.8	59.3
GEMS4	57.6	55.9	56.2	55.2	58.3	58.2	56.9
GEMS41	47	48.3	48.4	48.2	47.9	51.8	48.6
GEMS43	49.5	48.9	50.5	49	48.2	47.3	48.9
GEMS44	46	45.3	44	44	45.7	44.4	44.9
GEMS45	49.4	49.3	50.3	48.1	51	51.3	49.9
GEMS46	47.4	47.8	47.6	47	47.1	49.3	47.7
GEMS47	46.1	47.1	47.8	47.4	45.4	48.2	47
GEMS49	61.7	61.6	60.3	62.7	60	63.3	61.6
GEMS5	53.3	51.1	53.8	52.3	51.2	53.9	52.6
GEMS50	48.7	46	47.1	46.9	47.2	45.5	46.9
GEMS51	58.2	58.8	56.9	55.6	59.2	54.5	57.2
GEMS52	53.8	53.3	54.4	54.4	54.1	48	53
GEMS53	49	48.5	49.8	45.5	46.6	50.4	48.3
GEMS54	48.3	46.3	47.8	44.8	44.9	48.1	46.7
GEMS56	49.8	52.5	49.9	48	51.9	51.5	50.6
GEMS58	48.9	47.1	48.8	48.6	50.5	48.3	48.7
GEMS59	52.9	52.7	53.1	52.6	53.4	48.5	52.2
GEMS6	52.6	51.8	54.8	53.9	53.8	54.7	53.6
GEMS62	53.5	52.8	51.9	53	53.3	48.7	52.2
GEMS63	52.8	49.2	52.3	51.8	50.8	51.5	51.4
GEMS64	56.5	59.2	57.5	58.6	56.8	57	57.6
GEMS65	51.9	50.9	49.5	53.5	55.1	52.3	52.2
GEMS66	49.8	46.7	48.4	47.3	47	54.8	49
GEMS9	51.6	49.9	46.3	46.8	50.4	45.4	48.4
GY1032	45.4	44.5	42.5	42.6	43.5	47.9	44.4
GY220	48	51	51.7	48.8	47.5	47.6	49.1
GY237	55.2	57	53.7	56.7	55.8	54.6	55.5
GY386	53.9	52.3	53	55.1	51.8	57.3	53.9
GY386B	52.8	51.5	51	51.7	50.5	46.7	50.7
GY462	48.3	49.5	48.4	48.1	49.7	47	48.5
GY798	51.3	50.7	52.6	51.5	52.4	51.7	51.7
GY923	49.1	51.3	51.5	50.2	50.8	47.1	50
HB	44.5	43.4	41.8	42.5	43.9	44.3	43.4
HSBN	34.7	34.9	36.2	37.1	35.3	37.2	35.9
HTH-17	33.3	33.5	33.1	33.2	34.9	34.2	33.7
HUA83-2	48.5	49.9	47.1	47.5	47.3	50.7	48.5
HUANGC	35.4	34.4	35.5	34.5	34.7	32.5	34.5
HYS	33.6	33.8	32.8	33.5	32.8	30.9	32.9
HZS	34.6	36	36.8	35.4	34.8	36.6	35.7
IRF291	48.4	48.9	48.5	49.3	49.7	45.6	48.4
IRF314	47.2	47.5	44.5	44.7	45.6	48.9	46.4
JI63	41.7	42.5	42	41.9	42.1	38.2	41.4
JI842	42.2	41.7	42.7	44.1	43.3	36.8	41.8
JI846	46.5	50.5	48.8	48.7	49.8	51.5	49.3
JI853	45.1	44	44.5	42.9	45.6	43.7	44.3
JIAO51	47.8	50.3	51.3	48.4	49.8	51.2	49.8
K10	41	43.7	43.7	41.9	41.6	42.5	42.4
K12	42.1	43.9	43	42	42.4	41.6	42.5
K22	35.4	38.2	36.1	37	35.7	36.6	36.5
L3180	49.1	48.4	45.9	47.8	47	48	47.7
LG001	42.6	45	43.6	43.7	42	47.1	44
LIAO159	49.1	50.3	49.6	51.2	49.5	46.7	49.4
LIAO5114	46.8	48.9	47.5	46.9	48.8	47.3	47.7
LIAO5262	48.7	49.5	50.9	48.1	51.9	50.3	49.9
LIAO5263	45.4	43.3	43.6	43.3	44.1	42.5	43.7
LK11	40.2	37.8	38.7	38.1	38.1	38.7	38.6
LXN	43.9	43.5	43.8	45.1	44.5	39.6	43.4
LY042	46.2	45.7	47	47.7	47.6	47.2	46.9
M153	46.2	44.5	45.2	47.4	46	47.9	46.2
M165	41.5	40.1	41.9	39.5	40.4	40.8	40.7
M97	46.5	45.5	46.1	42.6	45.3	46.4	45.4
MN	40.7	42.1	42.8	42	43.1	41.9	42.1
MO17	46.1	47.8	47.8	48.1	47.6	50	47.9
NAN21-3	43.9	41.3	43.8	42.3	43.4	45.7	43.4
NMJT	43.7	45.5	44.9	46.4	45.5	39.2	44.2
QI205	42.8	42.4	42.6	43.8	44.6	44.8	43.5
QI319	42.9	45.8	43.5	44.1	46.1	41.6	44
R15	38.8	41.5	39.9	40.3	39.4	37.7	39.6
R15X1141	44.4	46.7	46.4	48.1	45	45.4	46
RY684	49.1	49.6	46.6	46.8	47.2	49.3	48.1
RY713	46.2	43.5	45.5	45	46.4	40.4	44.5
RY732	38.9	39.3	38.1	39.7	37.6	33.2	37.8
RY737	40	39.7	39.8	37.9	38.9	41.3	39.6
S37	33.6	34.2	34.2	32	32.5	33.3	33.3
SC55	46.3	48	45.7	46.4	46.4	48.6	46.9
SHEN5003	31.3	32.1	32.3	30.5	30.7	29.1	31
SI273	47.1	45.4	46.5	45.5	46	54.5	47.5
SI434	32	31.8	32.3	31.1	30.6	34.2	32
SI446	44.1	44.2	47.8	44.7	45.5	46.7	45.5
SW92E114	50.2	48.1	50.5	48.8	49.2	52	49.8
SY1032	49.6	49.3	50	48.1	51.1	50.7	49.8
SY1035	49.2	48.5	47.3	51.9	47.2	54.7	49.8
SY1039	47.5	45.9	49.6	47.6	47	48.6	47.7
SY1052	46.1	46.6	45.6	46.8	46.3	48.2	46.6
SY1077	43.3	45.9	43.9	44.5	45.4	44.6	44.6
SY3073	44.4	42.5	45.8	42.7	44.7	48.7	44.8
SY998	45	44.5	43	42.4	41.7	45.6	43.7
SY999	43.9	44.1	45.5	44.3	43.7	49.1	45.1
TIAN77	39.1	39.2	38.3	40.7	38.6	41.7	39.6
TT16	52.5	52	52.8	52.7	50.2	51.8	52
TX5	41.7	42.1	43.6	42.5	42.9	39.8	42.1
TY1	47	47.8	47.5	45.9	45.1	46.9	46.7
TY10	51.7	48.9	49.4	48.7	51	57.5	51.2
TY11	51.3	51	49.2	51.6	52.2	49.5	50.8
TY2	45.4	41.1	42	45.6	42.2	46.5	43.8
TY3	44.3	47.6	44.5	44.7	46.2	46.9	45.7
TY4	47.9	46.6	45.4	48.4	46.3	49.8	47.4
TY5	42.2	43.8	43.8	43.7	41.7	46.4	43.6
TY6	47.4	46.3	49	48.2	46.4	48.9	47.7
TY7	48.1	46.5	48.5	46	47.6	41.1	46.3
TY8	47.7	48.6	48.8	48.4	51.6	52.5	49.6
U8112	44.5	45.4	44.2	44.7	45.9	49.5	45.7
WH413	32.7	32.5	33.1	32.6	33.9	37.4	33.7
WMR	35.7	34.2	35.1	34.3	34.6	34.3	34.7
WU109	38.7	38.1	39.2	39.4	37.1	39.7	38.7
XI502	36.1	35.4	36	35.7	37.9	37.9	36.5
XUN971	43.2	42.7	43.6	43.7	41.5	42.7	42.9
XZ698	41	40.2	40	43	44.2	42.4	41.8
YAN414	39.3	40.4	39.1	39.3	39.8	42.1	40
YE478	40.8	37.7	40.6	38.4	39.9	37.2	39.1
YE52106	44.8	47.6	45.5	45.7	45.3	42.3	45.2
YE8001	37.1	35.5	36.4	34.3	37.7	36.8	36.3
YU374	41.1	39.5	41.5	42.2	41.1	44.8	41.7
Z2018F	51.7	49.6	49.2	48.8	49.7	55.2	50.7
ZB648	45.4	47.1	46.3	43.5	43.4	44.3	45
ZHENG22	38.6	40.1	38.3	39.5	39.8	41.3	39.6
ZHENG28	43.4	42.3	44.6	43.8	41.7	41.6	42.9
ZHENG29	48.7	48.4	48.2	48.4	49.5	38.8	47
ZHENG30	48	48.3	49.1	47.2	50.6	47.2	48.4
ZHENG32	43.4	42.2	43	44.4	45.5	44.9	43.9
ZHENG35	45.1	44.1	44.9	44.9	45.6	43	44.6
ZHENG58	32.9	34.2	35.4	33.9	36.2	38	35.1
ZHENG653	41.9	42.7	44.7	43.3	42.4	43	43
ZHI41	47.4	50	48.4	49.6	49.7	45.3	48.4
ZHONG69	44.8	42.4	43.7	43.1	42	37.2	42.2
ZI330	43.7	43.7	45.5	44.8	42.6	44.9	44.2
ZONG3	42.6	39.8	42	41.7	41.2	41.1	41.4
ZONG31	43.9	43.8	41.9	43.2	43.6	38	42.4
ZZ03	44.6	45.7	45.9	43.5	45.8	44.5	45
