# Supplementary material for: Genome-Wide Association and Selective Sweep Analyses Reveal Candidate Genes Associated with Shoot Height in Maize Across Breeding Eras
Source: Genes (Basel). 2026 May 18;17(5):570. doi: 10.3390/genes17050570 (PMC13205200; doi:10.3390/genes17050570)
Supplement: Supplementary file 1 [file genes-17-00570-s001.zip › Supplementary Table S2.xlsx]

## Sheet: CN1980&90s vs CN1960&70s
Supplementary Table S2. Selection sweeps analysis of maize from different breeding eras.
CHROM	BIN_START	BIN_END	N_VARIANTS	WEIGHTED_FST	MEAN_FST	MergedGenes
chr1	1	600000	937	-0.0197118	-0.022678	Zm00001d027230|Zm00001d027231|Zm00001d027232|Zm00001d027233|Zm00001d027234|Zm00001d027235|Zm00001d027236|Zm00001d027239|Zm00001d027240|Zm00001d027242|Zm00001d027244|Zm00001d027245|Zm00001d027248|Zm00001d027249|Zm00001d027250|Zm00001d027253|Zm00001d027254|Zm00001d027256|Zm00001d027257
chr1	60001	660000	931	-0.0186321	-0.0214016	Zm00001d027232|Zm00001d027233|Zm00001d027234|Zm00001d027235|Zm00001d027236|Zm00001d027239|Zm00001d027240|Zm00001d027242|Zm00001d027244|Zm00001d027245|Zm00001d027248|Zm00001d027249|Zm00001d027250|Zm00001d027253|Zm00001d027254|Zm00001d027256|Zm00001d027257
chr1	120001	720000	1126	-0.0160689	-0.0198485	Zm00001d027235|Zm00001d027236|Zm00001d027239|Zm00001d027240|Zm00001d027242|Zm00001d027244|Zm00001d027245|Zm00001d027248|Zm00001d027249|Zm00001d027250|Zm00001d027253|Zm00001d027254|Zm00001d027256|Zm00001d027257|Zm00001d027258|Zm00001d027259
chr1	180001	780000	1132	-0.0156762	-0.0196429	Zm00001d027239|Zm00001d027240|Zm00001d027242|Zm00001d027244|Zm00001d027245|Zm00001d027248|Zm00001d027249|Zm00001d027250|Zm00001d027253|Zm00001d027254|Zm00001d027256|Zm00001d027257|Zm00001d027258|Zm00001d027259
chr1	240001	840000	1188	-0.0160819	-0.0201999	Zm00001d027248|Zm00001d027249|Zm00001d027250|Zm00001d027253|Zm00001d027254|Zm00001d027256|Zm00001d027257|Zm00001d027258|Zm00001d027259
chr1	300001	900000	1186	-0.0164859	-0.0206923	Zm00001d027248|Zm00001d027249|Zm00001d027250|Zm00001d027253|Zm00001d027254|Zm00001d027256|Zm00001d027257|Zm00001d027258|Zm00001d027259|Zm00001d027263
chr1	360001	960000	1096	-0.0202312	-0.0227363	Zm00001d027253|Zm00001d027254|Zm00001d027256|Zm00001d027257|Zm00001d027258|Zm00001d027259|Zm00001d027263
chr1	420001	1020000	1132	-0.0207451	-0.0238673	Zm00001d027253|Zm00001d027254|Zm00001d027256|Zm00001d027257|Zm00001d027258|Zm00001d027259|Zm00001d027263
chr1	480001	1080000	1300	-0.0151145	-0.0190899	Zm00001d027256|Zm00001d027257|Zm00001d027258|Zm00001d027259|Zm00001d027263|Zm00001d027265|Zm00001d027266|Zm00001d027267|Zm00001d027268|Zm00001d027269|Zm00001d027271
chr1	540001	1140000	1438	-0.0170941	-0.0193238	Zm00001d027256|Zm00001d027257|Zm00001d027258|Zm00001d027259|Zm00001d027263|Zm00001d027265|Zm00001d027266|Zm00001d027267|Zm00001d027268|Zm00001d027269|Zm00001d027271
chr1	600001	1200000	1658	-0.0154455	-0.0193199	Zm00001d027258|Zm00001d027259|Zm00001d027263|Zm00001d027265|Zm00001d027266|Zm00001d027267|Zm00001d027268|Zm00001d027269|Zm00001d027271
chr1	660001	1260000	1841	-0.00749944	-0.0161936	Zm00001d027258|Zm00001d027259|Zm00001d027263|Zm00001d027265|Zm00001d027266|Zm00001d027267|Zm00001d027268|Zm00001d027269|Zm00001d027271|Zm00001d027273|Zm00001d027275|Zm00001d027276|Zm00001d027277
chr1	720001	1320000	1743	-0.00086699	-0.0125006	Zm00001d027263|Zm00001d027265|Zm00001d027266|Zm00001d027267|Zm00001d027268|Zm00001d027269|Zm00001d027271|Zm00001d027273|Zm00001d027275|Zm00001d027276|Zm00001d027277
chr1	780001	1380000	1797	0.00379256	-0.00971997	Zm00001d027263|Zm00001d027265|Zm00001d027266|Zm00001d027267|Zm00001d027268|Zm00001d027269|Zm00001d027271|Zm00001d027273|Zm00001d027275|Zm00001d027276|Zm00001d027277
chr1	840001	1440000	1810	0.00907121	-0.00652864	Zm00001d027263|Zm00001d027265|Zm00001d027266|Zm00001d027267|Zm00001d027268|Zm00001d027269|Zm00001d027271|Zm00001d027273|Zm00001d027275|Zm00001d027276|Zm00001d027277
chr1	900001	1500000	1872	0.0143911	-0.00307148	Zm00001d027265|Zm00001d027266|Zm00001d027267|Zm00001d027268|Zm00001d027269|Zm00001d027271|Zm00001d027273|Zm00001d027275|Zm00001d027276|Zm00001d027277
chr1	960001	1560000	1965	0.0189873	-0.000194551	Zm00001d027265|Zm00001d027266|Zm00001d027267|Zm00001d027268|Zm00001d027269|Zm00001d027271|Zm00001d027273|Zm00001d027275|Zm00001d027276|Zm00001d027277|Zm00001d027278|Zm00001d027279
chr1	1020001	1620000	2230	0.0155133	0.000331777	Zm00001d027266|Zm00001d027267|Zm00001d027268|Zm00001d027269|Zm00001d027271|Zm00001d027273|Zm00001d027275|Zm00001d027276|Zm00001d027277|Zm00001d027278|Zm00001d027279|Zm00001d027280|Zm00001d027281
chr1	1080001	1680000	2253	0.012051	0.00116457	Zm00001d027273|Zm00001d027275|Zm00001d027276|Zm00001d027277|Zm00001d027278|Zm00001d027279|Zm00001d027280|Zm00001d027281
chr1	1140001	1740000	2528	0.00545891	-0.00326564	Zm00001d027273|Zm00001d027275|Zm00001d027276|Zm00001d027277|Zm00001d027278|Zm00001d027279|Zm00001d027280|Zm00001d027281|Zm00001d027283
chr1	1200001	1800000	2557	0.00028518	-0.00734998	Zm00001d027275|Zm00001d027276|Zm00001d027277|Zm00001d027278|Zm00001d027279|Zm00001d027280|Zm00001d027281|Zm00001d027283
chr1	1260001	1860000	3882	-0.0120566	-0.01631	Zm00001d027278|Zm00001d027279|Zm00001d027280|Zm00001d027281|Zm00001d027283|Zm00001d027285|Zm00001d027286|Zm00001d027287|Zm00001d027288
chr1	1320001	1920000	4077	-0.0117543	-0.0155778	Zm00001d027278|Zm00001d027279|Zm00001d027280|Zm00001d027281|Zm00001d027283|Zm00001d027285|Zm00001d027286|Zm00001d027287|Zm00001d027288
chr1	1380001	1980000	4272	-0.0143328	-0.0172104	Zm00001d027278|Zm00001d027279|Zm00001d027280|Zm00001d027281|Zm00001d027283|Zm00001d027285|Zm00001d027286|Zm00001d027287|Zm00001d027288|Zm00001d027289|Zm00001d027290|Zm00001d027291
chr1	1440001	2040000	4739	-0.0186215	-0.0205249	Zm00001d027278|Zm00001d027279|Zm00001d027280|Zm00001d027281|Zm00001d027283|Zm00001d027285|Zm00001d027286|Zm00001d027287|Zm00001d027288|Zm00001d027289|Zm00001d027290|Zm00001d027291|Zm00001d027292|Zm00001d027293
chr1	1500001	2100000	4940	-0.0186347	-0.0196595	Zm00001d027279|Zm00001d027280|Zm00001d027281|Zm00001d027283|Zm00001d027285|Zm00001d027286|Zm00001d027287|Zm00001d027288|Zm00001d027289|Zm00001d027290|Zm00001d027291|Zm00001d027292|Zm00001d027293
chr1	1560001	2160000	5374	-0.0212471	-0.0218705	Zm00001d027280|Zm00001d027281|Zm00001d027283|Zm00001d027285|Zm00001d027286|Zm00001d027287|Zm00001d027288|Zm00001d027289|Zm00001d027290|Zm00001d027291|Zm00001d027292|Zm00001d027293|Zm00001d027295|Zm00001d027296|Zm00001d027298
chr1	1620001	2220000	5190	-0.0222246	-0.0230282	Zm00001d027283|Zm00001d027285|Zm00001d027286|Zm00001d027287|Zm00001d027288|Zm00001d027289|Zm00001d027290|Zm00001d027291|Zm00001d027292|Zm00001d027293|Zm00001d027295|Zm00001d027296|Zm00001d027298|Zm00001d027299
chr1	1680001	2280000	4975	-0.0216418	-0.0247618	Zm00001d027283|Zm00001d027285|Zm00001d027286|Zm00001d027287|Zm00001d027288|Zm00001d027289|Zm00001d027290|Zm00001d027291|Zm00001d027292|Zm00001d027293|Zm00001d027295|Zm00001d027296|Zm00001d027298|Zm00001d027299|Zm00001d027300
chr1	1740001	2340000	5010	-0.0177439	-0.0240894	Zm00001d027285|Zm00001d027286|Zm00001d027287|Zm00001d027288|Zm00001d027289|Zm00001d027290|Zm00001d027291|Zm00001d027292|Zm00001d027293|Zm00001d027295|Zm00001d027296|Zm00001d027298|Zm00001d027299|Zm00001d027300|Zm00001d027302|Zm00001d027303|Zm00001d027304
chr1	1800001	2400000	5043	-0.0097238	-0.0188707	Zm00001d027285|Zm00001d027286|Zm00001d027287|Zm00001d027288|Zm00001d027289|Zm00001d027290|Zm00001d027291|Zm00001d027292|Zm00001d027293|Zm00001d027295|Zm00001d027296|Zm00001d027298|Zm00001d027299|Zm00001d027300|Zm00001d027302|Zm00001d027303|Zm00001d027304|Zm00001d027305
chr1	1860001	2460000	4001	0.00527054	-0.00936986	Zm00001d027289|Zm00001d027290|Zm00001d027291|Zm00001d027292|Zm00001d027293|Zm00001d027295|Zm00001d027296|Zm00001d027298|Zm00001d027299|Zm00001d027300|Zm00001d027302|Zm00001d027303|Zm00001d027304|Zm00001d027305
chr1	1920001	2520000	3926	0.0044286	-0.01078	Zm00001d027289|Zm00001d027290|Zm00001d027291|Zm00001d027292|Zm00001d027293|Zm00001d027295|Zm00001d027296|Zm00001d027298|Zm00001d027299|Zm00001d027300|Zm00001d027302|Zm00001d027303|Zm00001d027304|Zm00001d027305|Zm00001d027306
chr1	1980001	2580000	3935	0.00751926	-0.00827036	Zm00001d027292|Zm00001d027293|Zm00001d027295|Zm00001d027296|Zm00001d027298|Zm00001d027299|Zm00001d027300|Zm00001d027302|Zm00001d027303|Zm00001d027304|Zm00001d027305|Zm00001d027306|Zm00001d027307|Zm00001d027308
chr1	2040001	2640000	3579	0.0123188	-0.00528674	Zm00001d027295|Zm00001d027296|Zm00001d027298|Zm00001d027299|Zm00001d027300|Zm00001d027302|Zm00001d027303|Zm00001d027304|Zm00001d027305|Zm00001d027306|Zm00001d027307|Zm00001d027308|Zm00001d027309
chr1	2100001	2700000	3291	0.013473	-0.00697197	Zm00001d027295|Zm00001d027296|Zm00001d027298|Zm00001d027299|Zm00001d027300|Zm00001d027302|Zm00001d027303|Zm00001d027304|Zm00001d027305|Zm00001d027306|Zm00001d027307|Zm00001d027308|Zm00001d027309|Zm00001d027310
chr1	2160001	2760000	2898	0.0197141	-0.00514246	Zm00001d027300|Zm00001d027302|Zm00001d027303|Zm00001d027304|Zm00001d027305|Zm00001d027306|Zm00001d027307|Zm00001d027308|Zm00001d027309|Zm00001d027310|Zm00001d027311
chr1	2220001	2820000	3472	0.00762825	-0.0104869	Zm00001d027300|Zm00001d027302|Zm00001d027303|Zm00001d027304|Zm00001d027305|Zm00001d027306|Zm00001d027307|Zm00001d027308|Zm00001d027309|Zm00001d027310|Zm00001d027311|Zm00001d027312|Zm00001d027313|Zm00001d027314|Zm00001d027315
chr1	2280001	2880000	4011	0.00935754	-0.00374602	Zm00001d027302|Zm00001d027303|Zm00001d027304|Zm00001d027305|Zm00001d027306|Zm00001d027307|Zm00001d027308|Zm00001d027309|Zm00001d027310|Zm00001d027311|Zm00001d027312|Zm00001d027313|Zm00001d027314|Zm00001d027315|Zm00001d027317|Zm00001d027318|Zm00001d027319
chr1	2340001	2940000	4141	0.0206691	0.0114353	Zm00001d027305|Zm00001d027306|Zm00001d027307|Zm00001d027308|Zm00001d027309|Zm00001d027310|Zm00001d027311|Zm00001d027312|Zm00001d027313|Zm00001d027314|Zm00001d027315|Zm00001d027317|Zm00001d027318|Zm00001d027319|Zm00001d027320|Zm00001d027321|Zm00001d027322|Zm00001d027323
chr1	2400001	3000000	4461	0.0177699	0.0130203	Zm00001d027306|Zm00001d027307|Zm00001d027308|Zm00001d027309|Zm00001d027310|Zm00001d027311|Zm00001d027312|Zm00001d027313|Zm00001d027314|Zm00001d027315|Zm00001d027317|Zm00001d027318|Zm00001d027319|Zm00001d027320|Zm00001d027321|Zm00001d027322|Zm00001d027323|Zm00001d027324|Zm00001d027325|Zm00001d027326
chr1	2460001	3060000	4215	0.0214885	0.0165302	Zm00001d027306|Zm00001d027307|Zm00001d027308|Zm00001d027309|Zm00001d027310|Zm00001d027311|Zm00001d027312|Zm00001d027313|Zm00001d027314|Zm00001d027315|Zm00001d027317|Zm00001d027318|Zm00001d027319|Zm00001d027320|Zm00001d027321|Zm00001d027322|Zm00001d027323|Zm00001d027324|Zm00001d027325|Zm00001d027326|Zm00001d027329|Zm00001d027330
chr1	2520001	3120000	4264	0.0182374	0.0135505	Zm00001d027307|Zm00001d027308|Zm00001d027309|Zm00001d027310|Zm00001d027311|Zm00001d027312|Zm00001d027313|Zm00001d027314|Zm00001d027315|Zm00001d027317|Zm00001d027318|Zm00001d027319|Zm00001d027320|Zm00001d027321|Zm00001d027322|Zm00001d027323|Zm00001d027324|Zm00001d027325|Zm00001d027326|Zm00001d027329|Zm00001d027330|Zm00001d027332
chr1	2580001	3180000	5192	0.00801526	0.00590883	Zm00001d027309|Zm00001d027310|Zm00001d027311|Zm00001d027312|Zm00001d027313|Zm00001d027314|Zm00001d027315|Zm00001d027317|Zm00001d027318|Zm00001d027319|Zm00001d027320|Zm00001d027321|Zm00001d027322|Zm00001d027323|Zm00001d027324|Zm00001d027325|Zm00001d027326|Zm00001d027329|Zm00001d027330|Zm00001d027332|Zm00001d027333|Zm00001d027334|Zm00001d027335
chr1	2640001	3240000	5143	0.00852937	0.00653286	Zm00001d027310|Zm00001d027311|Zm00001d027312|Zm00001d027313|Zm00001d027314|Zm00001d027315|Zm00001d027317|Zm00001d027318|Zm00001d027319|Zm00001d027320|Zm00001d027321|Zm00001d027322|Zm00001d027323|Zm00001d027324|Zm00001d027325|Zm00001d027326|Zm00001d027329|Zm00001d027330|Zm00001d027332|Zm00001d027333|Zm00001d027334|Zm00001d027335|Zm00001d027337|Zm00001d027338|Zm00001d027339
chr1	2700001	3300000	5693	0.0101896	0.00732072	Zm00001d027311|Zm00001d027312|Zm00001d027313|Zm00001d027314|Zm00001d027315|Zm00001d027317|Zm00001d027318|Zm00001d027319|Zm00001d027320|Zm00001d027321|Zm00001d027322|Zm00001d027323|Zm00001d027324|Zm00001d027325|Zm00001d027326|Zm00001d027329|Zm00001d027330|Zm00001d027332|Zm00001d027333|Zm00001d027334|Zm00001d027335|Zm00001d027337|Zm00001d027338|Zm00001d027339|Zm00001d027340|Zm00001d027341|Zm00001d0…
chr1	2760001	3360000	5605	0.0111748	0.00880668	Zm00001d027312|Zm00001d027313|Zm00001d027314|Zm00001d027315|Zm00001d027317|Zm00001d027318|Zm00001d027319|Zm00001d027320|Zm00001d027321|Zm00001d027322|Zm00001d027323|Zm00001d027324|Zm00001d027325|Zm00001d027326|Zm00001d027329|Zm00001d027330|Zm00001d027332|Zm00001d027333|Zm00001d027334|Zm00001d027335|Zm00001d027337|Zm00001d027338|Zm00001d027339|Zm00001d027340|Zm00001d027341|Zm00001d027342
chr1	2820001	3420000	5287	0.0167721	0.0139367	Zm00001d027318|Zm00001d027319|Zm00001d027320|Zm00001d027321|Zm00001d027322|Zm00001d027323|Zm00001d027324|Zm00001d027325|Zm00001d027326|Zm00001d027329|Zm00001d027330|Zm00001d027332|Zm00001d027333|Zm00001d027334|Zm00001d027335|Zm00001d027337|Zm00001d027338|Zm00001d027339|Zm00001d027340|Zm00001d027341|Zm00001d027342|Zm00001d027343|Zm00001d027344|Zm00001d027345|Zm00001d027346|Zm00001d027347
chr1	2880001	3480000	5120	0.0174674	0.011895	Zm00001d027321|Zm00001d027322|Zm00001d027323|Zm00001d027324|Zm00001d027325|Zm00001d027326|Zm00001d027329|Zm00001d027330|Zm00001d027332|Zm00001d027333|Zm00001d027334|Zm00001d027335|Zm00001d027337|Zm00001d027338|Zm00001d027339|Zm00001d027340|Zm00001d027341|Zm00001d027342|Zm00001d027343|Zm00001d027344|Zm00001d027345|Zm00001d027346|Zm00001d027347|Zm00001d027348|Zm00001d027349|Zm00001d027350
chr1	2940001	3540000	5185	0.00633516	0.000228844	Zm00001d027324|Zm00001d027325|Zm00001d027326|Zm00001d027329|Zm00001d027330|Zm00001d027332|Zm00001d027333|Zm00001d027334|Zm00001d027335|Zm00001d027337|Zm00001d027338|Zm00001d027339|Zm00001d027340|Zm00001d027341|Zm00001d027342|Zm00001d027343|Zm00001d027344|Zm00001d027345|Zm00001d027346|Zm00001d027347|Zm00001d027348|Zm00001d027349|Zm00001d027350|Zm00001d027351|Zm00001d027352|Zm00001d027353
chr1	3000001	3600000	4973	0.00231313	-0.00506426	Zm00001d027329|Zm00001d027330|Zm00001d027332|Zm00001d027333|Zm00001d027334|Zm00001d027335|Zm00001d027337|Zm00001d027338|Zm00001d027339|Zm00001d027340|Zm00001d027341|Zm00001d027342|Zm00001d027343|Zm00001d027344|Zm00001d027345|Zm00001d027346|Zm00001d027347|Zm00001d027348|Zm00001d027349|Zm00001d027350|Zm00001d027351|Zm00001d027352|Zm00001d027353|Zm00001d027354|Zm00001d027355
chr1	3060001	3660000	4784	-0.0059807	-0.0109087	Zm00001d027332|Zm00001d027333|Zm00001d027334|Zm00001d027335|Zm00001d027337|Zm00001d027338|Zm00001d027339|Zm00001d027340|Zm00001d027341|Zm00001d027342|Zm00001d027343|Zm00001d027344|Zm00001d027345|Zm00001d027346|Zm00001d027347|Zm00001d027348|Zm00001d027349|Zm00001d027350|Zm00001d027351|Zm00001d027352|Zm00001d027353|Zm00001d027354|Zm00001d027355
chr1	3120001	3720000	4667	-0.00454808	-0.00959368	Zm00001d027334|Zm00001d027335|Zm00001d027337|Zm00001d027338|Zm00001d027339|Zm00001d027340|Zm00001d027341|Zm00001d027342|Zm00001d027343|Zm00001d027344|Zm00001d027345|Zm00001d027346|Zm00001d027347|Zm00001d027348|Zm00001d027349|Zm00001d027350|Zm00001d027351|Zm00001d027352|Zm00001d027353|Zm00001d027354|Zm00001d027355|Zm00001d027359|Zm00001d027360
chr1	3180001	3780000	3801	0.00237944	-0.00625503	Zm00001d027337|Zm00001d027338|Zm00001d027339|Zm00001d027340|Zm00001d027341|Zm00001d027342|Zm00001d027343|Zm00001d027344|Zm00001d027345|Zm00001d027346|Zm00001d027347|Zm00001d027348|Zm00001d027349|Zm00001d027350|Zm00001d027351|Zm00001d027352|Zm00001d027353|Zm00001d027354|Zm00001d027355|Zm00001d027359|Zm00001d027360|Zm00001d027361|Zm00001d027362|Zm00001d027363
chr1	3240001	3840000	4191	-0.00119831	-0.00896892	Zm00001d027340|Zm00001d027341|Zm00001d027342|Zm00001d027343|Zm00001d027344|Zm00001d027345|Zm00001d027346|Zm00001d027347|Zm00001d027348|Zm00001d027349|Zm00001d027350|Zm00001d027351|Zm00001d027352|Zm00001d027353|Zm00001d027354|Zm00001d027355|Zm00001d027359|Zm00001d027360|Zm00001d027361|Zm00001d027362|Zm00001d027363|Zm00001d027365|Zm00001d027366|Zm00001d027367|Zm00001d027368
chr1	3300001	3900000	4010	-0.00495397	-0.00832675	Zm00001d027343|Zm00001d027344|Zm00001d027345|Zm00001d027346|Zm00001d027347|Zm00001d027348|Zm00001d027349|Zm00001d027350|Zm00001d027351|Zm00001d027352|Zm00001d027353|Zm00001d027354|Zm00001d027355|Zm00001d027359|Zm00001d027360|Zm00001d027361|Zm00001d027362|Zm00001d027363|Zm00001d027365|Zm00001d027366|Zm00001d027367|Zm00001d027368|Zm00001d027369|Zm00001d027370
chr1	3360001	3960000	4140	-0.00510537	-0.00718838	Zm00001d027343|Zm00001d027344|Zm00001d027345|Zm00001d027346|Zm00001d027347|Zm00001d027348|Zm00001d027349|Zm00001d027350|Zm00001d027351|Zm00001d027352|Zm00001d027353|Zm00001d027354|Zm00001d027355|Zm00001d027359|Zm00001d027360|Zm00001d027361|Zm00001d027362|Zm00001d027363|Zm00001d027365|Zm00001d027366|Zm00001d027367|Zm00001d027368|Zm00001d027369|Zm00001d027370|Zm00001d027371
chr1	3420001	4020000	4250	-0.00147123	-0.00491758	Zm00001d027348|Zm00001d027349|Zm00001d027350|Zm00001d027351|Zm00001d027352|Zm00001d027353|Zm00001d027354|Zm00001d027355|Zm00001d027359|Zm00001d027360|Zm00001d027361|Zm00001d027362|Zm00001d027363|Zm00001d027365|Zm00001d027366|Zm00001d027367|Zm00001d027368|Zm00001d027369|Zm00001d027370|Zm00001d027371|Zm00001d027373|Zm00001d027374|Zm00001d027375|Zm00001d027376|Zm00001d027379|Zm00001d027380
chr1	3480001	4080000	3844	-0.00433002	-0.00666931	Zm00001d027351|Zm00001d027352|Zm00001d027353|Zm00001d027354|Zm00001d027355|Zm00001d027359|Zm00001d027360|Zm00001d027361|Zm00001d027362|Zm00001d027363|Zm00001d027365|Zm00001d027366|Zm00001d027367|Zm00001d027368|Zm00001d027369|Zm00001d027370|Zm00001d027371|Zm00001d027373|Zm00001d027374|Zm00001d027375|Zm00001d027376|Zm00001d027379|Zm00001d027380
chr1	3540001	4140000	3845	-0.000154961	-0.00259475	Zm00001d027354|Zm00001d027355|Zm00001d027359|Zm00001d027360|Zm00001d027361|Zm00001d027362|Zm00001d027363|Zm00001d027365|Zm00001d027366|Zm00001d027367|Zm00001d027368|Zm00001d027369|Zm00001d027370|Zm00001d027371|Zm00001d027373|Zm00001d027374|Zm00001d027375|Zm00001d027376|Zm00001d027379|Zm00001d027380|Zm00001d027383|Zm00001d027384|Zm00001d027385|Zm00001d027386|Zm00001d027387
chr1	3600001	4200000	3530	0.00108263	-0.0020101	Zm00001d027359|Zm00001d027360|Zm00001d027361|Zm00001d027362|Zm00001d027363|Zm00001d027365|Zm00001d027366|Zm00001d027367|Zm00001d027368|Zm00001d027369|Zm00001d027370|Zm00001d027371|Zm00001d027373|Zm00001d027374|Zm00001d027375|Zm00001d027376|Zm00001d027379|Zm00001d027380|Zm00001d027383|Zm00001d027384|Zm00001d027385|Zm00001d027386|Zm00001d027387|Zm00001d027388|Zm00001d027389
chr1	3660001	4260000	3949	-0.000793135	-0.00357195	Zm00001d027360|Zm00001d027361|Zm00001d027362|Zm00001d027363|Zm00001d027365|Zm00001d027366|Zm00001d027367|Zm00001d027368|Zm00001d027369|Zm00001d027370|Zm00001d027371|Zm00001d027373|Zm00001d027374|Zm00001d027375|Zm00001d027376|Zm00001d027379|Zm00001d027380|Zm00001d027383|Zm00001d027384|Zm00001d027385|Zm00001d027386|Zm00001d027387|Zm00001d027388|Zm00001d027389|Zm00001d027391
chr1	3720001	4320000	4441	-0.00191285	-0.00416272	Zm00001d027361|Zm00001d027362|Zm00001d027363|Zm00001d027365|Zm00001d027366|Zm00001d027367|Zm00001d027368|Zm00001d027369|Zm00001d027370|Zm00001d027371|Zm00001d027373|Zm00001d027374|Zm00001d027375|Zm00001d027376|Zm00001d027379|Zm00001d027380|Zm00001d027383|Zm00001d027384|Zm00001d027385|Zm00001d027386|Zm00001d027387|Zm00001d027388|Zm00001d027389|Zm00001d027391|Zm00001d027392|Zm00001d027393
chr1	3780001	4380000	4900	0.000555496	-0.00188315	Zm00001d027365|Zm00001d027366|Zm00001d027367|Zm00001d027368|Zm00001d027369|Zm00001d027370|Zm00001d027371|Zm00001d027373|Zm00001d027374|Zm00001d027375|Zm00001d027376|Zm00001d027379|Zm00001d027380|Zm00001d027383|Zm00001d027384|Zm00001d027385|Zm00001d027386|Zm00001d027387|Zm00001d027388|Zm00001d027389|Zm00001d027391|Zm00001d027392|Zm00001d027393|Zm00001d027394|Zm00001d027395
chr1	3840001	4440000	5050	0.00547188	0.00518796	Zm00001d027369|Zm00001d027370|Zm00001d027371|Zm00001d027373|Zm00001d027374|Zm00001d027375|Zm00001d027376|Zm00001d027379|Zm00001d027380|Zm00001d027383|Zm00001d027384|Zm00001d027385|Zm00001d027386|Zm00001d027387|Zm00001d027388|Zm00001d027389|Zm00001d027391|Zm00001d027392|Zm00001d027393|Zm00001d027394|Zm00001d027395|Zm00001d027399|Zm00001d027400|Zm00001d027401|Zm00001d027402
chr1	3900001	4500000	4804	0.00482515	0.00285943	Zm00001d027371|Zm00001d027373|Zm00001d027374|Zm00001d027375|Zm00001d027376|Zm00001d027379|Zm00001d027380|Zm00001d027383|Zm00001d027384|Zm00001d027385|Zm00001d027386|Zm00001d027387|Zm00001d027388|Zm00001d027389|Zm00001d027391|Zm00001d027392|Zm00001d027393|Zm00001d027394|Zm00001d027395|Zm00001d027399|Zm00001d027400|Zm00001d027401|Zm00001d027402|Zm00001d027403
chr1	3960001	4560000	4966	0.00853859	0.00532413	Zm00001d027373|Zm00001d027374|Zm00001d027375|Zm00001d027376|Zm00001d027379|Zm00001d027380|Zm00001d027383|Zm00001d027384|Zm00001d027385|Zm00001d027386|Zm00001d027387|Zm00001d027388|Zm00001d027389|Zm00001d027391|Zm00001d027392|Zm00001d027393|Zm00001d027394|Zm00001d027395|Zm00001d027399|Zm00001d027400|Zm00001d027401|Zm00001d027402|Zm00001d027403|Zm00001d027404|Zm00001d027405
chr1	4020001	4620000	4841	0.00135168	5.76475e-05	Zm00001d027383|Zm00001d027384|Zm00001d027385|Zm00001d027386|Zm00001d027387|Zm00001d027388|Zm00001d027389|Zm00001d027391|Zm00001d027392|Zm00001d027393|Zm00001d027394|Zm00001d027395|Zm00001d027399|Zm00001d027400|Zm00001d027401|Zm00001d027402|Zm00001d027403|Zm00001d027404|Zm00001d027405|Zm00001d027406|Zm00001d027407|Zm00001d027408
chr1	4080001	4680000	5192	-0.0011657	-0.00254576	Zm00001d027383|Zm00001d027384|Zm00001d027385|Zm00001d027386|Zm00001d027387|Zm00001d027388|Zm00001d027389|Zm00001d027391|Zm00001d027392|Zm00001d027393|Zm00001d027394|Zm00001d027395|Zm00001d027399|Zm00001d027400|Zm00001d027401|Zm00001d027402|Zm00001d027403|Zm00001d027404|Zm00001d027405|Zm00001d027406|Zm00001d027407|Zm00001d027408|Zm00001d027409
chr1	4140001	4740000	4953	-0.006296	-0.00703497	Zm00001d027388|Zm00001d027389|Zm00001d027391|Zm00001d027392|Zm00001d027393|Zm00001d027394|Zm00001d027395|Zm00001d027399|Zm00001d027400|Zm00001d027401|Zm00001d027402|Zm00001d027403|Zm00001d027404|Zm00001d027405|Zm00001d027406|Zm00001d027407|Zm00001d027408|Zm00001d027409|Zm00001d027411|Zm00001d027412
chr1	4200001	4800000	4885	-0.00670305	-0.0066916	Zm00001d027391|Zm00001d027392|Zm00001d027393|Zm00001d027394|Zm00001d027395|Zm00001d027399|Zm00001d027400|Zm00001d027401|Zm00001d027402|Zm00001d027403|Zm00001d027404|Zm00001d027405|Zm00001d027406|Zm00001d027407|Zm00001d027408|Zm00001d027409|Zm00001d027411|Zm00001d027412|Zm00001d027414
chr1	4260001	4860000	4652	-0.00365179	-0.00343293	Zm00001d027393|Zm00001d027394|Zm00001d027395|Zm00001d027399|Zm00001d027400|Zm00001d027401|Zm00001d027402|Zm00001d027403|Zm00001d027404|Zm00001d027405|Zm00001d027406|Zm00001d027407|Zm00001d027408|Zm00001d027409|Zm00001d027411|Zm00001d027412|Zm00001d027414|Zm00001d027415|Zm00001d027416|Zm00001d027417
chr1	4320001	4920000	4813	0.00298018	0.00389272	Zm00001d027394|Zm00001d027395|Zm00001d027399|Zm00001d027400|Zm00001d027401|Zm00001d027402|Zm00001d027403|Zm00001d027404|Zm00001d027405|Zm00001d027406|Zm00001d027407|Zm00001d027408|Zm00001d027409|Zm00001d027411|Zm00001d027412|Zm00001d027414|Zm00001d027415|Zm00001d027416|Zm00001d027417|Zm00001d027419|Zm00001d027421|Zm00001d027422|Zm00001d027423
chr1	4380001	4980000	4000	0.000900518	0.00322591	Zm00001d027399|Zm00001d027400|Zm00001d027401|Zm00001d027402|Zm00001d027403|Zm00001d027404|Zm00001d027405|Zm00001d027406|Zm00001d027407|Zm00001d027408|Zm00001d027409|Zm00001d027411|Zm00001d027412|Zm00001d027414|Zm00001d027415|Zm00001d027416|Zm00001d027417|Zm00001d027419|Zm00001d027421|Zm00001d027422|Zm00001d027423|Zm00001d027424
chr1	4440001	5040000	3319	-0.00144243	-0.00173913	Zm00001d027403|Zm00001d027404|Zm00001d027405|Zm00001d027406|Zm00001d027407|Zm00001d027408|Zm00001d027409|Zm00001d027411|Zm00001d027412|Zm00001d027414|Zm00001d027415|Zm00001d027416|Zm00001d027417|Zm00001d027419|Zm00001d027421|Zm00001d027422|Zm00001d027423|Zm00001d027424|Zm00001d027425
chr1	4500001	5100000	3324	-0.00454186	-0.00424055	Zm00001d027404|Zm00001d027405|Zm00001d027406|Zm00001d027407|Zm00001d027408|Zm00001d027409|Zm00001d027411|Zm00001d027412|Zm00001d027414|Zm00001d027415|Zm00001d027416|Zm00001d027417|Zm00001d027419|Zm00001d027421|Zm00001d027422|Zm00001d027423|Zm00001d027424|Zm00001d027425|Zm00001d027427
chr1	4560001	5160000	3779	-0.0111641	-0.0108216	Zm00001d027406|Zm00001d027407|Zm00001d027408|Zm00001d027409|Zm00001d027411|Zm00001d027412|Zm00001d027414|Zm00001d027415|Zm00001d027416|Zm00001d027417|Zm00001d027419|Zm00001d027421|Zm00001d027422|Zm00001d027423|Zm00001d027424|Zm00001d027425|Zm00001d027427|Zm00001d027428|Zm00001d027429|Zm00001d027430|Zm00001d027431
chr1	4620001	5220000	3853	-0.00771083	-0.00795935	Zm00001d027409|Zm00001d027411|Zm00001d027412|Zm00001d027414|Zm00001d027415|Zm00001d027416|Zm00001d027417|Zm00001d027419|Zm00001d027421|Zm00001d027422|Zm00001d027423|Zm00001d027424|Zm00001d027425|Zm00001d027427|Zm00001d027428|Zm00001d027429|Zm00001d027430|Zm00001d027431|Zm00001d027434|Zm00001d027435
chr1	4680001	5280000	3430	-0.00530194	-0.00508612	Zm00001d027411|Zm00001d027412|Zm00001d027414|Zm00001d027415|Zm00001d027416|Zm00001d027417|Zm00001d027419|Zm00001d027421|Zm00001d027422|Zm00001d027423|Zm00001d027424|Zm00001d027425|Zm00001d027427|Zm00001d027428|Zm00001d027429|Zm00001d027430|Zm00001d027431|Zm00001d027434|Zm00001d027435
chr1	4740001	5340000	3803	-0.00744145	-0.00743347	Zm00001d027414|Zm00001d027415|Zm00001d027416|Zm00001d027417|Zm00001d027419|Zm00001d027421|Zm00001d027422|Zm00001d027423|Zm00001d027424|Zm00001d027425|Zm00001d027427|Zm00001d027428|Zm00001d027429|Zm00001d027430|Zm00001d027431|Zm00001d027434|Zm00001d027435|Zm00001d027436|Zm00001d027437
chr1	4800001	5400000	3752	-0.00709506	-0.0075196	Zm00001d027415|Zm00001d027416|Zm00001d027417|Zm00001d027419|Zm00001d027421|Zm00001d027422|Zm00001d027423|Zm00001d027424|Zm00001d027425|Zm00001d027427|Zm00001d027428|Zm00001d027429|Zm00001d027430|Zm00001d027431|Zm00001d027434|Zm00001d027435|Zm00001d027436|Zm00001d027437
chr1	4860001	5460000	4230	-0.0116556	-0.0129395	Zm00001d027419|Zm00001d027421|Zm00001d027422|Zm00001d027423|Zm00001d027424|Zm00001d027425|Zm00001d027427|Zm00001d027428|Zm00001d027429|Zm00001d027430|Zm00001d027431|Zm00001d027434|Zm00001d027435|Zm00001d027436|Zm00001d027437|Zm00001d027439|Zm00001d027440|Zm00001d027441|Zm00001d027442
chr1	4920001	5520000	4519	-0.0191828	-0.0205956	Zm00001d027424|Zm00001d027425|Zm00001d027427|Zm00001d027428|Zm00001d027429|Zm00001d027430|Zm00001d027431|Zm00001d027434|Zm00001d027435|Zm00001d027436|Zm00001d027437|Zm00001d027439|Zm00001d027440|Zm00001d027441|Zm00001d027442|Zm00001d027443|Zm00001d027444|Zm00001d027445|Zm00001d027446|Zm00001d027447
chr1	4980001	5580000	5119	-0.0211203	-0.0225045	Zm00001d027427|Zm00001d027428|Zm00001d027429|Zm00001d027430|Zm00001d027431|Zm00001d027434|Zm00001d027435|Zm00001d027436|Zm00001d027437|Zm00001d027439|Zm00001d027440|Zm00001d027441|Zm00001d027442|Zm00001d027443|Zm00001d027444|Zm00001d027445|Zm00001d027446|Zm00001d027447|Zm00001d027448|Zm00001d027449|Zm00001d027450|Zm00001d027451
chr1	5040001	5640000	5834	-0.0235233	-0.0240879	Zm00001d027427|Zm00001d027428|Zm00001d027429|Zm00001d027430|Zm00001d027431|Zm00001d027434|Zm00001d027435|Zm00001d027436|Zm00001d027437|Zm00001d027439|Zm00001d027440|Zm00001d027441|Zm00001d027442|Zm00001d027443|Zm00001d027444|Zm00001d027445|Zm00001d027446|Zm00001d027447|Zm00001d027448|Zm00001d027449|Zm00001d027450|Zm00001d027451|Zm00001d027453|Zm00001d027454|Zm00001d027455
chr1	5100001	5700000	6336	-0.0230227	-0.0232214	Zm00001d027428|Zm00001d027429|Zm00001d027430|Zm00001d027431|Zm00001d027434|Zm00001d027435|Zm00001d027436|Zm00001d027437|Zm00001d027439|Zm00001d027440|Zm00001d027441|Zm00001d027442|Zm00001d027443|Zm00001d027444|Zm00001d027445|Zm00001d027446|Zm00001d027447|Zm00001d027448|Zm00001d027449|Zm00001d027450|Zm00001d027451|Zm00001d027453|Zm00001d027454|Zm00001d027455|Zm00001d027456|Zm00001d027457
chr1	5160001	5760000	6125	-0.0274823	-0.0268659	Zm00001d027435|Zm00001d027436|Zm00001d027437|Zm00001d027439|Zm00001d027440|Zm00001d027441|Zm00001d027442|Zm00001d027443|Zm00001d027444|Zm00001d027445|Zm00001d027446|Zm00001d027447|Zm00001d027448|Zm00001d027449|Zm00001d027450|Zm00001d027451|Zm00001d027453|Zm00001d027454|Zm00001d027455|Zm00001d027456|Zm00001d027457|Zm00001d027458|Zm00001d027459
chr1	5220001	5820000	6218	-0.0320225	-0.0297202	Zm00001d027436|Zm00001d027437|Zm00001d027439|Zm00001d027440|Zm00001d027441|Zm00001d027442|Zm00001d027443|Zm00001d027444|Zm00001d027445|Zm00001d027446|Zm00001d027447|Zm00001d027448|Zm00001d027449|Zm00001d027450|Zm00001d027451|Zm00001d027453|Zm00001d027454|Zm00001d027455|Zm00001d027456|Zm00001d027457|Zm00001d027458|Zm00001d027459|Zm00001d027460|Zm00001d027461
chr1	5280001	5880000	6304	-0.0313136	-0.0293278	Zm00001d027436|Zm00001d027437|Zm00001d027439|Zm00001d027440|Zm00001d027441|Zm00001d027442|Zm00001d027443|Zm00001d027444|Zm00001d027445|Zm00001d027446|Zm00001d027447|Zm00001d027448|Zm00001d027449|Zm00001d027450|Zm00001d027451|Zm00001d027453|Zm00001d027454|Zm00001d027455|Zm00001d027456|Zm00001d027457|Zm00001d027458|Zm00001d027459|Zm00001d027460|Zm00001d027461|Zm00001d027462
chr1	5340001	5940000	5902	-0.0281489	-0.0272252	Zm00001d027439|Zm00001d027440|Zm00001d027441|Zm00001d027442|Zm00001d027443|Zm00001d027444|Zm00001d027445|Zm00001d027446|Zm00001d027447|Zm00001d027448|Zm00001d027449|Zm00001d027450|Zm00001d027451|Zm00001d027453|Zm00001d027454|Zm00001d027455|Zm00001d027456|Zm00001d027457|Zm00001d027458|Zm00001d027459|Zm00001d027460|Zm00001d027461|Zm00001d027462|Zm00001d027463|Zm00001d027464|Zm00001d027466|Zm00001d0…
chr1	5400001	6000000	6212	-0.0269368	-0.0265363	Zm00001d027439|Zm00001d027440|Zm00001d027441|Zm00001d027442|Zm00001d027443|Zm00001d027444|Zm00001d027445|Zm00001d027446|Zm00001d027447|Zm00001d027448|Zm00001d027449|Zm00001d027450|Zm00001d027451|Zm00001d027453|Zm00001d027454|Zm00001d027455|Zm00001d027456|Zm00001d027457|Zm00001d027458|Zm00001d027459|Zm00001d027460|Zm00001d027461|Zm00001d027462|Zm00001d027463|Zm00001d027464|Zm00001d027466|Zm00001d0…
chr1	5460001	6060000	5894	-0.0244256	-0.024325	Zm00001d027443|Zm00001d027444|Zm00001d027445|Zm00001d027446|Zm00001d027447|Zm00001d027448|Zm00001d027449|Zm00001d027450|Zm00001d027451|Zm00001d027453|Zm00001d027454|Zm00001d027455|Zm00001d027456|Zm00001d027457|Zm00001d027458|Zm00001d027459|Zm00001d027460|Zm00001d027461|Zm00001d027462|Zm00001d027463|Zm00001d027464|Zm00001d027466|Zm00001d027467|Zm00001d027468|Zm00001d027469|Zm00001d027470|Zm00001d0…
chr1	5520001	6120000	5505	-0.0233826	-0.0267923	Zm00001d027449|Zm00001d027450|Zm00001d027451|Zm00001d027453|Zm00001d027454|Zm00001d027455|Zm00001d027456|Zm00001d027457|Zm00001d027458|Zm00001d027459|Zm00001d027460|Zm00001d027461|Zm00001d027462|Zm00001d027463|Zm00001d027464|Zm00001d027466|Zm00001d027467|Zm00001d027468|Zm00001d027469|Zm00001d027470|Zm00001d027471
chr1	5580001	6180000	5805	-0.01535	-0.0231927	Zm00001d027453|Zm00001d027454|Zm00001d027455|Zm00001d027456|Zm00001d027457|Zm00001d027458|Zm00001d027459|Zm00001d027460|Zm00001d027461|Zm00001d027462|Zm00001d027463|Zm00001d027464|Zm00001d027466|Zm00001d027467|Zm00001d027468|Zm00001d027469|Zm00001d027470|Zm00001d027471|Zm00001d027472|Zm00001d027474|Zm00001d027475
chr1	5640001	6240000	5427	-0.00999698	-0.0198946	Zm00001d027456|Zm00001d027457|Zm00001d027458|Zm00001d027459|Zm00001d027460|Zm00001d027461|Zm00001d027462|Zm00001d027463|Zm00001d027464|Zm00001d027466|Zm00001d027467|Zm00001d027468|Zm00001d027469|Zm00001d027470|Zm00001d027471|Zm00001d027472|Zm00001d027474|Zm00001d027475|Zm00001d027476|Zm00001d027477
chr1	5700001	6300000	5772	-0.00906454	-0.0175168	Zm00001d027458|Zm00001d027459|Zm00001d027460|Zm00001d027461|Zm00001d027462|Zm00001d027463|Zm00001d027464|Zm00001d027466|Zm00001d027467|Zm00001d027468|Zm00001d027469|Zm00001d027470|Zm00001d027471|Zm00001d027472|Zm00001d027474|Zm00001d027475|Zm00001d027476|Zm00001d027477|Zm00001d027478|Zm00001d027479|Zm00001d027480|Zm00001d027481|Zm00001d027483
chr1	5760001	6360000	5604	-0.00730541	-0.0162044	Zm00001d027460|Zm00001d027461|Zm00001d027462|Zm00001d027463|Zm00001d027464|Zm00001d027466|Zm00001d027467|Zm00001d027468|Zm00001d027469|Zm00001d027470|Zm00001d027471|Zm00001d027472|Zm00001d027474|Zm00001d027475|Zm00001d027476|Zm00001d027477|Zm00001d027478|Zm00001d027479|Zm00001d027480|Zm00001d027481|Zm00001d027483|Zm00001d027484|Zm00001d027485|Zm00001d027486|Zm00001d027487
chr1	5820001	6420000	5364	-0.00143712	-0.0136667	Zm00001d027463|Zm00001d027464|Zm00001d027466|Zm00001d027467|Zm00001d027468|Zm00001d027469|Zm00001d027470|Zm00001d027471|Zm00001d027472|Zm00001d027474|Zm00001d027475|Zm00001d027476|Zm00001d027477|Zm00001d027478|Zm00001d027479|Zm00001d027480|Zm00001d027481|Zm00001d027483|Zm00001d027484|Zm00001d027485|Zm00001d027486|Zm00001d027487|Zm00001d027488
chr1	5880001	6480000	5637	0.00132958	-0.0116362	Zm00001d027463|Zm00001d027464|Zm00001d027466|Zm00001d027467|Zm00001d027468|Zm00001d027469|Zm00001d027470|Zm00001d027471|Zm00001d027472|Zm00001d027474|Zm00001d027475|Zm00001d027476|Zm00001d027477|Zm00001d027478|Zm00001d027479|Zm00001d027480|Zm00001d027481|Zm00001d027483|Zm00001d027484|Zm00001d027485|Zm00001d027486|Zm00001d027487|Zm00001d027488|Zm00001d027489|Zm00001d027490
chr1	5940001	6540000	5642	-0.00145365	-0.0124951	Zm00001d027468|Zm00001d027469|Zm00001d027470|Zm00001d027471|Zm00001d027472|Zm00001d027474|Zm00001d027475|Zm00001d027476|Zm00001d027477|Zm00001d027478|Zm00001d027479|Zm00001d027480|Zm00001d027481|Zm00001d027483|Zm00001d027484|Zm00001d027485|Zm00001d027486|Zm00001d027487|Zm00001d027488|Zm00001d027489|Zm00001d027490|Zm00001d027492
chr1	6000001	6600000	5664	-0.00455868	-0.0142016	Zm00001d027469|Zm00001d027470|Zm00001d027471|Zm00001d027472|Zm00001d027474|Zm00001d027475|Zm00001d027476|Zm00001d027477|Zm00001d027478|Zm00001d027479|Zm00001d027480|Zm00001d027481|Zm00001d027483|Zm00001d027484|Zm00001d027485|Zm00001d027486|Zm00001d027487|Zm00001d027488|Zm00001d027489|Zm00001d027490|Zm00001d027492|Zm00001d027493|Zm00001d027494|Zm00001d027495|Zm00001d027496|Zm00001d027497
chr1	6060001	6660000	5380	-0.00711936	-0.0156053	Zm00001d027472|Zm00001d027474|Zm00001d027475|Zm00001d027476|Zm00001d027477|Zm00001d027478|Zm00001d027479|Zm00001d027480|Zm00001d027481|Zm00001d027483|Zm00001d027484|Zm00001d027485|Zm00001d027486|Zm00001d027487|Zm00001d027488|Zm00001d027489|Zm00001d027490|Zm00001d027492|Zm00001d027493|Zm00001d027494|Zm00001d027495|Zm00001d027496|Zm00001d027497|Zm00001d027498
chr1	6120001	6720000	4647	-0.00958757	-0.014256	Zm00001d027474|Zm00001d027475|Zm00001d027476|Zm00001d027477|Zm00001d027478|Zm00001d027479|Zm00001d027480|Zm00001d027481|Zm00001d027483|Zm00001d027484|Zm00001d027485|Zm00001d027486|Zm00001d027487|Zm00001d027488|Zm00001d027489|Zm00001d027490|Zm00001d027492|Zm00001d027493|Zm00001d027494|Zm00001d027495|Zm00001d027496|Zm00001d027497|Zm00001d027498
chr1	6180001	6780000	3936	-0.0116752	-0.011547	Zm00001d027476|Zm00001d027477|Zm00001d027478|Zm00001d027479|Zm00001d027480|Zm00001d027481|Zm00001d027483|Zm00001d027484|Zm00001d027485|Zm00001d027486|Zm00001d027487|Zm00001d027488|Zm00001d027489|Zm00001d027490|Zm00001d027492|Zm00001d027493|Zm00001d027494|Zm00001d027495|Zm00001d027496|Zm00001d027497|Zm00001d027498|Zm00001d027499
chr1	6240001	6840000	4457	0.00269964	-0.00203074	Zm00001d027479|Zm00001d027480|Zm00001d027481|Zm00001d027483|Zm00001d027484|Zm00001d027485|Zm00001d027486|Zm00001d027487|Zm00001d027488|Zm00001d027489|Zm00001d027490|Zm00001d027492|Zm00001d027493|Zm00001d027494|Zm00001d027495|Zm00001d027496|Zm00001d027497|Zm00001d027498|Zm00001d027499|Zm00001d027500|Zm00001d027501|Zm00001d027502
chr1	6300001	6900000	3645	0.0116988	0.00249373	Zm00001d027485|Zm00001d027486|Zm00001d027487|Zm00001d027488|Zm00001d027489|Zm00001d027490|Zm00001d027492|Zm00001d027493|Zm00001d027494|Zm00001d027495|Zm00001d027496|Zm00001d027497|Zm00001d027498|Zm00001d027499|Zm00001d027500|Zm00001d027501|Zm00001d027502|Zm00001d027503
chr1	6360001	6960000	3715	0.0199556	0.00776341	Zm00001d027488|Zm00001d027489|Zm00001d027490|Zm00001d027492|Zm00001d027493|Zm00001d027494|Zm00001d027495|Zm00001d027496|Zm00001d027497|Zm00001d027498|Zm00001d027499|Zm00001d027500|Zm00001d027501|Zm00001d027502|Zm00001d027503|Zm00001d027504|Zm00001d027505
chr1	6420001	7020000	3361	0.0260682	0.0122171	Zm00001d027490|Zm00001d027492|Zm00001d027493|Zm00001d027494|Zm00001d027495|Zm00001d027496|Zm00001d027497|Zm00001d027498|Zm00001d027499|Zm00001d027500|Zm00001d027501|Zm00001d027502|Zm00001d027503|Zm00001d027504|Zm00001d027505
chr1	6480001	7080000	3916	0.0181061	0.00602192	Zm00001d027492|Zm00001d027493|Zm00001d027494|Zm00001d027495|Zm00001d027496|Zm00001d027497|Zm00001d027498|Zm00001d027499|Zm00001d027500|Zm00001d027501|Zm00001d027502|Zm00001d027503|Zm00001d027504|Zm00001d027505|Zm00001d027506|Zm00001d027508|Zm00001d027509|Zm00001d027510
chr1	6540001	7140000	3489	0.0213817	0.00814329	Zm00001d027493|Zm00001d027494|Zm00001d027495|Zm00001d027496|Zm00001d027497|Zm00001d027498|Zm00001d027499|Zm00001d027500|Zm00001d027501|Zm00001d027502|Zm00001d027503|Zm00001d027504|Zm00001d027505|Zm00001d027506|Zm00001d027508|Zm00001d027509|Zm00001d027510
chr1	6600001	7200000	3731	0.021437	0.00976804	Zm00001d027498|Zm00001d027499|Zm00001d027500|Zm00001d027501|Zm00001d027502|Zm00001d027503|Zm00001d027504|Zm00001d027505|Zm00001d027506|Zm00001d027508|Zm00001d027509|Zm00001d027510|Zm00001d027511|Zm00001d027512|Zm00001d027513|Zm00001d027514
chr1	6660001	7260000	4007	0.0184628	0.00651562	Zm00001d027499|Zm00001d027500|Zm00001d027501|Zm00001d027502|Zm00001d027503|Zm00001d027504|Zm00001d027505|Zm00001d027506|Zm00001d027508|Zm00001d027509|Zm00001d027510|Zm00001d027511|Zm00001d027512|Zm00001d027513|Zm00001d027514|Zm00001d027515
chr1	6720001	7320000	5133	0.00196045	-0.00483485	Zm00001d027499|Zm00001d027500|Zm00001d027501|Zm00001d027502|Zm00001d027503|Zm00001d027504|Zm00001d027505|Zm00001d027506|Zm00001d027508|Zm00001d027509|Zm00001d027510|Zm00001d027511|Zm00001d027512|Zm00001d027513|Zm00001d027514|Zm00001d027515|Zm00001d027516|Zm00001d027517|Zm00001d027518
chr1	6780001	7380000	5371	-0.00308205	-0.00905993	Zm00001d027500|Zm00001d027501|Zm00001d027502|Zm00001d027503|Zm00001d027504|Zm00001d027505|Zm00001d027506|Zm00001d027508|Zm00001d027509|Zm00001d027510|Zm00001d027511|Zm00001d027512|Zm00001d027513|Zm00001d027514|Zm00001d027515|Zm00001d027516|Zm00001d027517|Zm00001d027518|Zm00001d027519|Zm00001d027520
chr1	6840001	7440000	5391	-0.0149035	-0.0180292	Zm00001d027504|Zm00001d027505|Zm00001d027506|Zm00001d027508|Zm00001d027509|Zm00001d027510|Zm00001d027511|Zm00001d027512|Zm00001d027513|Zm00001d027514|Zm00001d027515|Zm00001d027516|Zm00001d027517|Zm00001d027518|Zm00001d027519|Zm00001d027520|Zm00001d027522|Zm00001d027523|Zm00001d027524|Zm00001d027525
chr1	6900001	7500000	5496	-0.0155889	-0.0186377	Zm00001d027504|Zm00001d027505|Zm00001d027506|Zm00001d027508|Zm00001d027509|Zm00001d027510|Zm00001d027511|Zm00001d027512|Zm00001d027513|Zm00001d027514|Zm00001d027515|Zm00001d027516|Zm00001d027517|Zm00001d027518|Zm00001d027519|Zm00001d027520|Zm00001d027522|Zm00001d027523|Zm00001d027524|Zm00001d027525|Zm00001d027527|Zm00001d027528|Zm00001d027530
chr1	6960001	7560000	5158	-0.0207977	-0.0219827	Zm00001d027506|Zm00001d027508|Zm00001d027509|Zm00001d027510|Zm00001d027511|Zm00001d027512|Zm00001d027513|Zm00001d027514|Zm00001d027515|Zm00001d027516|Zm00001d027517|Zm00001d027518|Zm00001d027519|Zm00001d027520|Zm00001d027522|Zm00001d027523|Zm00001d027524|Zm00001d027525|Zm00001d027527|Zm00001d027528|Zm00001d027530|Zm00001d027531
chr1	7020001	7620000	6176	-0.0220198	-0.0235985	Zm00001d027506|Zm00001d027508|Zm00001d027509|Zm00001d027510|Zm00001d027511|Zm00001d027512|Zm00001d027513|Zm00001d027514|Zm00001d027515|Zm00001d027516|Zm00001d027517|Zm00001d027518|Zm00001d027519|Zm00001d027520|Zm00001d027522|Zm00001d027523|Zm00001d027524|Zm00001d027525|Zm00001d027527|Zm00001d027528|Zm00001d027530|Zm00001d027531|Zm00001d027532|Zm00001d027533|Zm00001d027534|Zm00001d027535
chr1	7080001	7680000	6141	-0.0289348	-0.0299914	Zm00001d027511|Zm00001d027512|Zm00001d027513|Zm00001d027514|Zm00001d027515|Zm00001d027516|Zm00001d027517|Zm00001d027518|Zm00001d027519|Zm00001d027520|Zm00001d027522|Zm00001d027523|Zm00001d027524|Zm00001d027525|Zm00001d027527|Zm00001d027528|Zm00001d027530|Zm00001d027531|Zm00001d027532|Zm00001d027533|Zm00001d027534|Zm00001d027535
chr1	7140001	7740000	7006	-0.0319952	-0.0327831	Zm00001d027511|Zm00001d027512|Zm00001d027513|Zm00001d027514|Zm00001d027515|Zm00001d027516|Zm00001d027517|Zm00001d027518|Zm00001d027519|Zm00001d027520|Zm00001d027522|Zm00001d027523|Zm00001d027524|Zm00001d027525|Zm00001d027527|Zm00001d027528|Zm00001d027530|Zm00001d027531|Zm00001d027532|Zm00001d027533|Zm00001d027534|Zm00001d027535|Zm00001d027536|Zm00001d027537
chr1	7200001	7800000	6931	-0.0332768	-0.034413	Zm00001d027515|Zm00001d027516|Zm00001d027517|Zm00001d027518|Zm00001d027519|Zm00001d027520|Zm00001d027522|Zm00001d027523|Zm00001d027524|Zm00001d027525|Zm00001d027527|Zm00001d027528|Zm00001d027530|Zm00001d027531|Zm00001d027532|Zm00001d027533|Zm00001d027534|Zm00001d027535|Zm00001d027536|Zm00001d027537|Zm00001d027538
chr1	7260001	7860000	6547	-0.0332747	-0.0341091	Zm00001d027516|Zm00001d027517|Zm00001d027518|Zm00001d027519|Zm00001d027520|Zm00001d027522|Zm00001d027523|Zm00001d027524|Zm00001d027525|Zm00001d027527|Zm00001d027528|Zm00001d027530|Zm00001d027531|Zm00001d027532|Zm00001d027533|Zm00001d027534|Zm00001d027535|Zm00001d027536|Zm00001d027537|Zm00001d027538|Zm00001d027539
chr1	7320001	7920000	5917	-0.0230076	-0.0262791	Zm00001d027519|Zm00001d027520|Zm00001d027522|Zm00001d027523|Zm00001d027524|Zm00001d027525|Zm00001d027527|Zm00001d027528|Zm00001d027530|Zm00001d027531|Zm00001d027532|Zm00001d027533|Zm00001d027534|Zm00001d027535|Zm00001d027536|Zm00001d027537|Zm00001d027538|Zm00001d027539|Zm00001d027540|Zm00001d027541|Zm00001d027542
chr1	7380001	7980000	5833	-0.0186304	-0.0229341	Zm00001d027522|Zm00001d027523|Zm00001d027524|Zm00001d027525|Zm00001d027527|Zm00001d027528|Zm00001d027530|Zm00001d027531|Zm00001d027532|Zm00001d027533|Zm00001d027534|Zm00001d027535|Zm00001d027536|Zm00001d027537|Zm00001d027538|Zm00001d027539|Zm00001d027540|Zm00001d027541|Zm00001d027542
chr1	7440001	8040000	5591	-0.00877158	-0.0176525	Zm00001d027527|Zm00001d027528|Zm00001d027530|Zm00001d027531|Zm00001d027532|Zm00001d027533|Zm00001d027534|Zm00001d027535|Zm00001d027536|Zm00001d027537|Zm00001d027538|Zm00001d027539|Zm00001d027540|Zm00001d027541|Zm00001d027542|Zm00001d027544|Zm00001d027545|Zm00001d027546
chr1	7500001	8100000	5517	-0.011243	-0.0190109	Zm00001d027531|Zm00001d027532|Zm00001d027533|Zm00001d027534|Zm00001d027535|Zm00001d027536|Zm00001d027537|Zm00001d027538|Zm00001d027539|Zm00001d027540|Zm00001d027541|Zm00001d027542|Zm00001d027544|Zm00001d027545|Zm00001d027546|Zm00001d027548|Zm00001d027549|Zm00001d027550|Zm00001d027551
chr1	7560001	8160000	5870	-0.00331369	-0.0133431	Zm00001d027533|Zm00001d027534|Zm00001d027535|Zm00001d027536|Zm00001d027537|Zm00001d027538|Zm00001d027539|Zm00001d027540|Zm00001d027541|Zm00001d027542|Zm00001d027544|Zm00001d027545|Zm00001d027546|Zm00001d027548|Zm00001d027549|Zm00001d027550|Zm00001d027551|Zm00001d027554|Zm00001d027555|Zm00001d027556|Zm00001d027557
chr1	7620001	8220000	4985	0.00443656	-0.00787344	Zm00001d027536|Zm00001d027537|Zm00001d027538|Zm00001d027539|Zm00001d027540|Zm00001d027541|Zm00001d027542|Zm00001d027544|Zm00001d027545|Zm00001d027546|Zm00001d027548|Zm00001d027549|Zm00001d027550|Zm00001d027551|Zm00001d027554|Zm00001d027555|Zm00001d027556|Zm00001d027557|Zm00001d027558
chr1	7680001	8280000	4524	0.0150683	0.00136967	Zm00001d027536|Zm00001d027537|Zm00001d027538|Zm00001d027539|Zm00001d027540|Zm00001d027541|Zm00001d027542|Zm00001d027544|Zm00001d027545|Zm00001d027546|Zm00001d027548|Zm00001d027549|Zm00001d027550|Zm00001d027551|Zm00001d027554|Zm00001d027555|Zm00001d027556|Zm00001d027557|Zm00001d027558|Zm00001d027565|Zm00001d027566|Zm00001d027567|Zm00001d027568|Zm00001d027569
chr1	7740001	8340000	4433	0.0305118	0.0132325	Zm00001d027538|Zm00001d027539|Zm00001d027540|Zm00001d027541|Zm00001d027542|Zm00001d027544|Zm00001d027545|Zm00001d027546|Zm00001d027548|Zm00001d027549|Zm00001d027550|Zm00001d027551|Zm00001d027554|Zm00001d027555|Zm00001d027556|Zm00001d027557|Zm00001d027558|Zm00001d027565|Zm00001d027566|Zm00001d027567|Zm00001d027568|Zm00001d027569|Zm00001d027570|Zm00001d027571|Zm00001d027572|Zm00001d027573|Zm00001d0…
chr1	7800001	8400000	4170	0.0367386	0.018224	Zm00001d027539|Zm00001d027540|Zm00001d027541|Zm00001d027542|Zm00001d027544|Zm00001d027545|Zm00001d027546|Zm00001d027548|Zm00001d027549|Zm00001d027550|Zm00001d027551|Zm00001d027554|Zm00001d027555|Zm00001d027556|Zm00001d027557|Zm00001d027558|Zm00001d027565|Zm00001d027566|Zm00001d027567|Zm00001d027568|Zm00001d027569|Zm00001d027570|Zm00001d027571|Zm00001d027572|Zm00001d027573|Zm00001d027576|Zm00001d0…
chr1	7860001	8460000	4169	0.0355152	0.016795	Zm00001d027540|Zm00001d027541|Zm00001d027542|Zm00001d027544|Zm00001d027545|Zm00001d027546|Zm00001d027548|Zm00001d027549|Zm00001d027550|Zm00001d027551|Zm00001d027554|Zm00001d027555|Zm00001d027556|Zm00001d027557|Zm00001d027558|Zm00001d027565|Zm00001d027566|Zm00001d027567|Zm00001d027568|Zm00001d027569|Zm00001d027570|Zm00001d027571|Zm00001d027572|Zm00001d027573|Zm00001d027576|Zm00001d027577|Zm00001d0…
chr1	7920001	8520000	4139	0.0310826	0.0129279	Zm00001d027544|Zm00001d027545|Zm00001d027546|Zm00001d027548|Zm00001d027549|Zm00001d027550|Zm00001d027551|Zm00001d027554|Zm00001d027555|Zm00001d027556|Zm00001d027557|Zm00001d027558|Zm00001d027565|Zm00001d027566|Zm00001d027567|Zm00001d027568|Zm00001d027569|Zm00001d027570|Zm00001d027571|Zm00001d027572|Zm00001d027573|Zm00001d027576|Zm00001d027577|Zm00001d027578|Zm00001d027580|Zm00001d027581|Zm00001d0…
chr1	7980001	8580000	4077	0.0291559	0.0107697	Zm00001d027545|Zm00001d027546|Zm00001d027548|Zm00001d027549|Zm00001d027550|Zm00001d027551|Zm00001d027554|Zm00001d027555|Zm00001d027556|Zm00001d027557|Zm00001d027558|Zm00001d027565|Zm00001d027566|Zm00001d027567|Zm00001d027568|Zm00001d027569|Zm00001d027570|Zm00001d027571|Zm00001d027572|Zm00001d027573|Zm00001d027576|Zm00001d027577|Zm00001d027578|Zm00001d027580|Zm00001d027581|Zm00001d027582|Zm00001d0…
chr1	8040001	8640000	3804	0.0164427	0.00325696	Zm00001d027548|Zm00001d027549|Zm00001d027550|Zm00001d027551|Zm00001d027554|Zm00001d027555|Zm00001d027556|Zm00001d027557|Zm00001d027558|Zm00001d027565|Zm00001d027566|Zm00001d027567|Zm00001d027568|Zm00001d027569|Zm00001d027570|Zm00001d027571|Zm00001d027572|Zm00001d027573|Zm00001d027576|Zm00001d027577|Zm00001d027578|Zm00001d027580|Zm00001d027581|Zm00001d027582|Zm00001d027583|Zm00001d027585|Zm00001d0…
chr1	8100001	8700000	4223	0.0113472	3.15168e-05	Zm00001d027554|Zm00001d027555|Zm00001d027556|Zm00001d027557|Zm00001d027558|Zm00001d027565|Zm00001d027566|Zm00001d027567|Zm00001d027568|Zm00001d027569|Zm00001d027570|Zm00001d027571|Zm00001d027572|Zm00001d027573|Zm00001d027576|Zm00001d027577|Zm00001d027578|Zm00001d027580|Zm00001d027581|Zm00001d027582|Zm00001d027583|Zm00001d027585|Zm00001d027587|Zm00001d027588|Zm00001d027589|Zm00001d027590|Zm00001d0…
chr1	8160001	8760000	3952	0.000148583	-0.00850754	Zm00001d027565|Zm00001d027566|Zm00001d027567|Zm00001d027568|Zm00001d027569|Zm00001d027570|Zm00001d027571|Zm00001d027572|Zm00001d027573|Zm00001d027576|Zm00001d027577|Zm00001d027578|Zm00001d027580|Zm00001d027581|Zm00001d027582|Zm00001d027583|Zm00001d027585|Zm00001d027587|Zm00001d027588|Zm00001d027589|Zm00001d027590|Zm00001d027591|Zm00001d027592|Zm00001d027593|Zm00001d027595|Zm00001d027596|Zm00001d0…
chr1	8220001	8820000	4480	0.00306017	-0.00685244	Zm00001d027565|Zm00001d027566|Zm00001d027567|Zm00001d027568|Zm00001d027569|Zm00001d027570|Zm00001d027571|Zm00001d027572|Zm00001d027573|Zm00001d027576|Zm00001d027577|Zm00001d027578|Zm00001d027580|Zm00001d027581|Zm00001d027582|Zm00001d027583|Zm00001d027585|Zm00001d027587|Zm00001d027588|Zm00001d027589|Zm00001d027590|Zm00001d027591|Zm00001d027592|Zm00001d027593|Zm00001d027595|Zm00001d027596|Zm00001d0…
chr1	8280001	8880000	4208	0.00194086	-0.00690536	Zm00001d027570|Zm00001d027571|Zm00001d027572|Zm00001d027573|Zm00001d027576|Zm00001d027577|Zm00001d027578|Zm00001d027580|Zm00001d027581|Zm00001d027582|Zm00001d027583|Zm00001d027585|Zm00001d027587|Zm00001d027588|Zm00001d027589|Zm00001d027590|Zm00001d027591|Zm00001d027592|Zm00001d027593|Zm00001d027595|Zm00001d027596|Zm00001d027597|Zm00001d027598|Zm00001d027599|Zm00001d027601|Zm00001d027603|Zm00001d0…
chr1	8340001	8940000	3587	-0.00225408	-0.00956737	Zm00001d027578|Zm00001d027580|Zm00001d027581|Zm00001d027582|Zm00001d027583|Zm00001d027585|Zm00001d027587|Zm00001d027588|Zm00001d027589|Zm00001d027590|Zm00001d027591|Zm00001d027592|Zm00001d027593|Zm00001d027595|Zm00001d027596|Zm00001d027597|Zm00001d027598|Zm00001d027599|Zm00001d027601|Zm00001d027603|Zm00001d027604|Zm00001d027605|Zm00001d027606|Zm00001d027607
chr1	8400001	9000000	3700	-0.00572727	-0.0117989	Zm00001d027583|Zm00001d027585|Zm00001d027587|Zm00001d027588|Zm00001d027589|Zm00001d027590|Zm00001d027591|Zm00001d027592|Zm00001d027593|Zm00001d027595|Zm00001d027596|Zm00001d027597|Zm00001d027598|Zm00001d027599|Zm00001d027601|Zm00001d027603|Zm00001d027604|Zm00001d027605|Zm00001d027606|Zm00001d027607|Zm00001d027610|Zm00001d027611
chr1	8460001	9060000	4014	-0.00762943	-0.0128353	Zm00001d027585|Zm00001d027587|Zm00001d027588|Zm00001d027589|Zm00001d027590|Zm00001d027591|Zm00001d027592|Zm00001d027593|Zm00001d027595|Zm00001d027596|Zm00001d027597|Zm00001d027598|Zm00001d027599|Zm00001d027601|Zm00001d027603|Zm00001d027604|Zm00001d027605|Zm00001d027606|Zm00001d027607|Zm00001d027610|Zm00001d027611|Zm00001d027612|Zm00001d027613
chr1	8520001	9120000	3935	-0.00663153	-0.0131417	Zm00001d027588|Zm00001d027589|Zm00001d027590|Zm00001d027591|Zm00001d027592|Zm00001d027593|Zm00001d027595|Zm00001d027596|Zm00001d027597|Zm00001d027598|Zm00001d027599|Zm00001d027601|Zm00001d027603|Zm00001d027604|Zm00001d027605|Zm00001d027606|Zm00001d027607|Zm00001d027610|Zm00001d027611|Zm00001d027612|Zm00001d027613|Zm00001d027615|Zm00001d027616|Zm00001d027618
chr1	8580001	9180000	3893	-0.0066231	-0.0133897	Zm00001d027591|Zm00001d027592|Zm00001d027593|Zm00001d027595|Zm00001d027596|Zm00001d027597|Zm00001d027598|Zm00001d027599|Zm00001d027601|Zm00001d027603|Zm00001d027604|Zm00001d027605|Zm00001d027606|Zm00001d027607|Zm00001d027610|Zm00001d027611|Zm00001d027612|Zm00001d027613|Zm00001d027615|Zm00001d027616|Zm00001d027618|Zm00001d027619|Zm00001d027620|Zm00001d027621
chr1	8640001	9240000	3654	-0.00396462	-0.0114253	Zm00001d027595|Zm00001d027596|Zm00001d027597|Zm00001d027598|Zm00001d027599|Zm00001d027601|Zm00001d027603|Zm00001d027604|Zm00001d027605|Zm00001d027606|Zm00001d027607|Zm00001d027610|Zm00001d027611|Zm00001d027612|Zm00001d027613|Zm00001d027615|Zm00001d027616|Zm00001d027618|Zm00001d027619|Zm00001d027620|Zm00001d027621|Zm00001d027622
chr1	8700001	9300000	3308	0.00300642	-0.00806307	Zm00001d027599|Zm00001d027601|Zm00001d027603|Zm00001d027604|Zm00001d027605|Zm00001d027606|Zm00001d027607|Zm00001d027610|Zm00001d027611|Zm00001d027612|Zm00001d027613|Zm00001d027615|Zm00001d027616|Zm00001d027618|Zm00001d027619|Zm00001d027620|Zm00001d027621|Zm00001d027622|Zm00001d027623
chr1	8760001	9360000	3329	0.0075463	-0.00429228	Zm00001d027601|Zm00001d027603|Zm00001d027604|Zm00001d027605|Zm00001d027606|Zm00001d027607|Zm00001d027610|Zm00001d027611|Zm00001d027612|Zm00001d027613|Zm00001d027615|Zm00001d027616|Zm00001d027618|Zm00001d027619|Zm00001d027620|Zm00001d027621|Zm00001d027622|Zm00001d027623|Zm00001d027624|Zm00001d027625
chr1	8820001	9420000	2961	-0.00346661	-0.011484	Zm00001d027604|Zm00001d027605|Zm00001d027606|Zm00001d027607|Zm00001d027610|Zm00001d027611|Zm00001d027612|Zm00001d027613|Zm00001d027615|Zm00001d027616|Zm00001d027618|Zm00001d027619|Zm00001d027620|Zm00001d027621|Zm00001d027622|Zm00001d027623|Zm00001d027624|Zm00001d027625|Zm00001d027626
chr1	8880001	9480000	3570	-0.0100082	-0.0155385	Zm00001d027606|Zm00001d027607|Zm00001d027610|Zm00001d027611|Zm00001d027612|Zm00001d027613|Zm00001d027615|Zm00001d027616|Zm00001d027618|Zm00001d027619|Zm00001d027620|Zm00001d027621|Zm00001d027622|Zm00001d027623|Zm00001d027624|Zm00001d027625|Zm00001d027626|Zm00001d027627
chr1	8940001	9540000	3873	-0.0131273	-0.018468	Zm00001d027610|Zm00001d027611|Zm00001d027612|Zm00001d027613|Zm00001d027615|Zm00001d027616|Zm00001d027618|Zm00001d027619|Zm00001d027620|Zm00001d027621|Zm00001d027622|Zm00001d027623|Zm00001d027624|Zm00001d027625|Zm00001d027626|Zm00001d027627|Zm00001d027628|Zm00001d027630|Zm00001d027631
chr1	9000001	9600000	3950	-0.0114331	-0.0179995	Zm00001d027612|Zm00001d027613|Zm00001d027615|Zm00001d027616|Zm00001d027618|Zm00001d027619|Zm00001d027620|Zm00001d027621|Zm00001d027622|Zm00001d027623|Zm00001d027624|Zm00001d027625|Zm00001d027626|Zm00001d027627|Zm00001d027628|Zm00001d027630|Zm00001d027631
chr1	9060001	9660000	4137	-0.00748969	-0.0161542	Zm00001d027615|Zm00001d027616|Zm00001d027618|Zm00001d027619|Zm00001d027620|Zm00001d027621|Zm00001d027622|Zm00001d027623|Zm00001d027624|Zm00001d027625|Zm00001d027626|Zm00001d027627|Zm00001d027628|Zm00001d027630|Zm00001d027631|Zm00001d027633|Zm00001d027636|Zm00001d027637
chr1	9120001	9720000	3774	-0.00996699	-0.0180499	Zm00001d027620|Zm00001d027621|Zm00001d027622|Zm00001d027623|Zm00001d027624|Zm00001d027625|Zm00001d027626|Zm00001d027627|Zm00001d027628|Zm00001d027630|Zm00001d027631|Zm00001d027633|Zm00001d027636|Zm00001d027637
chr1	9180001	9780000	4230	-0.00409558	-0.0126578	Zm00001d027622|Zm00001d027623|Zm00001d027624|Zm00001d027625|Zm00001d027626|Zm00001d027627|Zm00001d027628|Zm00001d027630|Zm00001d027631|Zm00001d027633|Zm00001d027636|Zm00001d027637|Zm00001d027638|Zm00001d027639|Zm00001d027642
chr1	9240001	9840000	4420	-0.00291467	-0.0122203	Zm00001d027623|Zm00001d027624|Zm00001d027625|Zm00001d027626|Zm00001d027627|Zm00001d027628|Zm00001d027630|Zm00001d027631|Zm00001d027633|Zm00001d027636|Zm00001d027637|Zm00001d027638|Zm00001d027639|Zm00001d027642|Zm00001d027643
chr1	9300001	9900000	4469	-0.00471425	-0.0118002	Zm00001d027624|Zm00001d027625|Zm00001d027626|Zm00001d027627|Zm00001d027628|Zm00001d027630|Zm00001d027631|Zm00001d027633|Zm00001d027636|Zm00001d027637|Zm00001d027638|Zm00001d027639|Zm00001d027642|Zm00001d027643|Zm00001d027645
chr1	9360001	9960000	4181	-0.00530667	-0.0113823	Zm00001d027626|Zm00001d027627|Zm00001d027628|Zm00001d027630|Zm00001d027631|Zm00001d027633|Zm00001d027636|Zm00001d027637|Zm00001d027638|Zm00001d027639|Zm00001d027642|Zm00001d027643|Zm00001d027645
chr1	9420001	10020000	4445	0.000839635	-0.00620024	Zm00001d027627|Zm00001d027628|Zm00001d027630|Zm00001d027631|Zm00001d027633|Zm00001d027636|Zm00001d027637|Zm00001d027638|Zm00001d027639|Zm00001d027642|Zm00001d027643|Zm00001d027645|Zm00001d027646
chr1	9480001	10080000	4474	0.0104369	0.00483437	Zm00001d027630|Zm00001d027631|Zm00001d027633|Zm00001d027636|Zm00001d027637|Zm00001d027638|Zm00001d027639|Zm00001d027642|Zm00001d027643|Zm00001d027645|Zm00001d027646|Zm00001d027647|Zm00001d027648
chr1	9540001	10140000	4341	0.0126545	0.00799963	Zm00001d027633|Zm00001d027636|Zm00001d027637|Zm00001d027638|Zm00001d027639|Zm00001d027642|Zm00001d027643|Zm00001d027645|Zm00001d027646|Zm00001d027647|Zm00001d027648|Zm00001d027649|Zm00001d027651
chr1	9600001	10200000	4124	0.0162293	0.0107786	Zm00001d027636|Zm00001d027637|Zm00001d027638|Zm00001d027639|Zm00001d027642|Zm00001d027643|Zm00001d027645|Zm00001d027646|Zm00001d027647|Zm00001d027648|Zm00001d027649|Zm00001d027651|Zm00001d027652
chr1	9660001	10260000	3670	0.0172107	0.0132108	Zm00001d027638|Zm00001d027639|Zm00001d027642|Zm00001d027643|Zm00001d027645|Zm00001d027646|Zm00001d027647|Zm00001d027648|Zm00001d027649|Zm00001d027651|Zm00001d027652|Zm00001d027655
chr1	9720001	10320000	3859	0.0148313	0.0101356	Zm00001d027638|Zm00001d027639|Zm00001d027642|Zm00001d027643|Zm00001d027645|Zm00001d027646|Zm00001d027647|Zm00001d027648|Zm00001d027649|Zm00001d027651|Zm00001d027652|Zm00001d027655|Zm00001d027656
chr1	9780001	10380000	3369	0.00615877	0.00300767	Zm00001d027643|Zm00001d027645|Zm00001d027646|Zm00001d027647|Zm00001d027648|Zm00001d027649|Zm00001d027651|Zm00001d027652|Zm00001d027655|Zm00001d027656|Zm00001d027657|Zm00001d027658|Zm00001d027659
chr1	9840001	10440000	3032	0.00388568	0.00284977	Zm00001d027645|Zm00001d027646|Zm00001d027647|Zm00001d027648|Zm00001d027649|Zm00001d027651|Zm00001d027652|Zm00001d027655|Zm00001d027656|Zm00001d027657|Zm00001d027658|Zm00001d027659|Zm00001d027662
chr1	9900001	10500000	2743	0.00372534	0.000559377	Zm00001d027646|Zm00001d027647|Zm00001d027648|Zm00001d027649|Zm00001d027651|Zm00001d027652|Zm00001d027655|Zm00001d027656|Zm00001d027657|Zm00001d027658|Zm00001d027659|Zm00001d027662
chr1	9960001	10560000	3221	-0.00128732	-0.00723054	Zm00001d027646|Zm00001d027647|Zm00001d027648|Zm00001d027649|Zm00001d027651|Zm00001d027652|Zm00001d027655|Zm00001d027656|Zm00001d027657|Zm00001d027658|Zm00001d027659|Zm00001d027662
chr1	10020001	10620000	2868	-0.0130311	-0.0151731	Zm00001d027647|Zm00001d027648|Zm00001d027649|Zm00001d027651|Zm00001d027652|Zm00001d027655|Zm00001d027656|Zm00001d027657|Zm00001d027658|Zm00001d027659|Zm00001d027662|Zm00001d027665
chr1	10080001	10680000	2180	-0.0298428	-0.0328072	Zm00001d027649|Zm00001d027651|Zm00001d027652|Zm00001d027655|Zm00001d027656|Zm00001d027657|Zm00001d027658|Zm00001d027659|Zm00001d027662|Zm00001d027665|Zm00001d027667
chr1	10140001	10740000	1985	-0.0258464	-0.0339946	Zm00001d027652|Zm00001d027655|Zm00001d027656|Zm00001d027657|Zm00001d027658|Zm00001d027659|Zm00001d027662|Zm00001d027665|Zm00001d027667|Zm00001d027671|Zm00001d027672
chr1	10200001	10800000	2183	-0.00524656	-0.0239463	Zm00001d027655|Zm00001d027656|Zm00001d027657|Zm00001d027658|Zm00001d027659|Zm00001d027662|Zm00001d027665|Zm00001d027667|Zm00001d027671|Zm00001d027672|Zm00001d027673|Zm00001d027674|Zm00001d027675
chr1	10260001	10860000	2369	0.0173226	-0.0119919	Zm00001d027656|Zm00001d027657|Zm00001d027658|Zm00001d027659|Zm00001d027662|Zm00001d027665|Zm00001d027667|Zm00001d027671|Zm00001d027672|Zm00001d027673|Zm00001d027674|Zm00001d027675|Zm00001d027676
chr1	10320001	10920000	2598	0.0376983	0.00627812	Zm00001d027658|Zm00001d027659|Zm00001d027662|Zm00001d027665|Zm00001d027667|Zm00001d027671|Zm00001d027672|Zm00001d027673|Zm00001d027674|Zm00001d027675|Zm00001d027676|Zm00001d027677
chr1	10380001	10980000	2619	0.0408638	0.0121904	Zm00001d027662|Zm00001d027665|Zm00001d027667|Zm00001d027671|Zm00001d027672|Zm00001d027673|Zm00001d027674|Zm00001d027675|Zm00001d027676|Zm00001d027677
chr1	10440001	11040000	3384	0.039623	0.013549	Zm00001d027665|Zm00001d027667|Zm00001d027671|Zm00001d027672|Zm00001d027673|Zm00001d027674|Zm00001d027675|Zm00001d027676|Zm00001d027677|Zm00001d027678|Zm00001d027679|Zm00001d027680
chr1	10500001	11100000	3766	0.0335338	0.0115586	Zm00001d027667|Zm00001d027671|Zm00001d027672|Zm00001d027673|Zm00001d027674|Zm00001d027675|Zm00001d027676|Zm00001d027677|Zm00001d027678|Zm00001d027679|Zm00001d027680|Zm00001d027681|Zm00001d027682
chr1	10560001	11160000	4143	0.0248546	0.00960935	Zm00001d027667|Zm00001d027671|Zm00001d027672|Zm00001d027673|Zm00001d027674|Zm00001d027675|Zm00001d027676|Zm00001d027677|Zm00001d027678|Zm00001d027679|Zm00001d027680|Zm00001d027681|Zm00001d027682|Zm00001d027683|Zm00001d027684|Zm00001d027685|Zm00001d027686|Zm00001d027687
chr1	10620001	11220000	4102	0.0257536	0.0103958	Zm00001d027671|Zm00001d027672|Zm00001d027673|Zm00001d027674|Zm00001d027675|Zm00001d027676|Zm00001d027677|Zm00001d027678|Zm00001d027679|Zm00001d027680|Zm00001d027681|Zm00001d027682|Zm00001d027683|Zm00001d027684|Zm00001d027685|Zm00001d027686|Zm00001d027687|Zm00001d027688|Zm00001d027690
chr1	10680001	11280000	4055	0.0257102	0.0101488	Zm00001d027671|Zm00001d027672|Zm00001d027673|Zm00001d027674|Zm00001d027675|Zm00001d027676|Zm00001d027677|Zm00001d027678|Zm00001d027679|Zm00001d027680|Zm00001d027681|Zm00001d027682|Zm00001d027683|Zm00001d027684|Zm00001d027685|Zm00001d027686|Zm00001d027687|Zm00001d027688|Zm00001d027690|Zm00001d027691
chr1	10740001	11340000	4162	0.0231549	0.00750952	Zm00001d027673|Zm00001d027674|Zm00001d027675|Zm00001d027676|Zm00001d027677|Zm00001d027678|Zm00001d027679|Zm00001d027680|Zm00001d027681|Zm00001d027682|Zm00001d027683|Zm00001d027684|Zm00001d027685|Zm00001d027686|Zm00001d027687|Zm00001d027688|Zm00001d027690|Zm00001d027691|Zm00001d027694|Zm00001d027695|Zm00001d027696|Zm00001d027697|Zm00001d027698
chr1	10800001	11400000	4095	0.0122962	-0.000588834	Zm00001d027676|Zm00001d027677|Zm00001d027678|Zm00001d027679|Zm00001d027680|Zm00001d027681|Zm00001d027682|Zm00001d027683|Zm00001d027684|Zm00001d027685|Zm00001d027686|Zm00001d027687|Zm00001d027688|Zm00001d027690|Zm00001d027691|Zm00001d027694|Zm00001d027695|Zm00001d027696|Zm00001d027697|Zm00001d027698|Zm00001d027699
chr1	10860001	11460000	4866	0.00267422	-0.00504012	Zm00001d027677|Zm00001d027678|Zm00001d027679|Zm00001d027680|Zm00001d027681|Zm00001d027682|Zm00001d027683|Zm00001d027684|Zm00001d027685|Zm00001d027686|Zm00001d027687|Zm00001d027688|Zm00001d027690|Zm00001d027691|Zm00001d027694|Zm00001d027695|Zm00001d027696|Zm00001d027697|Zm00001d027698|Zm00001d027699|Zm00001d027700|Zm00001d027701
chr1	10920001	11520000	4872	-0.00599961	-0.0110248	Zm00001d027678|Zm00001d027679|Zm00001d027680|Zm00001d027681|Zm00001d027682|Zm00001d027683|Zm00001d027684|Zm00001d027685|Zm00001d027686|Zm00001d027687|Zm00001d027688|Zm00001d027690|Zm00001d027691|Zm00001d027694|Zm00001d027695|Zm00001d027696|Zm00001d027697|Zm00001d027698|Zm00001d027699|Zm00001d027700|Zm00001d027701|Zm00001d027702|Zm00001d027703
chr1	10980001	11580000	4664	-0.00606878	-0.0115128	Zm00001d027678|Zm00001d027679|Zm00001d027680|Zm00001d027681|Zm00001d027682|Zm00001d027683|Zm00001d027684|Zm00001d027685|Zm00001d027686|Zm00001d027687|Zm00001d027688|Zm00001d027690|Zm00001d027691|Zm00001d027694|Zm00001d027695|Zm00001d027696|Zm00001d027697|Zm00001d027698|Zm00001d027699|Zm00001d027700|Zm00001d027701|Zm00001d027702|Zm00001d027703|Zm00001d027705
chr1	11040001	11640000	4216	-0.0132297	-0.0159677	Zm00001d027681|Zm00001d027682|Zm00001d027683|Zm00001d027684|Zm00001d027685|Zm00001d027686|Zm00001d027687|Zm00001d027688|Zm00001d027690|Zm00001d027691|Zm00001d027694|Zm00001d027695|Zm00001d027696|Zm00001d027697|Zm00001d027698|Zm00001d027699|Zm00001d027700|Zm00001d027701|Zm00001d027702|Zm00001d027703|Zm00001d027705|Zm00001d027706|Zm00001d027707
chr1	11100001	11700000	4169	-0.0104881	-0.0149979	Zm00001d027683|Zm00001d027684|Zm00001d027685|Zm00001d027686|Zm00001d027687|Zm00001d027688|Zm00001d027690|Zm00001d027691|Zm00001d027694|Zm00001d027695|Zm00001d027696|Zm00001d027697|Zm00001d027698|Zm00001d027699|Zm00001d027700|Zm00001d027701|Zm00001d027702|Zm00001d027703|Zm00001d027705|Zm00001d027706|Zm00001d027707|Zm00001d027708|Zm00001d027709
chr1	11160001	11760000	3795	-0.00541961	-0.0118315	Zm00001d027690|Zm00001d027691|Zm00001d027694|Zm00001d027695|Zm00001d027696|Zm00001d027697|Zm00001d027698|Zm00001d027699|Zm00001d027700|Zm00001d027701|Zm00001d027702|Zm00001d027703|Zm00001d027705|Zm00001d027706|Zm00001d027707|Zm00001d027708|Zm00001d027709|Zm00001d027710|Zm00001d027711
chr1	11220001	11820000	3880	-0.00478362	-0.0111588	Zm00001d027694|Zm00001d027695|Zm00001d027696|Zm00001d027697|Zm00001d027698|Zm00001d027699|Zm00001d027700|Zm00001d027701|Zm00001d027702|Zm00001d027703|Zm00001d027705|Zm00001d027706|Zm00001d027707|Zm00001d027708|Zm00001d027709|Zm00001d027710|Zm00001d027711|Zm00001d027713
chr1	11280001	11880000	3917	-0.00363506	-0.009754	Zm00001d027694|Zm00001d027695|Zm00001d027696|Zm00001d027697|Zm00001d027698|Zm00001d027699|Zm00001d027700|Zm00001d027701|Zm00001d027702|Zm00001d027703|Zm00001d027705|Zm00001d027706|Zm00001d027707|Zm00001d027708|Zm00001d027709|Zm00001d027710|Zm00001d027711|Zm00001d027713
chr1	11340001	11940000	3874	-0.00528574	-0.0109786	Zm00001d027699|Zm00001d027700|Zm00001d027701|Zm00001d027702|Zm00001d027703|Zm00001d027705|Zm00001d027706|Zm00001d027707|Zm00001d027708|Zm00001d027709|Zm00001d027710|Zm00001d027711|Zm00001d027713|Zm00001d027714
chr1	11400001	12000000	3871	-0.00717549	-0.0120474	Zm00001d027700|Zm00001d027701|Zm00001d027702|Zm00001d027703|Zm00001d027705|Zm00001d027706|Zm00001d027707|Zm00001d027708|Zm00001d027709|Zm00001d027710|Zm00001d027711|Zm00001d027713|Zm00001d027714|Zm00001d027715
chr1	11460001	12060000	3066	-0.0140649	-0.0178043	Zm00001d027702|Zm00001d027703|Zm00001d027705|Zm00001d027706|Zm00001d027707|Zm00001d027708|Zm00001d027709|Zm00001d027710|Zm00001d027711|Zm00001d027713|Zm00001d027714|Zm00001d027715|Zm00001d027717
chr1	11520001	12120000	3126	-0.0116409	-0.0168809	Zm00001d027705|Zm00001d027706|Zm00001d027707|Zm00001d027708|Zm00001d027709|Zm00001d027710|Zm00001d027711|Zm00001d027713|Zm00001d027714|Zm00001d027715|Zm00001d027717|Zm00001d027718|Zm00001d027719
chr1	11580001	12180000	3792	-0.00221692	-0.00943409	Zm00001d027706|Zm00001d027707|Zm00001d027708|Zm00001d027709|Zm00001d027710|Zm00001d027711|Zm00001d027713|Zm00001d027714|Zm00001d027715|Zm00001d027717|Zm00001d027718|Zm00001d027719|Zm00001d027720|Zm00001d027721|Zm00001d027722
chr1	11640001	12240000	3640	-0.00335975	-0.0113327	Zm00001d027708|Zm00001d027709|Zm00001d027710|Zm00001d027711|Zm00001d027713|Zm00001d027714|Zm00001d027715|Zm00001d027717|Zm00001d027718|Zm00001d027719|Zm00001d027720|Zm00001d027721|Zm00001d027722|Zm00001d027723
chr1	11700001	12300000	3385	-0.00699227	-0.0138202	Zm00001d027710|Zm00001d027711|Zm00001d027713|Zm00001d027714|Zm00001d027715|Zm00001d027717|Zm00001d027718|Zm00001d027719|Zm00001d027720|Zm00001d027721|Zm00001d027722|Zm00001d027723|Zm00001d027725|Zm00001d027726
chr1	11760001	12360000	3444	-0.00742018	-0.0136666	Zm00001d027713|Zm00001d027714|Zm00001d027715|Zm00001d027717|Zm00001d027718|Zm00001d027719|Zm00001d027720|Zm00001d027721|Zm00001d027722|Zm00001d027723|Zm00001d027725|Zm00001d027726|Zm00001d027727|Zm00001d027728|Zm00001d027729|Zm00001d027731
chr1	11820001	12420000	3610	0.00491359	-0.00401401	Zm00001d027714|Zm00001d027715|Zm00001d027717|Zm00001d027718|Zm00001d027719|Zm00001d027720|Zm00001d027721|Zm00001d027722|Zm00001d027723|Zm00001d027725|Zm00001d027726|Zm00001d027727|Zm00001d027728|Zm00001d027729|Zm00001d027731|Zm00001d027732|Zm00001d027733|Zm00001d027734|Zm00001d027735|Zm00001d027736|Zm00001d027737|Zm00001d027738|Zm00001d027739
chr1	11880001	12480000	4043	0.00533554	-0.00398818	Zm00001d027714|Zm00001d027715|Zm00001d027717|Zm00001d027718|Zm00001d027719|Zm00001d027720|Zm00001d027721|Zm00001d027722|Zm00001d027723|Zm00001d027725|Zm00001d027726|Zm00001d027727|Zm00001d027728|Zm00001d027729|Zm00001d027731|Zm00001d027732|Zm00001d027733|Zm00001d027734|Zm00001d027735|Zm00001d027736|Zm00001d027737|Zm00001d027738|Zm00001d027739|Zm00001d027740|Zm00001d027741|Zm00001d027742
chr1	11940001	12540000	4736	0.0149251	0.00162316	Zm00001d027715|Zm00001d027717|Zm00001d027718|Zm00001d027719|Zm00001d027720|Zm00001d027721|Zm00001d027722|Zm00001d027723|Zm00001d027725|Zm00001d027726|Zm00001d027727|Zm00001d027728|Zm00001d027729|Zm00001d027731|Zm00001d027732|Zm00001d027733|Zm00001d027734|Zm00001d027735|Zm00001d027736|Zm00001d027737|Zm00001d027738|Zm00001d027739|Zm00001d027740|Zm00001d027741|Zm00001d027742|Zm00001d027743|Zm00001d0…
chr1	12000001	12600000	4889	0.0230876	0.00787926	Zm00001d027717|Zm00001d027718|Zm00001d027719|Zm00001d027720|Zm00001d027721|Zm00001d027722|Zm00001d027723|Zm00001d027725|Zm00001d027726|Zm00001d027727|Zm00001d027728|Zm00001d027729|Zm00001d027731|Zm00001d027732|Zm00001d027733|Zm00001d027734|Zm00001d027735|Zm00001d027736|Zm00001d027737|Zm00001d027738|Zm00001d027739|Zm00001d027740|Zm00001d027741|Zm00001d027742|Zm00001d027743|Zm00001d027744|Zm00001d0…
chr1	12060001	12660000	5230	0.0261076	0.00981189	Zm00001d027718|Zm00001d027719|Zm00001d027720|Zm00001d027721|Zm00001d027722|Zm00001d027723|Zm00001d027725|Zm00001d027726|Zm00001d027727|Zm00001d027728|Zm00001d027729|Zm00001d027731|Zm00001d027732|Zm00001d027733|Zm00001d027734|Zm00001d027735|Zm00001d027736|Zm00001d027737|Zm00001d027738|Zm00001d027739|Zm00001d027740|Zm00001d027741|Zm00001d027742|Zm00001d027743|Zm00001d027744|Zm00001d027745|Zm00001d0…
chr1	12120001	12720000	5264	0.0258534	0.00899033	Zm00001d027720|Zm00001d027721|Zm00001d027722|Zm00001d027723|Zm00001d027725|Zm00001d027726|Zm00001d027727|Zm00001d027728|Zm00001d027729|Zm00001d027731|Zm00001d027732|Zm00001d027733|Zm00001d027734|Zm00001d027735|Zm00001d027736|Zm00001d027737|Zm00001d027738|Zm00001d027739|Zm00001d027740|Zm00001d027741|Zm00001d027742|Zm00001d027743|Zm00001d027744|Zm00001d027745|Zm00001d027746|Zm00001d027747|Zm00001d0…
chr1	12180001	12780000	5044	0.0363463	0.0144647	Zm00001d027725|Zm00001d027726|Zm00001d027727|Zm00001d027728|Zm00001d027729|Zm00001d027731|Zm00001d027732|Zm00001d027733|Zm00001d027734|Zm00001d027735|Zm00001d027736|Zm00001d027737|Zm00001d027738|Zm00001d027739|Zm00001d027740|Zm00001d027741|Zm00001d027742|Zm00001d027743|Zm00001d027744|Zm00001d027745|Zm00001d027746|Zm00001d027747|Zm00001d027748|Zm00001d027749|Zm00001d027751|Zm00001d027752|Zm00001d0…
chr1	12240001	12840000	5158	0.046627	0.0212069	Zm00001d027725|Zm00001d027726|Zm00001d027727|Zm00001d027728|Zm00001d027729|Zm00001d027731|Zm00001d027732|Zm00001d027733|Zm00001d027734|Zm00001d027735|Zm00001d027736|Zm00001d027737|Zm00001d027738|Zm00001d027739|Zm00001d027740|Zm00001d027741|Zm00001d027742|Zm00001d027743|Zm00001d027744|Zm00001d027745|Zm00001d027746|Zm00001d027747|Zm00001d027748|Zm00001d027749|Zm00001d027751|Zm00001d027752|Zm00001d0…
chr1	12300001	12900000	5281	0.0502589	0.0232902	Zm00001d027727|Zm00001d027728|Zm00001d027729|Zm00001d027731|Zm00001d027732|Zm00001d027733|Zm00001d027734|Zm00001d027735|Zm00001d027736|Zm00001d027737|Zm00001d027738|Zm00001d027739|Zm00001d027740|Zm00001d027741|Zm00001d027742|Zm00001d027743|Zm00001d027744|Zm00001d027745|Zm00001d027746|Zm00001d027747|Zm00001d027748|Zm00001d027749|Zm00001d027751|Zm00001d027752|Zm00001d027753|Zm00001d027754|Zm00001d0…
chr1	12360001	12960000	5078	0.0551269	0.0253876	Zm00001d027732|Zm00001d027733|Zm00001d027734|Zm00001d027735|Zm00001d027736|Zm00001d027737|Zm00001d027738|Zm00001d027739|Zm00001d027740|Zm00001d027741|Zm00001d027742|Zm00001d027743|Zm00001d027744|Zm00001d027745|Zm00001d027746|Zm00001d027747|Zm00001d027748|Zm00001d027749|Zm00001d027751|Zm00001d027752|Zm00001d027753|Zm00001d027754|Zm00001d027755|Zm00001d027756|Zm00001d027757|Zm00001d027758|Zm00001d0…
chr1	12420001	13020000	5079	0.0494801	0.0200078	Zm00001d027740|Zm00001d027741|Zm00001d027742|Zm00001d027743|Zm00001d027744|Zm00001d027745|Zm00001d027746|Zm00001d027747|Zm00001d027748|Zm00001d027749|Zm00001d027751|Zm00001d027752|Zm00001d027753|Zm00001d027754|Zm00001d027755|Zm00001d027756|Zm00001d027757|Zm00001d027758|Zm00001d027759
chr1	12480001	13080000	4954	0.0505514	0.0208688	Zm00001d027743|Zm00001d027744|Zm00001d027745|Zm00001d027746|Zm00001d027747|Zm00001d027748|Zm00001d027749|Zm00001d027751|Zm00001d027752|Zm00001d027753|Zm00001d027754|Zm00001d027755|Zm00001d027756|Zm00001d027757|Zm00001d027758|Zm00001d027759|Zm00001d027760|Zm00001d027761|Zm00001d027762|Zm00001d027763|Zm00001d027764
chr1	12540001	13140000	4121	0.0531797	0.0234056	Zm00001d027749|Zm00001d027751|Zm00001d027752|Zm00001d027753|Zm00001d027754|Zm00001d027755|Zm00001d027756|Zm00001d027757|Zm00001d027758|Zm00001d027759|Zm00001d027760|Zm00001d027761|Zm00001d027762|Zm00001d027763|Zm00001d027764
chr1	12600001	13200000	4567	0.0402271	0.0146813	Zm00001d027751|Zm00001d027752|Zm00001d027753|Zm00001d027754|Zm00001d027755|Zm00001d027756|Zm00001d027757|Zm00001d027758|Zm00001d027759|Zm00001d027760|Zm00001d027761|Zm00001d027762|Zm00001d027763|Zm00001d027764|Zm00001d027766|Zm00001d027767|Zm00001d027768|Zm00001d027769
chr1	12660001	13260000	4389	0.0452582	0.0193379	Zm00001d027754|Zm00001d027755|Zm00001d027756|Zm00001d027757|Zm00001d027758|Zm00001d027759|Zm00001d027760|Zm00001d027761|Zm00001d027762|Zm00001d027763|Zm00001d027764|Zm00001d027766|Zm00001d027767|Zm00001d027768|Zm00001d027769|Zm00001d027771|Zm00001d027772|Zm00001d027773
chr1	12720001	13320000	3960	0.0487576	0.0218064	Zm00001d027758|Zm00001d027759|Zm00001d027760|Zm00001d027761|Zm00001d027762|Zm00001d027763|Zm00001d027764|Zm00001d027766|Zm00001d027767|Zm00001d027768|Zm00001d027769|Zm00001d027771|Zm00001d027772|Zm00001d027773
chr1	12780001	13380000	3555	0.0402961	0.0154824	Zm00001d027759|Zm00001d027760|Zm00001d027761|Zm00001d027762|Zm00001d027763|Zm00001d027764|Zm00001d027766|Zm00001d027767|Zm00001d027768|Zm00001d027769|Zm00001d027771|Zm00001d027772|Zm00001d027773|Zm00001d027775
chr1	12840001	13440000	3349	0.0256895	0.00636459	Zm00001d027759|Zm00001d027760|Zm00001d027761|Zm00001d027762|Zm00001d027763|Zm00001d027764|Zm00001d027766|Zm00001d027767|Zm00001d027768|Zm00001d027769|Zm00001d027771|Zm00001d027772|Zm00001d027773|Zm00001d027775|Zm00001d027784
chr1	12900001	13500000	3127	0.0221663	0.00537393	Zm00001d027760|Zm00001d027761|Zm00001d027762|Zm00001d027763|Zm00001d027764|Zm00001d027766|Zm00001d027767|Zm00001d027768|Zm00001d027769|Zm00001d027771|Zm00001d027772|Zm00001d027773|Zm00001d027775|Zm00001d027784|Zm00001d027787|Zm00001d027788
chr1	12960001	13560000	2983	0.0181142	0.00527482	Zm00001d027760|Zm00001d027761|Zm00001d027762|Zm00001d027763|Zm00001d027764|Zm00001d027766|Zm00001d027767|Zm00001d027768|Zm00001d027769|Zm00001d027771|Zm00001d027772|Zm00001d027773|Zm00001d027775|Zm00001d027784|Zm00001d027787|Zm00001d027788|Zm00001d027789
chr1	13020001	13620000	2880	0.0137505	0.00241205	Zm00001d027760|Zm00001d027761|Zm00001d027762|Zm00001d027763|Zm00001d027764|Zm00001d027766|Zm00001d027767|Zm00001d027768|Zm00001d027769|Zm00001d027771|Zm00001d027772|Zm00001d027773|Zm00001d027775|Zm00001d027784|Zm00001d027787|Zm00001d027788|Zm00001d027789|Zm00001d027790|Zm00001d027791
chr1	13080001	13680000	2642	0.00946259	-0.000568984	Zm00001d027766|Zm00001d027767|Zm00001d027768|Zm00001d027769|Zm00001d027771|Zm00001d027772|Zm00001d027773|Zm00001d027775|Zm00001d027784|Zm00001d027787|Zm00001d027788|Zm00001d027789|Zm00001d027790|Zm00001d027791|Zm00001d027792|Zm00001d027794|Zm00001d027795
chr1	13140001	13740000	2703	0.00378524	-0.00408081	Zm00001d027767|Zm00001d027768|Zm00001d027769|Zm00001d027771|Zm00001d027772|Zm00001d027773|Zm00001d027775|Zm00001d027784|Zm00001d027787|Zm00001d027788|Zm00001d027789|Zm00001d027790|Zm00001d027791|Zm00001d027792|Zm00001d027794|Zm00001d027795|Zm00001d027797|Zm00001d027798
chr1	13200001	13800000	2042	0.0107006	0.00312982	Zm00001d027771|Zm00001d027772|Zm00001d027773|Zm00001d027775|Zm00001d027784|Zm00001d027787|Zm00001d027788|Zm00001d027789|Zm00001d027790|Zm00001d027791|Zm00001d027792|Zm00001d027794|Zm00001d027795|Zm00001d027797|Zm00001d027798|Zm00001d027799
chr1	13260001	13860000	1848	0.000189179	-0.00619727	Zm00001d027775|Zm00001d027784|Zm00001d027787|Zm00001d027788|Zm00001d027789|Zm00001d027790|Zm00001d027791|Zm00001d027792|Zm00001d027794|Zm00001d027795|Zm00001d027797|Zm00001d027798|Zm00001d027799|Zm00001d027800|Zm00001d027801
chr1	13320001	13920000	2246	0.00286984	-0.0047898	Zm00001d027775|Zm00001d027784|Zm00001d027787|Zm00001d027788|Zm00001d027789|Zm00001d027790|Zm00001d027791|Zm00001d027792|Zm00001d027794|Zm00001d027795|Zm00001d027797|Zm00001d027798|Zm00001d027799|Zm00001d027800|Zm00001d027801|Zm00001d027802|Zm00001d027803|Zm00001d027804
chr1	13380001	13980000	2286	-0.00523585	-0.0105206	Zm00001d027784|Zm00001d027787|Zm00001d027788|Zm00001d027789|Zm00001d027790|Zm00001d027791|Zm00001d027792|Zm00001d027794|Zm00001d027795|Zm00001d027797|Zm00001d027798|Zm00001d027799|Zm00001d027800|Zm00001d027801|Zm00001d027802|Zm00001d027803|Zm00001d027804|Zm00001d027805
chr1	13440001	14040000	2655	-0.0104637	-0.0144058	Zm00001d027787|Zm00001d027788|Zm00001d027789|Zm00001d027790|Zm00001d027791|Zm00001d027792|Zm00001d027794|Zm00001d027795|Zm00001d027797|Zm00001d027798|Zm00001d027799|Zm00001d027800|Zm00001d027801|Zm00001d027802|Zm00001d027803|Zm00001d027804|Zm00001d027805|Zm00001d027807
chr1	13500001	14100000	2817	-0.0143334	-0.0187162	Zm00001d027789|Zm00001d027790|Zm00001d027791|Zm00001d027792|Zm00001d027794|Zm00001d027795|Zm00001d027797|Zm00001d027798|Zm00001d027799|Zm00001d027800|Zm00001d027801|Zm00001d027802|Zm00001d027803|Zm00001d027804|Zm00001d027805|Zm00001d027807|Zm00001d027808
chr1	13560001	14160000	2632	-0.0119077	-0.0177487	Zm00001d027790|Zm00001d027791|Zm00001d027792|Zm00001d027794|Zm00001d027795|Zm00001d027797|Zm00001d027798|Zm00001d027799|Zm00001d027800|Zm00001d027801|Zm00001d027802|Zm00001d027803|Zm00001d027804|Zm00001d027805|Zm00001d027807|Zm00001d027808
chr1	13620001	14220000	2593	-0.0114642	-0.0194246	Zm00001d027794|Zm00001d027795|Zm00001d027797|Zm00001d027798|Zm00001d027799|Zm00001d027800|Zm00001d027801|Zm00001d027802|Zm00001d027803|Zm00001d027804|Zm00001d027805|Zm00001d027807|Zm00001d027808|Zm00001d027809
chr1	13680001	14280000	2879	-0.0101587	-0.0180059	Zm00001d027797|Zm00001d027798|Zm00001d027799|Zm00001d027800|Zm00001d027801|Zm00001d027802|Zm00001d027803|Zm00001d027804|Zm00001d027805|Zm00001d027807|Zm00001d027808|Zm00001d027809|Zm00001d027810
chr1	13740001	14340000	3287	0.00779598	-0.00776624	Zm00001d027799|Zm00001d027800|Zm00001d027801|Zm00001d027802|Zm00001d027803|Zm00001d027804|Zm00001d027805|Zm00001d027807|Zm00001d027808|Zm00001d027809|Zm00001d027810|Zm00001d027811|Zm00001d027812|Zm00001d027813|Zm00001d027815
chr1	13800001	14400000	3138	0.0101521	-0.00745552	Zm00001d027800|Zm00001d027801|Zm00001d027802|Zm00001d027803|Zm00001d027804|Zm00001d027805|Zm00001d027807|Zm00001d027808|Zm00001d027809|Zm00001d027810|Zm00001d027811|Zm00001d027812|Zm00001d027813|Zm00001d027815|Zm00001d027816
chr1	13860001	14460000	3480	0.00631761	-0.00925138	Zm00001d027802|Zm00001d027803|Zm00001d027804|Zm00001d027805|Zm00001d027807|Zm00001d027808|Zm00001d027809|Zm00001d027810|Zm00001d027811|Zm00001d027812|Zm00001d027813|Zm00001d027815|Zm00001d027816|Zm00001d027819
chr1	13920001	14520000	3395	0.0028243	-0.0108342	Zm00001d027805|Zm00001d027807|Zm00001d027808|Zm00001d027809|Zm00001d027810|Zm00001d027811|Zm00001d027812|Zm00001d027813|Zm00001d027815|Zm00001d027816|Zm00001d027819|Zm00001d027820|Zm00001d027821
chr1	13980001	14580000	3762	0.00520781	-0.00745828	Zm00001d027807|Zm00001d027808|Zm00001d027809|Zm00001d027810|Zm00001d027811|Zm00001d027812|Zm00001d027813|Zm00001d027815|Zm00001d027816|Zm00001d027819|Zm00001d027820|Zm00001d027821|Zm00001d027823
chr1	14040001	14640000	3937	0.0627442	0.0148786	Zm00001d027808|Zm00001d027809|Zm00001d027810|Zm00001d027811|Zm00001d027812|Zm00001d027813|Zm00001d027815|Zm00001d027816|Zm00001d027819|Zm00001d027820|Zm00001d027821|Zm00001d027823|Zm00001d027824|Zm00001d027826|Zm00001d027827
chr1	14100001	14700000	3748	0.0678123	0.0195639	Zm00001d027809|Zm00001d027810|Zm00001d027811|Zm00001d027812|Zm00001d027813|Zm00001d027815|Zm00001d027816|Zm00001d027819|Zm00001d027820|Zm00001d027821|Zm00001d027823|Zm00001d027824|Zm00001d027826|Zm00001d027827|Zm00001d027831|Zm00001d027832|Zm00001d027833|Zm00001d027834|Zm00001d027835
chr1	14160001	14760000	4166	0.0598023	0.0186901	Zm00001d027809|Zm00001d027810|Zm00001d027811|Zm00001d027812|Zm00001d027813|Zm00001d027815|Zm00001d027816|Zm00001d027819|Zm00001d027820|Zm00001d027821|Zm00001d027823|Zm00001d027824|Zm00001d027826|Zm00001d027827|Zm00001d027831|Zm00001d027832|Zm00001d027833|Zm00001d027834|Zm00001d027835|Zm00001d027837|Zm00001d027838|Zm00001d027839
chr1	14220001	14820000	4122	0.0682305	0.0275111	Zm00001d027810|Zm00001d027811|Zm00001d027812|Zm00001d027813|Zm00001d027815|Zm00001d027816|Zm00001d027819|Zm00001d027820|Zm00001d027821|Zm00001d027823|Zm00001d027824|Zm00001d027826|Zm00001d027827|Zm00001d027831|Zm00001d027832|Zm00001d027833|Zm00001d027834|Zm00001d027835|Zm00001d027837|Zm00001d027838|Zm00001d027839|Zm00001d027840
chr1	14280001	14880000	3947	0.0822715	0.036906	Zm00001d027811|Zm00001d027812|Zm00001d027813|Zm00001d027815|Zm00001d027816|Zm00001d027819|Zm00001d027820|Zm00001d027821|Zm00001d027823|Zm00001d027824|Zm00001d027826|Zm00001d027827|Zm00001d027831|Zm00001d027832|Zm00001d027833|Zm00001d027834|Zm00001d027835|Zm00001d027837|Zm00001d027838|Zm00001d027839|Zm00001d027840|Zm00001d027841
chr1	14340001	14940000	4050	0.0926854	0.047472	Zm00001d027816|Zm00001d027819|Zm00001d027820|Zm00001d027821|Zm00001d027823|Zm00001d027824|Zm00001d027826|Zm00001d027827|Zm00001d027831|Zm00001d027832|Zm00001d027833|Zm00001d027834|Zm00001d027835|Zm00001d027837|Zm00001d027838|Zm00001d027839|Zm00001d027840|Zm00001d027841|Zm00001d027842
chr1	14400001	15000000	4623	0.0933902	0.0503652	Zm00001d027819|Zm00001d027820|Zm00001d027821|Zm00001d027823|Zm00001d027824|Zm00001d027826|Zm00001d027827|Zm00001d027831|Zm00001d027832|Zm00001d027833|Zm00001d027834|Zm00001d027835|Zm00001d027837|Zm00001d027838|Zm00001d027839|Zm00001d027840|Zm00001d027841|Zm00001d027842|Zm00001d027843
chr1	14460001	15060000	4928	0.0891677	0.0508078	Zm00001d027820|Zm00001d027821|Zm00001d027823|Zm00001d027824|Zm00001d027826|Zm00001d027827|Zm00001d027831|Zm00001d027832|Zm00001d027833|Zm00001d027834|Zm00001d027835|Zm00001d027837|Zm00001d027838|Zm00001d027839|Zm00001d027840|Zm00001d027841|Zm00001d027842|Zm00001d027843|Zm00001d027844|Zm00001d027845
chr1	14520001	15120000	4815	0.0854746	0.0544796	Zm00001d027823|Zm00001d027824|Zm00001d027826|Zm00001d027827|Zm00001d027831|Zm00001d027832|Zm00001d027833|Zm00001d027834|Zm00001d027835|Zm00001d027837|Zm00001d027838|Zm00001d027839|Zm00001d027840|Zm00001d027841|Zm00001d027842|Zm00001d027843|Zm00001d027844|Zm00001d027845|Zm00001d027846|Zm00001d027847
chr1	14580001	15180000	4807	0.0811956	0.0593267	Zm00001d027824|Zm00001d027826|Zm00001d027827|Zm00001d027831|Zm00001d027832|Zm00001d027833|Zm00001d027834|Zm00001d027835|Zm00001d027837|Zm00001d027838|Zm00001d027839|Zm00001d027840|Zm00001d027841|Zm00001d027842|Zm00001d027843|Zm00001d027844|Zm00001d027845|Zm00001d027846|Zm00001d027847|Zm00001d027848|Zm00001d027849|Zm00001d027850|Zm00001d027851
chr1	14640001	15240000	4407	0.0564745	0.0507259	Zm00001d027831|Zm00001d027832|Zm00001d027833|Zm00001d027834|Zm00001d027835|Zm00001d027837|Zm00001d027838|Zm00001d027839|Zm00001d027840|Zm00001d027841|Zm00001d027842|Zm00001d027843|Zm00001d027844|Zm00001d027845|Zm00001d027846|Zm00001d027847|Zm00001d027848|Zm00001d027849|Zm00001d027850|Zm00001d027851|Zm00001d027852
chr1	14700001	15300000	4352	0.0575648	0.0517991	Zm00001d027837|Zm00001d027838|Zm00001d027839|Zm00001d027840|Zm00001d027841|Zm00001d027842|Zm00001d027843|Zm00001d027844|Zm00001d027845|Zm00001d027846|Zm00001d027847|Zm00001d027848|Zm00001d027849|Zm00001d027850|Zm00001d027851|Zm00001d027852
chr1	14760001	15360000	4577	0.054287	0.0448054	Zm00001d027841|Zm00001d027842|Zm00001d027843|Zm00001d027844|Zm00001d027845|Zm00001d027846|Zm00001d027847|Zm00001d027848|Zm00001d027849|Zm00001d027850|Zm00001d027851|Zm00001d027852|Zm00001d027853|Zm00001d027854
chr1	14820001	15420000	5440	0.0350731	0.0268286	Zm00001d027841|Zm00001d027842|Zm00001d027843|Zm00001d027844|Zm00001d027845|Zm00001d027846|Zm00001d027847|Zm00001d027848|Zm00001d027849|Zm00001d027850|Zm00001d027851|Zm00001d027852|Zm00001d027853|Zm00001d027854|Zm00001d027855|Zm00001d027856
chr1	14880001	15480000	5212	0.0290727	0.0230041	Zm00001d027842|Zm00001d027843|Zm00001d027844|Zm00001d027845|Zm00001d027846|Zm00001d027847|Zm00001d027848|Zm00001d027849|Zm00001d027850|Zm00001d027851|Zm00001d027852|Zm00001d027853|Zm00001d027854|Zm00001d027855|Zm00001d027856|Zm00001d027858
chr1	14940001	15540000	4784	0.013009	0.0110873	Zm00001d027843|Zm00001d027844|Zm00001d027845|Zm00001d027846|Zm00001d027847|Zm00001d027848|Zm00001d027849|Zm00001d027850|Zm00001d027851|Zm00001d027852|Zm00001d027853|Zm00001d027854|Zm00001d027855|Zm00001d027856|Zm00001d027858|Zm00001d027859|Zm00001d027860
chr1	15000001	15600000	4409	0.00046246	0.00350504	Zm00001d027844|Zm00001d027845|Zm00001d027846|Zm00001d027847|Zm00001d027848|Zm00001d027849|Zm00001d027850|Zm00001d027851|Zm00001d027852|Zm00001d027853|Zm00001d027854|Zm00001d027855|Zm00001d027856|Zm00001d027858|Zm00001d027859|Zm00001d027860|Zm00001d027861
chr1	15060001	15660000	3601	-0.00925812	4.5676e-05	Zm00001d027846|Zm00001d027847|Zm00001d027848|Zm00001d027849|Zm00001d027850|Zm00001d027851|Zm00001d027852|Zm00001d027853|Zm00001d027854|Zm00001d027855|Zm00001d027856|Zm00001d027858|Zm00001d027859|Zm00001d027860|Zm00001d027861
chr1	15120001	15720000	3418	-0.0087287	-0.0054381	Zm00001d027848|Zm00001d027849|Zm00001d027850|Zm00001d027851|Zm00001d027852|Zm00001d027853|Zm00001d027854|Zm00001d027855|Zm00001d027856|Zm00001d027858|Zm00001d027859|Zm00001d027860|Zm00001d027861|Zm00001d027862|Zm00001d027863|Zm00001d027864
chr1	15180001	15780000	3334	-0.0111297	-0.0177115	Zm00001d027852|Zm00001d027853|Zm00001d027854|Zm00001d027855|Zm00001d027856|Zm00001d027858|Zm00001d027859|Zm00001d027860|Zm00001d027861|Zm00001d027862|Zm00001d027863|Zm00001d027864|Zm00001d027866|Zm00001d027867|Zm00001d027868
chr1	15240001	15840000	3351	-0.0138429	-0.0215615	Zm00001d027853|Zm00001d027854|Zm00001d027855|Zm00001d027856|Zm00001d027858|Zm00001d027859|Zm00001d027860|Zm00001d027861|Zm00001d027862|Zm00001d027863|Zm00001d027864|Zm00001d027866|Zm00001d027867|Zm00001d027868
chr1	15300001	15900000	3376	-0.0156565	-0.022933	Zm00001d027853|Zm00001d027854|Zm00001d027855|Zm00001d027856|Zm00001d027858|Zm00001d027859|Zm00001d027860|Zm00001d027861|Zm00001d027862|Zm00001d027863|Zm00001d027864|Zm00001d027866|Zm00001d027867|Zm00001d027868
chr1	15360001	15960000	2851	-0.0179322	-0.0244684	Zm00001d027855|Zm00001d027856|Zm00001d027858|Zm00001d027859|Zm00001d027860|Zm00001d027861|Zm00001d027862|Zm00001d027863|Zm00001d027864|Zm00001d027866|Zm00001d027867|Zm00001d027868
chr1	15420001	16020000	2632	-0.0173968	-0.0250327	Zm00001d027858|Zm00001d027859|Zm00001d027860|Zm00001d027861|Zm00001d027862|Zm00001d027863|Zm00001d027864|Zm00001d027866|Zm00001d027867|Zm00001d027868|Zm00001d027869|Zm00001d027870|Zm00001d027871|Zm00001d027872|Zm00001d027873
chr1	15480001	16080000	2844	-0.0177689	-0.0253019	Zm00001d027859|Zm00001d027860|Zm00001d027861|Zm00001d027862|Zm00001d027863|Zm00001d027864|Zm00001d027866|Zm00001d027867|Zm00001d027868|Zm00001d027869|Zm00001d027870|Zm00001d027871|Zm00001d027872|Zm00001d027873|Zm00001d027874
chr1	15540001	16140000	2669	-0.0225535	-0.0290778	Zm00001d027861|Zm00001d027862|Zm00001d027863|Zm00001d027864|Zm00001d027866|Zm00001d027867|Zm00001d027868|Zm00001d027869|Zm00001d027870|Zm00001d027871|Zm00001d027872|Zm00001d027873|Zm00001d027874
chr1	15600001	16200000	2491	-0.0280553	-0.0332277	Zm00001d027862|Zm00001d027863|Zm00001d027864|Zm00001d027866|Zm00001d027867|Zm00001d027868|Zm00001d027869|Zm00001d027870|Zm00001d027871|Zm00001d027872|Zm00001d027873|Zm00001d027874|Zm00001d027875
chr1	15660001	16260000	2996	-0.0270814	-0.0320089	Zm00001d027862|Zm00001d027863|Zm00001d027864|Zm00001d027866|Zm00001d027867|Zm00001d027868|Zm00001d027869|Zm00001d027870|Zm00001d027871|Zm00001d027872|Zm00001d027873|Zm00001d027874|Zm00001d027875|Zm00001d027876
chr1	15720001	16320000	3359	-0.0270324	-0.0319278	Zm00001d027866|Zm00001d027867|Zm00001d027868|Zm00001d027869|Zm00001d027870|Zm00001d027871|Zm00001d027872|Zm00001d027873|Zm00001d027874|Zm00001d027875|Zm00001d027876|Zm00001d027877
chr1	15780001	16380000	3158	-0.0290373	-0.0330159	Zm00001d027869|Zm00001d027870|Zm00001d027871|Zm00001d027872|Zm00001d027873|Zm00001d027874|Zm00001d027875|Zm00001d027876|Zm00001d027877|Zm00001d027878
chr1	15840001	16440000	3314	-0.0310375	-0.0326618	Zm00001d027869|Zm00001d027870|Zm00001d027871|Zm00001d027872|Zm00001d027873|Zm00001d027874|Zm00001d027875|Zm00001d027876|Zm00001d027877|Zm00001d027878|Zm00001d027879
chr1	15900001	16500000	3434	-0.029857	-0.0304846	Zm00001d027869|Zm00001d027870|Zm00001d027871|Zm00001d027872|Zm00001d027873|Zm00001d027874|Zm00001d027875|Zm00001d027876|Zm00001d027877|Zm00001d027878|Zm00001d027879|Zm00001d027880
chr1	15960001	16560000	3527	-0.0275046	-0.0266973	Zm00001d027869|Zm00001d027870|Zm00001d027871|Zm00001d027872|Zm00001d027873|Zm00001d027874|Zm00001d027875|Zm00001d027876|Zm00001d027877|Zm00001d027878|Zm00001d027879|Zm00001d027880
chr1	16020001	16620000	2739	-0.0251109	-0.021844	Zm00001d027874|Zm00001d027875|Zm00001d027876|Zm00001d027877|Zm00001d027878|Zm00001d027879|Zm00001d027880|Zm00001d027881
chr1	16080001	16680000	2666	-0.0210529	-0.0173713	Zm00001d027875|Zm00001d027876|Zm00001d027877|Zm00001d027878|Zm00001d027879|Zm00001d027880|Zm00001d027881|Zm00001d027882
chr1	16140001	16740000	2933	-0.0194631	-0.0150467	Zm00001d027875|Zm00001d027876|Zm00001d027877|Zm00001d027878|Zm00001d027879|Zm00001d027880|Zm00001d027881|Zm00001d027882|Zm00001d027883|Zm00001d027884|Zm00001d027885|Zm00001d027886
chr1	16200001	16800000	2984	-0.0196966	-0.0151155	Zm00001d027876|Zm00001d027877|Zm00001d027878|Zm00001d027879|Zm00001d027880|Zm00001d027881|Zm00001d027882|Zm00001d027883|Zm00001d027884|Zm00001d027885|Zm00001d027886|Zm00001d027887|Zm00001d027888|Zm00001d027889
chr1	16260001	16860000	2891	-0.0150165	-0.0105608	Zm00001d027877|Zm00001d027878|Zm00001d027879|Zm00001d027880|Zm00001d027881|Zm00001d027882|Zm00001d027883|Zm00001d027884|Zm00001d027885|Zm00001d027886|Zm00001d027887|Zm00001d027888|Zm00001d027889|Zm00001d027890|Zm00001d027892
chr1	16320001	16920000	3217	0.00285637	0.00834171	Zm00001d027878|Zm00001d027879|Zm00001d027880|Zm00001d027881|Zm00001d027882|Zm00001d027883|Zm00001d027884|Zm00001d027885|Zm00001d027886|Zm00001d027887|Zm00001d027888|Zm00001d027889|Zm00001d027890|Zm00001d027892
chr1	16380001	16980000	3682	0.0112455	0.0132635	Zm00001d027879|Zm00001d027880|Zm00001d027881|Zm00001d027882|Zm00001d027883|Zm00001d027884|Zm00001d027885|Zm00001d027886|Zm00001d027887|Zm00001d027888|Zm00001d027889|Zm00001d027890|Zm00001d027892|Zm00001d027893|Zm00001d027894|Zm00001d027895
chr1	16440001	17040000	3484	0.0171834	0.0174606	Zm00001d027881|Zm00001d027882|Zm00001d027883|Zm00001d027884|Zm00001d027885|Zm00001d027886|Zm00001d027887|Zm00001d027888|Zm00001d027889|Zm00001d027890|Zm00001d027892|Zm00001d027893|Zm00001d027894|Zm00001d027895|Zm00001d027896|Zm00001d027897
chr1	16500001	17100000	3402	0.0187518	0.0176067	Zm00001d027881|Zm00001d027882|Zm00001d027883|Zm00001d027884|Zm00001d027885|Zm00001d027886|Zm00001d027887|Zm00001d027888|Zm00001d027889|Zm00001d027890|Zm00001d027892|Zm00001d027893|Zm00001d027894|Zm00001d027895|Zm00001d027896|Zm00001d027897|Zm00001d027898
chr1	16560001	17160000	3658	0.0162931	0.0131234	Zm00001d027881|Zm00001d027882|Zm00001d027883|Zm00001d027884|Zm00001d027885|Zm00001d027886|Zm00001d027887|Zm00001d027888|Zm00001d027889|Zm00001d027890|Zm00001d027892|Zm00001d027893|Zm00001d027894|Zm00001d027895|Zm00001d027896|Zm00001d027897|Zm00001d027898|Zm00001d027899|Zm00001d027900|Zm00001d027901
chr1	16620001	17220000	3939	0.0145186	0.0107043	Zm00001d027882|Zm00001d027883|Zm00001d027884|Zm00001d027885|Zm00001d027886|Zm00001d027887|Zm00001d027888|Zm00001d027889|Zm00001d027890|Zm00001d027892|Zm00001d027893|Zm00001d027894|Zm00001d027895|Zm00001d027896|Zm00001d027897|Zm00001d027898|Zm00001d027899|Zm00001d027900|Zm00001d027901|Zm00001d027902|Zm00001d027903|Zm00001d027904
chr1	16680001	17280000	3778	0.0136391	0.00954096	Zm00001d027883|Zm00001d027884|Zm00001d027885|Zm00001d027886|Zm00001d027887|Zm00001d027888|Zm00001d027889|Zm00001d027890|Zm00001d027892|Zm00001d027893|Zm00001d027894|Zm00001d027895|Zm00001d027896|Zm00001d027897|Zm00001d027898|Zm00001d027899|Zm00001d027900|Zm00001d027901|Zm00001d027902|Zm00001d027903|Zm00001d027904
chr1	16740001	17340000	3768	0.0139186	0.00823985	Zm00001d027887|Zm00001d027888|Zm00001d027889|Zm00001d027890|Zm00001d027892|Zm00001d027893|Zm00001d027894|Zm00001d027895|Zm00001d027896|Zm00001d027897|Zm00001d027898|Zm00001d027899|Zm00001d027900|Zm00001d027901|Zm00001d027902|Zm00001d027903|Zm00001d027904|Zm00001d027907
chr1	16800001	17400000	3998	0.00804625	0.00290031	Zm00001d027890|Zm00001d027892|Zm00001d027893|Zm00001d027894|Zm00001d027895|Zm00001d027896|Zm00001d027897|Zm00001d027898|Zm00001d027899|Zm00001d027900|Zm00001d027901|Zm00001d027902|Zm00001d027903|Zm00001d027904|Zm00001d027907|Zm00001d027908|Zm00001d027911|Zm00001d027912|Zm00001d027914
chr1	16860001	17460000	3825	0.00446583	-0.000793801	Zm00001d027893|Zm00001d027894|Zm00001d027895|Zm00001d027896|Zm00001d027897|Zm00001d027898|Zm00001d027899|Zm00001d027900|Zm00001d027901|Zm00001d027902|Zm00001d027903|Zm00001d027904|Zm00001d027907|Zm00001d027908|Zm00001d027911|Zm00001d027912|Zm00001d027914|Zm00001d027915
chr1	16920001	17520000	3321	-0.00676034	-0.013733	Zm00001d027893|Zm00001d027894|Zm00001d027895|Zm00001d027896|Zm00001d027897|Zm00001d027898|Zm00001d027899|Zm00001d027900|Zm00001d027901|Zm00001d027902|Zm00001d027903|Zm00001d027904|Zm00001d027907|Zm00001d027908|Zm00001d027911|Zm00001d027912|Zm00001d027914|Zm00001d027915
chr1	16980001	17580000	3182	-0.0129737	-0.0159575	Zm00001d027897|Zm00001d027898|Zm00001d027899|Zm00001d027900|Zm00001d027901|Zm00001d027902|Zm00001d027903|Zm00001d027904|Zm00001d027907|Zm00001d027908|Zm00001d027911|Zm00001d027912|Zm00001d027914|Zm00001d027915|Zm00001d027916
chr1	17040001	17640000	3499	-0.00884632	-0.0109002	Zm00001d027898|Zm00001d027899|Zm00001d027900|Zm00001d027901|Zm00001d027902|Zm00001d027903|Zm00001d027904|Zm00001d027907|Zm00001d027908|Zm00001d027911|Zm00001d027912|Zm00001d027914|Zm00001d027915|Zm00001d027916|Zm00001d027918|Zm00001d027919|Zm00001d027920
chr1	17100001	17700000	3716	-0.00212349	-0.00439777	Zm00001d027899|Zm00001d027900|Zm00001d027901|Zm00001d027902|Zm00001d027903|Zm00001d027904|Zm00001d027907|Zm00001d027908|Zm00001d027911|Zm00001d027912|Zm00001d027914|Zm00001d027915|Zm00001d027916|Zm00001d027918|Zm00001d027919|Zm00001d027920
chr1	17160001	17760000	3728	0.00739712	0.00257337	Zm00001d027902|Zm00001d027903|Zm00001d027904|Zm00001d027907|Zm00001d027908|Zm00001d027911|Zm00001d027912|Zm00001d027914|Zm00001d027915|Zm00001d027916|Zm00001d027918|Zm00001d027919|Zm00001d027920|Zm00001d027921|Zm00001d027922
chr1	17220001	17820000	3682	0.00545601	0.00213071	Zm00001d027907|Zm00001d027908|Zm00001d027911|Zm00001d027912|Zm00001d027914|Zm00001d027915|Zm00001d027916|Zm00001d027918|Zm00001d027919|Zm00001d027920|Zm00001d027921|Zm00001d027922|Zm00001d027924|Zm00001d027925
chr1	17280001	17880000	4019	0.00354332	0.000134549	Zm00001d027907|Zm00001d027908|Zm00001d027911|Zm00001d027912|Zm00001d027914|Zm00001d027915|Zm00001d027916|Zm00001d027918|Zm00001d027919|Zm00001d027920|Zm00001d027921|Zm00001d027922|Zm00001d027924|Zm00001d027925|Zm00001d027927|Zm00001d027928|Zm00001d027929
chr1	17340001	17940000	3779	0.00577811	0.00214726	Zm00001d027908|Zm00001d027911|Zm00001d027912|Zm00001d027914|Zm00001d027915|Zm00001d027916|Zm00001d027918|Zm00001d027919|Zm00001d027920|Zm00001d027921|Zm00001d027922|Zm00001d027924|Zm00001d027925|Zm00001d027927|Zm00001d027928|Zm00001d027929|Zm00001d027930|Zm00001d027931|Zm00001d027932
chr1	17400001	18000000	4227	0.0100264	0.00585738	Zm00001d027915|Zm00001d027916|Zm00001d027918|Zm00001d027919|Zm00001d027920|Zm00001d027921|Zm00001d027922|Zm00001d027924|Zm00001d027925|Zm00001d027927|Zm00001d027928|Zm00001d027929|Zm00001d027930|Zm00001d027931|Zm00001d027932|Zm00001d027933|Zm00001d027934|Zm00001d027935|Zm00001d027936|Zm00001d027937
chr1	17460001	18060000	4634	0.00291611	0.00205185	Zm00001d027916|Zm00001d027918|Zm00001d027919|Zm00001d027920|Zm00001d027921|Zm00001d027922|Zm00001d027924|Zm00001d027925|Zm00001d027927|Zm00001d027928|Zm00001d027929|Zm00001d027930|Zm00001d027931|Zm00001d027932|Zm00001d027933|Zm00001d027934|Zm00001d027935|Zm00001d027936|Zm00001d027937|Zm00001d027938|Zm00001d027939|Zm00001d027940|Zm00001d027941|Zm00001d027943|Zm00001d027944|Zm00001d027945
chr1	17520001	18120000	4444	0.0029345	0.00163164	Zm00001d027916|Zm00001d027918|Zm00001d027919|Zm00001d027920|Zm00001d027921|Zm00001d027922|Zm00001d027924|Zm00001d027925|Zm00001d027927|Zm00001d027928|Zm00001d027929|Zm00001d027930|Zm00001d027931|Zm00001d027932|Zm00001d027933|Zm00001d027934|Zm00001d027935|Zm00001d027936|Zm00001d027937|Zm00001d027938|Zm00001d027939|Zm00001d027940|Zm00001d027941|Zm00001d027943|Zm00001d027944|Zm00001d027945|Zm00001d0…
chr1	17580001	18180000	4581	-0.00226304	-0.00398967	Zm00001d027918|Zm00001d027919|Zm00001d027920|Zm00001d027921|Zm00001d027922|Zm00001d027924|Zm00001d027925|Zm00001d027927|Zm00001d027928|Zm00001d027929|Zm00001d027930|Zm00001d027931|Zm00001d027932|Zm00001d027933|Zm00001d027934|Zm00001d027935|Zm00001d027936|Zm00001d027937|Zm00001d027938|Zm00001d027939|Zm00001d027940|Zm00001d027941|Zm00001d027943|Zm00001d027944|Zm00001d027945|Zm00001d027946|Zm00001d0…
chr1	17640001	18240000	4524	-0.00932518	-0.0110076	Zm00001d027921|Zm00001d027922|Zm00001d027924|Zm00001d027925|Zm00001d027927|Zm00001d027928|Zm00001d027929|Zm00001d027930|Zm00001d027931|Zm00001d027932|Zm00001d027933|Zm00001d027934|Zm00001d027935|Zm00001d027936|Zm00001d027937|Zm00001d027938|Zm00001d027939|Zm00001d027940|Zm00001d027941|Zm00001d027943|Zm00001d027944|Zm00001d027945|Zm00001d027946|Zm00001d027947|Zm00001d027948|Zm00001d027949|Zm00001d0…
chr1	17700001	18300000	4256	-0.0153627	-0.0172022	Zm00001d027922|Zm00001d027924|Zm00001d027925|Zm00001d027927|Zm00001d027928|Zm00001d027929|Zm00001d027930|Zm00001d027931|Zm00001d027932|Zm00001d027933|Zm00001d027934|Zm00001d027935|Zm00001d027936|Zm00001d027937|Zm00001d027938|Zm00001d027939|Zm00001d027940|Zm00001d027941|Zm00001d027943|Zm00001d027944|Zm00001d027945|Zm00001d027946|Zm00001d027947|Zm00001d027948|Zm00001d027949|Zm00001d027950|Zm00001d0…
chr1	17760001	18360000	3932	-0.0245785	-0.0253395	Zm00001d027924|Zm00001d027925|Zm00001d027927|Zm00001d027928|Zm00001d027929|Zm00001d027930|Zm00001d027931|Zm00001d027932|Zm00001d027933|Zm00001d027934|Zm00001d027935|Zm00001d027936|Zm00001d027937|Zm00001d027938|Zm00001d027939|Zm00001d027940|Zm00001d027941|Zm00001d027943|Zm00001d027944|Zm00001d027945|Zm00001d027946|Zm00001d027947|Zm00001d027948|Zm00001d027949|Zm00001d027950|Zm00001d027951|Zm00001d0…
chr1	17820001	18420000	3710	-0.0256337	-0.027175	Zm00001d027927|Zm00001d027928|Zm00001d027929|Zm00001d027930|Zm00001d027931|Zm00001d027932|Zm00001d027933|Zm00001d027934|Zm00001d027935|Zm00001d027936|Zm00001d027937|Zm00001d027938|Zm00001d027939|Zm00001d027940|Zm00001d027941|Zm00001d027943|Zm00001d027944|Zm00001d027945|Zm00001d027946|Zm00001d027947|Zm00001d027948|Zm00001d027949|Zm00001d027950|Zm00001d027951|Zm00001d027954|Zm00001d027955|Zm00001d0…
chr1	17880001	18480000	3896	-0.0308561	-0.031702	Zm00001d027930|Zm00001d027931|Zm00001d027932|Zm00001d027933|Zm00001d027934|Zm00001d027935|Zm00001d027936|Zm00001d027937|Zm00001d027938|Zm00001d027939|Zm00001d027940|Zm00001d027941|Zm00001d027943|Zm00001d027944|Zm00001d027945|Zm00001d027946|Zm00001d027947|Zm00001d027948|Zm00001d027949|Zm00001d027950|Zm00001d027951|Zm00001d027954|Zm00001d027955|Zm00001d027956|Zm00001d027957|Zm00001d027958|Zm00001d0…
chr1	17940001	18540000	4401	-0.034596	-0.0351094	Zm00001d027933|Zm00001d027934|Zm00001d027935|Zm00001d027936|Zm00001d027937|Zm00001d027938|Zm00001d027939|Zm00001d027940|Zm00001d027941|Zm00001d027943|Zm00001d027944|Zm00001d027945|Zm00001d027946|Zm00001d027947|Zm00001d027948|Zm00001d027949|Zm00001d027950|Zm00001d027951|Zm00001d027954|Zm00001d027955|Zm00001d027956|Zm00001d027957|Zm00001d027958|Zm00001d027962|Zm00001d027963|Zm00001d027965|Zm00001d0…
chr1	18000001	18600000	3559	-0.0415432	-0.0429531	Zm00001d027939|Zm00001d027940|Zm00001d027941|Zm00001d027943|Zm00001d027944|Zm00001d027945|Zm00001d027946|Zm00001d027947|Zm00001d027948|Zm00001d027949|Zm00001d027950|Zm00001d027951|Zm00001d027954|Zm00001d027955|Zm00001d027956|Zm00001d027957|Zm00001d027958|Zm00001d027962|Zm00001d027963|Zm00001d027965|Zm00001d027966|Zm00001d027967|Zm00001d027968
chr1	18060001	18660000	3057	-0.0417547	-0.0444905	Zm00001d027946|Zm00001d027947|Zm00001d027948|Zm00001d027949|Zm00001d027950|Zm00001d027951|Zm00001d027954|Zm00001d027955|Zm00001d027956|Zm00001d027957|Zm00001d027958|Zm00001d027962|Zm00001d027963|Zm00001d027965|Zm00001d027966|Zm00001d027967|Zm00001d027968|Zm00001d027969
chr1	18120001	18720000	3019	-0.0426413	-0.0451148	Zm00001d027947|Zm00001d027948|Zm00001d027949|Zm00001d027950|Zm00001d027951|Zm00001d027954|Zm00001d027955|Zm00001d027956|Zm00001d027957|Zm00001d027958|Zm00001d027962|Zm00001d027963|Zm00001d027965|Zm00001d027966|Zm00001d027967|Zm00001d027968|Zm00001d027969
chr1	18180001	18780000	2453	-0.0510693	-0.0518254	Zm00001d027950|Zm00001d027951|Zm00001d027954|Zm00001d027955|Zm00001d027956|Zm00001d027957|Zm00001d027958|Zm00001d027962|Zm00001d027963|Zm00001d027965|Zm00001d027966|Zm00001d027967|Zm00001d027968|Zm00001d027969|Zm00001d027971
chr1	18240001	18840000	2244	-0.0543785	-0.0559652	Zm00001d027951|Zm00001d027954|Zm00001d027955|Zm00001d027956|Zm00001d027957|Zm00001d027958|Zm00001d027962|Zm00001d027963|Zm00001d027965|Zm00001d027966|Zm00001d027967|Zm00001d027968|Zm00001d027969|Zm00001d027971
chr1	18300001	18900000	2342	-0.0550845	-0.0567908	Zm00001d027958|Zm00001d027962|Zm00001d027963|Zm00001d027965|Zm00001d027966|Zm00001d027967|Zm00001d027968|Zm00001d027969|Zm00001d027971
chr1	18360001	18960000	2429	-0.0507108	-0.0541395	Zm00001d027962|Zm00001d027963|Zm00001d027965|Zm00001d027966|Zm00001d027967|Zm00001d027968|Zm00001d027969|Zm00001d027971|Zm00001d027973|Zm00001d027974|Zm00001d027975
chr1	18420001	19020000	2714	-0.0176546	-0.0348022	Zm00001d027962|Zm00001d027963|Zm00001d027965|Zm00001d027966|Zm00001d027967|Zm00001d027968|Zm00001d027969|Zm00001d027971|Zm00001d027973|Zm00001d027974|Zm00001d027975
chr1	18480001	19080000	2768	0.0097705	-0.0146743	Zm00001d027965|Zm00001d027966|Zm00001d027967|Zm00001d027968|Zm00001d027969|Zm00001d027971|Zm00001d027973|Zm00001d027974|Zm00001d027975|Zm00001d027976
chr1	18540001	19140000	2306	0.025571	-0.00549233	Zm00001d027969|Zm00001d027971|Zm00001d027973|Zm00001d027974|Zm00001d027975|Zm00001d027976
chr1	18600001	19200000	2717	0.0258644	-0.00226097	Zm00001d027971|Zm00001d027973|Zm00001d027974|Zm00001d027975|Zm00001d027976|Zm00001d027978
chr1	18660001	19260000	3230	0.017114	-0.00538873	Zm00001d027971|Zm00001d027973|Zm00001d027974|Zm00001d027975|Zm00001d027976|Zm00001d027978|Zm00001d027979
chr1	18720001	19320000	3584	0.0112108	-0.00901803	Zm00001d027971|Zm00001d027973|Zm00001d027974|Zm00001d027975|Zm00001d027976|Zm00001d027978|Zm00001d027979|Zm00001d027980|Zm00001d027981|Zm00001d027982
chr1	18780001	19380000	3630	0.0107806	-0.0082381	Zm00001d027973|Zm00001d027974|Zm00001d027975|Zm00001d027976|Zm00001d027978|Zm00001d027979|Zm00001d027980|Zm00001d027981|Zm00001d027982|Zm00001d027983
chr1	18840001	19440000	3969	0.0064151	-0.0101434	Zm00001d027973|Zm00001d027974|Zm00001d027975|Zm00001d027976|Zm00001d027978|Zm00001d027979|Zm00001d027980|Zm00001d027981|Zm00001d027982|Zm00001d027983|Zm00001d027984|Zm00001d027986|Zm00001d027987|Zm00001d027988
chr1	18900001	19500000	4033	0.00522507	-0.0100225	Zm00001d027973|Zm00001d027974|Zm00001d027975|Zm00001d027976|Zm00001d027978|Zm00001d027979|Zm00001d027980|Zm00001d027981|Zm00001d027982|Zm00001d027983|Zm00001d027984|Zm00001d027986|Zm00001d027987|Zm00001d027988|Zm00001d027989
chr1	18960001	19560000	3824	0.00704925	-0.00836582	Zm00001d027976|Zm00001d027978|Zm00001d027979|Zm00001d027980|Zm00001d027981|Zm00001d027982|Zm00001d027983|Zm00001d027984|Zm00001d027986|Zm00001d027987|Zm00001d027988|Zm00001d027989|Zm00001d027990
chr1	19020001	19620000	3924	-0.00877644	-0.0173364	Zm00001d027976|Zm00001d027978|Zm00001d027979|Zm00001d027980|Zm00001d027981|Zm00001d027982|Zm00001d027983|Zm00001d027984|Zm00001d027986|Zm00001d027987|Zm00001d027988|Zm00001d027989|Zm00001d027990|Zm00001d027991|Zm00001d027992
chr1	19080001	19680000	4223	-0.0269698	-0.0267454	Zm00001d027978|Zm00001d027979|Zm00001d027980|Zm00001d027981|Zm00001d027982|Zm00001d027983|Zm00001d027984|Zm00001d027986|Zm00001d027987|Zm00001d027988|Zm00001d027989|Zm00001d027990|Zm00001d027991|Zm00001d027992|Zm00001d027993|Zm00001d027994|Zm00001d027995
chr1	19140001	19740000	5087	-0.0270842	-0.0267879	Zm00001d027978|Zm00001d027979|Zm00001d027980|Zm00001d027981|Zm00001d027982|Zm00001d027983|Zm00001d027984|Zm00001d027986|Zm00001d027987|Zm00001d027988|Zm00001d027989|Zm00001d027990|Zm00001d027991|Zm00001d027992|Zm00001d027993|Zm00001d027994|Zm00001d027995|Zm00001d027996
chr1	19200001	19800000	5225	-0.0216688	-0.0199487	Zm00001d027979|Zm00001d027980|Zm00001d027981|Zm00001d027982|Zm00001d027983|Zm00001d027984|Zm00001d027986|Zm00001d027987|Zm00001d027988|Zm00001d027989|Zm00001d027990|Zm00001d027991|Zm00001d027992|Zm00001d027993|Zm00001d027994|Zm00001d027995|Zm00001d027996|Zm00001d027997
chr1	19260001	19860000	4732	-0.0175085	-0.0167389	Zm00001d027980|Zm00001d027981|Zm00001d027982|Zm00001d027983|Zm00001d027984|Zm00001d027986|Zm00001d027987|Zm00001d027988|Zm00001d027989|Zm00001d027990|Zm00001d027991|Zm00001d027992|Zm00001d027993|Zm00001d027994|Zm00001d027995|Zm00001d027996|Zm00001d027997
chr1	19320001	19920000	4502	-0.0146738	-0.0140182	Zm00001d027983|Zm00001d027984|Zm00001d027986|Zm00001d027987|Zm00001d027988|Zm00001d027989|Zm00001d027990|Zm00001d027991|Zm00001d027992|Zm00001d027993|Zm00001d027994|Zm00001d027995|Zm00001d027996|Zm00001d027997|Zm00001d027998|Zm00001d027999
chr1	19380001	19980000	4783	-0.0161758	-0.0155519	Zm00001d027984|Zm00001d027986|Zm00001d027987|Zm00001d027988|Zm00001d027989|Zm00001d027990|Zm00001d027991|Zm00001d027992|Zm00001d027993|Zm00001d027994|Zm00001d027995|Zm00001d027996|Zm00001d027997|Zm00001d027998|Zm00001d027999|Zm00001d028000|Zm00001d028001|Zm00001d028002|Zm00001d028003|Zm00001d028004
chr1	19440001	20040000	4800	-0.012882	-0.0124023	Zm00001d027989|Zm00001d027990|Zm00001d027991|Zm00001d027992|Zm00001d027993|Zm00001d027994|Zm00001d027995|Zm00001d027996|Zm00001d027997|Zm00001d027998|Zm00001d027999|Zm00001d028000|Zm00001d028001|Zm00001d028002|Zm00001d028003|Zm00001d028004|Zm00001d028005|Zm00001d028006
chr1	19500001	20100000	4585	-0.0109554	-0.0106816	Zm00001d027991|Zm00001d027992|Zm00001d027993|Zm00001d027994|Zm00001d027995|Zm00001d027996|Zm00001d027997|Zm00001d027998|Zm00001d027999|Zm00001d028000|Zm00001d028001|Zm00001d028002|Zm00001d028003|Zm00001d028004|Zm00001d028005|Zm00001d028006
chr1	19560001	20160000	4987	-0.0136945	-0.0134655	Zm00001d027991|Zm00001d027992|Zm00001d027993|Zm00001d027994|Zm00001d027995|Zm00001d027996|Zm00001d027997|Zm00001d027998|Zm00001d027999|Zm00001d028000|Zm00001d028001|Zm00001d028002|Zm00001d028003|Zm00001d028004|Zm00001d028005|Zm00001d028006|Zm00001d028007|Zm00001d028008
chr1	19620001	20220000	4493	-0.0147409	-0.0136656	Zm00001d027994|Zm00001d027995|Zm00001d027996|Zm00001d027997|Zm00001d027998|Zm00001d027999|Zm00001d028000|Zm00001d028001|Zm00001d028002|Zm00001d028003|Zm00001d028004|Zm00001d028005|Zm00001d028006|Zm00001d028007|Zm00001d028008
chr1	19680001	20280000	3773	-0.0110929	-0.0125265	Zm00001d027996|Zm00001d027997|Zm00001d027998|Zm00001d027999|Zm00001d028000|Zm00001d028001|Zm00001d028002|Zm00001d028003|Zm00001d028004|Zm00001d028005|Zm00001d028006|Zm00001d028007|Zm00001d028008|Zm00001d028009|Zm00001d028010
chr1	19740001	20340000	3244	-0.00780687	-0.0105649	Zm00001d027997|Zm00001d027998|Zm00001d027999|Zm00001d028000|Zm00001d028001|Zm00001d028002|Zm00001d028003|Zm00001d028004|Zm00001d028005|Zm00001d028006|Zm00001d028007|Zm00001d028008|Zm00001d028009|Zm00001d028010|Zm00001d028011|Zm00001d028012|Zm00001d028013|Zm00001d028014
chr1	19800001	20400000	2738	-0.022858	-0.0275533	Zm00001d027998|Zm00001d027999|Zm00001d028000|Zm00001d028001|Zm00001d028002|Zm00001d028003|Zm00001d028004|Zm00001d028005|Zm00001d028006|Zm00001d028007|Zm00001d028008|Zm00001d028009|Zm00001d028010|Zm00001d028011|Zm00001d028012|Zm00001d028013|Zm00001d028014|Zm00001d028015|Zm00001d028016
chr1	19860001	20460000	3154	-0.0284355	-0.0311547	Zm00001d027998|Zm00001d027999|Zm00001d028000|Zm00001d028001|Zm00001d028002|Zm00001d028003|Zm00001d028004|Zm00001d028005|Zm00001d028006|Zm00001d028007|Zm00001d028008|Zm00001d028009|Zm00001d028010|Zm00001d028011|Zm00001d028012|Zm00001d028013|Zm00001d028014|Zm00001d028015|Zm00001d028016|Zm00001d028017|Zm00001d028018|Zm00001d028019
chr1	19920001	20520000	2999	-0.029376	-0.0319408	Zm00001d028001|Zm00001d028002|Zm00001d028003|Zm00001d028004|Zm00001d028005|Zm00001d028006|Zm00001d028007|Zm00001d028008|Zm00001d028009|Zm00001d028010|Zm00001d028011|Zm00001d028012|Zm00001d028013|Zm00001d028014|Zm00001d028015|Zm00001d028016|Zm00001d028017|Zm00001d028018|Zm00001d028019
chr1	19980001	20580000	2770	-0.0256502	-0.0294396	Zm00001d028005|Zm00001d028006|Zm00001d028007|Zm00001d028008|Zm00001d028009|Zm00001d028010|Zm00001d028011|Zm00001d028012|Zm00001d028013|Zm00001d028014|Zm00001d028015|Zm00001d028016|Zm00001d028017|Zm00001d028018|Zm00001d028019|Zm00001d028020|Zm00001d028021
chr1	20040001	20640000	2358	-0.0281431	-0.0321171	Zm00001d028007|Zm00001d028008|Zm00001d028009|Zm00001d028010|Zm00001d028011|Zm00001d028012|Zm00001d028013|Zm00001d028014|Zm00001d028015|Zm00001d028016|Zm00001d028017|Zm00001d028018|Zm00001d028019|Zm00001d028020|Zm00001d028021|Zm00001d028022
chr1	20100001	20700000	2373	-0.0281814	-0.032065	Zm00001d028007|Zm00001d028008|Zm00001d028009|Zm00001d028010|Zm00001d028011|Zm00001d028012|Zm00001d028013|Zm00001d028014|Zm00001d028015|Zm00001d028016|Zm00001d028017|Zm00001d028018|Zm00001d028019|Zm00001d028020|Zm00001d028021|Zm00001d028022
chr1	20160001	20760000	2230	-0.0231982	-0.0282591	Zm00001d028009|Zm00001d028010|Zm00001d028011|Zm00001d028012|Zm00001d028013|Zm00001d028014|Zm00001d028015|Zm00001d028016|Zm00001d028017|Zm00001d028018|Zm00001d028019|Zm00001d028020|Zm00001d028021|Zm00001d028022|Zm00001d028024
chr1	20220001	20820000	2358	-0.0205587	-0.0260429	Zm00001d028010|Zm00001d028011|Zm00001d028012|Zm00001d028013|Zm00001d028014|Zm00001d028015|Zm00001d028016|Zm00001d028017|Zm00001d028018|Zm00001d028019|Zm00001d028020|Zm00001d028021|Zm00001d028022|Zm00001d028024
chr1	20280001	20880000	2362	-0.0148157	-0.0208482	Zm00001d028011|Zm00001d028012|Zm00001d028013|Zm00001d028014|Zm00001d028015|Zm00001d028016|Zm00001d028017|Zm00001d028018|Zm00001d028019|Zm00001d028020|Zm00001d028021|Zm00001d028022|Zm00001d028024|Zm00001d028025|Zm00001d028026
chr1	20340001	20940000	2142	-0.00411237	-0.0107384	Zm00001d028015|Zm00001d028016|Zm00001d028017|Zm00001d028018|Zm00001d028019|Zm00001d028020|Zm00001d028021|Zm00001d028022|Zm00001d028024|Zm00001d028025|Zm00001d028026|Zm00001d028028|Zm00001d028030|Zm00001d028031|Zm00001d028032|Zm00001d028033|Zm00001d028034
chr1	20400001	21000000	2095	-0.00141857	-0.00773298	Zm00001d028017|Zm00001d028018|Zm00001d028019|Zm00001d028020|Zm00001d028021|Zm00001d028022|Zm00001d028024|Zm00001d028025|Zm00001d028026|Zm00001d028028|Zm00001d028030|Zm00001d028031|Zm00001d028032|Zm00001d028033|Zm00001d028034
chr1	20460001	21060000	1962	0.0158171	0.00483193	Zm00001d028020|Zm00001d028021|Zm00001d028022|Zm00001d028024|Zm00001d028025|Zm00001d028026|Zm00001d028028|Zm00001d028030|Zm00001d028031|Zm00001d028032|Zm00001d028033|Zm00001d028034|Zm00001d028035|Zm00001d028036
chr1	20520001	21120000	1923	0.0172214	0.0058018	Zm00001d028020|Zm00001d028021|Zm00001d028022|Zm00001d028024|Zm00001d028025|Zm00001d028026|Zm00001d028028|Zm00001d028030|Zm00001d028031|Zm00001d028032|Zm00001d028033|Zm00001d028034|Zm00001d028035|Zm00001d028036
chr1	20580001	21180000	2000	0.0215792	0.00717985	Zm00001d028022|Zm00001d028024|Zm00001d028025|Zm00001d028026|Zm00001d028028|Zm00001d028030|Zm00001d028031|Zm00001d028032|Zm00001d028033|Zm00001d028034|Zm00001d028035|Zm00001d028036
chr1	20640001	21240000	2063	0.0261077	0.00871315	Zm00001d028024|Zm00001d028025|Zm00001d028026|Zm00001d028028|Zm00001d028030|Zm00001d028031|Zm00001d028032|Zm00001d028033|Zm00001d028034|Zm00001d028035|Zm00001d028036|Zm00001d028038
chr1	20700001	21300000	2225	0.032737	0.013322	Zm00001d028024|Zm00001d028025|Zm00001d028026|Zm00001d028028|Zm00001d028030|Zm00001d028031|Zm00001d028032|Zm00001d028033|Zm00001d028034|Zm00001d028035|Zm00001d028036|Zm00001d028038|Zm00001d028039|Zm00001d028040
chr1	20760001	21360000	2055	0.0478248	0.0237017	Zm00001d028025|Zm00001d028026|Zm00001d028028|Zm00001d028030|Zm00001d028031|Zm00001d028032|Zm00001d028033|Zm00001d028034|Zm00001d028035|Zm00001d028036|Zm00001d028038|Zm00001d028039|Zm00001d028040
chr1	20820001	21420000	2392	0.0361102	0.0129512	Zm00001d028025|Zm00001d028026|Zm00001d028028|Zm00001d028030|Zm00001d028031|Zm00001d028032|Zm00001d028033|Zm00001d028034|Zm00001d028035|Zm00001d028036|Zm00001d028038|Zm00001d028039|Zm00001d028040|Zm00001d028041|Zm00001d028042|Zm00001d028043
chr1	20880001	21480000	2460	0.0275552	0.00598376	Zm00001d028028|Zm00001d028030|Zm00001d028031|Zm00001d028032|Zm00001d028033|Zm00001d028034|Zm00001d028035|Zm00001d028036|Zm00001d028038|Zm00001d028039|Zm00001d028040|Zm00001d028041|Zm00001d028042|Zm00001d028043
chr1	20940001	21540000	2691	0.011469	-0.00733419	Zm00001d028035|Zm00001d028036|Zm00001d028038|Zm00001d028039|Zm00001d028040|Zm00001d028041|Zm00001d028042|Zm00001d028043|Zm00001d028045
chr1	21000001	21600000	3034	0.00298171	-0.0133978	Zm00001d028035|Zm00001d028036|Zm00001d028038|Zm00001d028039|Zm00001d028040|Zm00001d028041|Zm00001d028042|Zm00001d028043|Zm00001d028045|Zm00001d028046|Zm00001d028047
chr1	21060001	21660000	2667	-0.00499384	-0.0193687	Zm00001d028038|Zm00001d028039|Zm00001d028040|Zm00001d028041|Zm00001d028042|Zm00001d028043|Zm00001d028045|Zm00001d028046|Zm00001d028047
chr1	21120001	21720000	3474	-0.0100395	-0.0215077	Zm00001d028038|Zm00001d028039|Zm00001d028040|Zm00001d028041|Zm00001d028042|Zm00001d028043|Zm00001d028045|Zm00001d028046|Zm00001d028047|Zm00001d028050|Zm00001d028051
chr1	21180001	21780000	3854	-0.0168789	-0.0245342	Zm00001d028038|Zm00001d028039|Zm00001d028040|Zm00001d028041|Zm00001d028042|Zm00001d028043|Zm00001d028045|Zm00001d028046|Zm00001d028047|Zm00001d028050|Zm00001d028051|Zm00001d028053|Zm00001d028054|Zm00001d028055|Zm00001d028056
chr1	21240001	21840000	3766	-0.0202411	-0.0256619	Zm00001d028039|Zm00001d028040|Zm00001d028041|Zm00001d028042|Zm00001d028043|Zm00001d028045|Zm00001d028046|Zm00001d028047|Zm00001d028050|Zm00001d028051|Zm00001d028053|Zm00001d028054|Zm00001d028055|Zm00001d028056|Zm00001d028057|Zm00001d028059|Zm00001d028060|Zm00001d028061
chr1	21300001	21900000	4267	-0.0283328	-0.0297099	Zm00001d028041|Zm00001d028042|Zm00001d028043|Zm00001d028045|Zm00001d028046|Zm00001d028047|Zm00001d028050|Zm00001d028051|Zm00001d028053|Zm00001d028054|Zm00001d028055|Zm00001d028056|Zm00001d028057|Zm00001d028059|Zm00001d028060|Zm00001d028061|Zm00001d028062|Zm00001d028063|Zm00001d028064
chr1	21360001	21960000	4252	-0.0352738	-0.0337196	Zm00001d028041|Zm00001d028042|Zm00001d028043|Zm00001d028045|Zm00001d028046|Zm00001d028047|Zm00001d028050|Zm00001d028051|Zm00001d028053|Zm00001d028054|Zm00001d028055|Zm00001d028056|Zm00001d028057|Zm00001d028059|Zm00001d028060|Zm00001d028061|Zm00001d028062|Zm00001d028063|Zm00001d028064|Zm00001d028066|Zm00001d028068|Zm00001d028069
chr1	21420001	22020000	4704	-0.0149829	-0.0209652	Zm00001d028045|Zm00001d028046|Zm00001d028047|Zm00001d028050|Zm00001d028051|Zm00001d028053|Zm00001d028054|Zm00001d028055|Zm00001d028056|Zm00001d028057|Zm00001d028059|Zm00001d028060|Zm00001d028061|Zm00001d028062|Zm00001d028063|Zm00001d028064|Zm00001d028066|Zm00001d028068|Zm00001d028069|Zm00001d028070|Zm00001d028071|Zm00001d028072|Zm00001d028073|Zm00001d028074
chr1	21480001	22080000	4919	-0.00858089	-0.0163991	Zm00001d028045|Zm00001d028046|Zm00001d028047|Zm00001d028050|Zm00001d028051|Zm00001d028053|Zm00001d028054|Zm00001d028055|Zm00001d028056|Zm00001d028057|Zm00001d028059|Zm00001d028060|Zm00001d028061|Zm00001d028062|Zm00001d028063|Zm00001d028064|Zm00001d028066|Zm00001d028068|Zm00001d028069|Zm00001d028070|Zm00001d028071|Zm00001d028072|Zm00001d028073|Zm00001d028074|Zm00001d028075
chr1	21540001	22140000	4438	-0.0051331	-0.0132885	Zm00001d028047|Zm00001d028050|Zm00001d028051|Zm00001d028053|Zm00001d028054|Zm00001d028055|Zm00001d028056|Zm00001d028057|Zm00001d028059|Zm00001d028060|Zm00001d028061|Zm00001d028062|Zm00001d028063|Zm00001d028064|Zm00001d028066|Zm00001d028068|Zm00001d028069|Zm00001d028070|Zm00001d028071|Zm00001d028072|Zm00001d028073|Zm00001d028074|Zm00001d028075|Zm00001d028076
chr1	21600001	22200000	4092	-0.00140103	-0.0097207	Zm00001d028050|Zm00001d028051|Zm00001d028053|Zm00001d028054|Zm00001d028055|Zm00001d028056|Zm00001d028057|Zm00001d028059|Zm00001d028060|Zm00001d028061|Zm00001d028062|Zm00001d028063|Zm00001d028064|Zm00001d028066|Zm00001d028068|Zm00001d028069|Zm00001d028070|Zm00001d028071|Zm00001d028072|Zm00001d028073|Zm00001d028074|Zm00001d028075|Zm00001d028076|Zm00001d028077|Zm00001d028079|Zm00001d028080
chr1	21660001	22260000	3988	-0.000270783	-0.00855918	Zm00001d028050|Zm00001d028051|Zm00001d028053|Zm00001d028054|Zm00001d028055|Zm00001d028056|Zm00001d028057|Zm00001d028059|Zm00001d028060|Zm00001d028061|Zm00001d028062|Zm00001d028063|Zm00001d028064|Zm00001d028066|Zm00001d028068|Zm00001d028069|Zm00001d028070|Zm00001d028071|Zm00001d028072|Zm00001d028073|Zm00001d028074|Zm00001d028075|Zm00001d028076|Zm00001d028077|Zm00001d028079|Zm00001d028080|Zm00001d0…
chr1	21720001	22320000	3434	0.00517592	-0.00386892	Zm00001d028053|Zm00001d028054|Zm00001d028055|Zm00001d028056|Zm00001d028057|Zm00001d028059|Zm00001d028060|Zm00001d028061|Zm00001d028062|Zm00001d028063|Zm00001d028064|Zm00001d028066|Zm00001d028068|Zm00001d028069|Zm00001d028070|Zm00001d028071|Zm00001d028072|Zm00001d028073|Zm00001d028074|Zm00001d028075|Zm00001d028076|Zm00001d028077|Zm00001d028079|Zm00001d028080|Zm00001d028081|Zm00001d028082|Zm00001d0…
chr1	21780001	22380000	2999	0.0079451	-0.00167375	Zm00001d028057|Zm00001d028059|Zm00001d028060|Zm00001d028061|Zm00001d028062|Zm00001d028063|Zm00001d028064|Zm00001d028066|Zm00001d028068|Zm00001d028069|Zm00001d028070|Zm00001d028071|Zm00001d028072|Zm00001d028073|Zm00001d028074|Zm00001d028075|Zm00001d028076|Zm00001d028077|Zm00001d028079|Zm00001d028080|Zm00001d028081|Zm00001d028082|Zm00001d028083|Zm00001d028084
chr1	21840001	22440000	3309	0.000451759	-0.00827937	Zm00001d028062|Zm00001d028063|Zm00001d028064|Zm00001d028066|Zm00001d028068|Zm00001d028069|Zm00001d028070|Zm00001d028071|Zm00001d028072|Zm00001d028073|Zm00001d028074|Zm00001d028075|Zm00001d028076|Zm00001d028077|Zm00001d028079|Zm00001d028080|Zm00001d028081|Zm00001d028082|Zm00001d028083|Zm00001d028084|Zm00001d028085
chr1	21900001	22500000	3116	-0.000782184	-0.0101312	Zm00001d028066|Zm00001d028068|Zm00001d028069|Zm00001d028070|Zm00001d028071|Zm00001d028072|Zm00001d028073|Zm00001d028074|Zm00001d028075|Zm00001d028076|Zm00001d028077|Zm00001d028079|Zm00001d028080|Zm00001d028081|Zm00001d028082|Zm00001d028083|Zm00001d028084|Zm00001d028085|Zm00001d028086
chr1	21960001	22560000	3199	-0.00303556	-0.0120774	Zm00001d028070|Zm00001d028071|Zm00001d028072|Zm00001d028073|Zm00001d028074|Zm00001d028075|Zm00001d028076|Zm00001d028077|Zm00001d028079|Zm00001d028080|Zm00001d028081|Zm00001d028082|Zm00001d028083|Zm00001d028084|Zm00001d028085|Zm00001d028086
chr1	22020001	22620000	2897	-0.0319705	-0.0325472	Zm00001d028075|Zm00001d028076|Zm00001d028077|Zm00001d028079|Zm00001d028080|Zm00001d028081|Zm00001d028082|Zm00001d028083|Zm00001d028084|Zm00001d028085|Zm00001d028086|Zm00001d028088|Zm00001d028089|Zm00001d028090
chr1	22080001	22680000	2762	-0.0415504	-0.0392519	Zm00001d028076|Zm00001d028077|Zm00001d028079|Zm00001d028080|Zm00001d028081|Zm00001d028082|Zm00001d028083|Zm00001d028084|Zm00001d028085|Zm00001d028086|Zm00001d028088|Zm00001d028089|Zm00001d028090|Zm00001d028091
chr1	22140001	22740000	2992	-0.0379976	-0.0369477	Zm00001d028077|Zm00001d028079|Zm00001d028080|Zm00001d028081|Zm00001d028082|Zm00001d028083|Zm00001d028084|Zm00001d028085|Zm00001d028086|Zm00001d028088|Zm00001d028089|Zm00001d028090|Zm00001d028091|Zm00001d028092
chr1	22200001	22800000	3121	-0.0290774	-0.0300469	Zm00001d028082|Zm00001d028083|Zm00001d028084|Zm00001d028085|Zm00001d028086|Zm00001d028088|Zm00001d028089|Zm00001d028090|Zm00001d028091|Zm00001d028092|Zm00001d028093
chr1	22260001	22860000	3758	-0.0261709	-0.0288871	Zm00001d028084|Zm00001d028085|Zm00001d028086|Zm00001d028088|Zm00001d028089|Zm00001d028090|Zm00001d028091|Zm00001d028092|Zm00001d028093|Zm00001d028094
chr1	22320001	22920000	3916	-0.0282871	-0.030431	Zm00001d028085|Zm00001d028086|Zm00001d028088|Zm00001d028089|Zm00001d028090|Zm00001d028091|Zm00001d028092|Zm00001d028093|Zm00001d028094|Zm00001d028096|Zm00001d028097
chr1	22380001	22980000	4004	-0.027914	-0.0302589	Zm00001d028085|Zm00001d028086|Zm00001d028088|Zm00001d028089|Zm00001d028090|Zm00001d028091|Zm00001d028092|Zm00001d028093|Zm00001d028094|Zm00001d028096|Zm00001d028097|Zm00001d028098
chr1	22440001	23040000	4302	-0.0148274	-0.0201008	Zm00001d028086|Zm00001d028088|Zm00001d028089|Zm00001d028090|Zm00001d028091|Zm00001d028092|Zm00001d028093|Zm00001d028094|Zm00001d028096|Zm00001d028097|Zm00001d028098|Zm00001d028100|Zm00001d028102|Zm00001d028103|Zm00001d028104|Zm00001d028105|Zm00001d028107
chr1	22500001	23100000	4312	-0.00596548	-0.0108935	Zm00001d028088|Zm00001d028089|Zm00001d028090|Zm00001d028091|Zm00001d028092|Zm00001d028093|Zm00001d028094|Zm00001d028096|Zm00001d028097|Zm00001d028098|Zm00001d028100|Zm00001d028102|Zm00001d028103|Zm00001d028104|Zm00001d028105|Zm00001d028107|Zm00001d028108
chr1	22560001	23160000	4314	0.0014687	-0.00494972	Zm00001d028088|Zm00001d028089|Zm00001d028090|Zm00001d028091|Zm00001d028092|Zm00001d028093|Zm00001d028094|Zm00001d028096|Zm00001d028097|Zm00001d028098|Zm00001d028100|Zm00001d028102|Zm00001d028103|Zm00001d028104|Zm00001d028105|Zm00001d028107|Zm00001d028108|Zm00001d028109|Zm00001d028110|Zm00001d028111|Zm00001d028112
chr1	22620001	23220000	3785	0.0133133	0.0033896	Zm00001d028091|Zm00001d028092|Zm00001d028093|Zm00001d028094|Zm00001d028096|Zm00001d028097|Zm00001d028098|Zm00001d028100|Zm00001d028102|Zm00001d028103|Zm00001d028104|Zm00001d028105|Zm00001d028107|Zm00001d028108|Zm00001d028109|Zm00001d028110|Zm00001d028111|Zm00001d028112
chr1	22680001	23280000	3652	0.0178914	0.00687119	Zm00001d028092|Zm00001d028093|Zm00001d028094|Zm00001d028096|Zm00001d028097|Zm00001d028098|Zm00001d028100|Zm00001d028102|Zm00001d028103|Zm00001d028104|Zm00001d028105|Zm00001d028107|Zm00001d028108|Zm00001d028109|Zm00001d028110|Zm00001d028111|Zm00001d028112|Zm00001d028113|Zm00001d028114|Zm00001d028115|Zm00001d028116
chr1	22740001	23340000	3521	0.0170288	0.00614047	Zm00001d028094|Zm00001d028096|Zm00001d028097|Zm00001d028098|Zm00001d028100|Zm00001d028102|Zm00001d028103|Zm00001d028104|Zm00001d028105|Zm00001d028107|Zm00001d028108|Zm00001d028109|Zm00001d028110|Zm00001d028111|Zm00001d028112|Zm00001d028113|Zm00001d028114|Zm00001d028115|Zm00001d028116|Zm00001d028117
chr1	22800001	23400000	3416	0.0108519	0.00052907	Zm00001d028094|Zm00001d028096|Zm00001d028097|Zm00001d028098|Zm00001d028100|Zm00001d028102|Zm00001d028103|Zm00001d028104|Zm00001d028105|Zm00001d028107|Zm00001d028108|Zm00001d028109|Zm00001d028110|Zm00001d028111|Zm00001d028112|Zm00001d028113|Zm00001d028114|Zm00001d028115|Zm00001d028116|Zm00001d028117|Zm00001d028118|Zm00001d028119
chr1	22860001	23460000	2928	0.015295	0.00466929	Zm00001d028096|Zm00001d028097|Zm00001d028098|Zm00001d028100|Zm00001d028102|Zm00001d028103|Zm00001d028104|Zm00001d028105|Zm00001d028107|Zm00001d028108|Zm00001d028109|Zm00001d028110|Zm00001d028111|Zm00001d028112|Zm00001d028113|Zm00001d028114|Zm00001d028115|Zm00001d028116|Zm00001d028117|Zm00001d028118|Zm00001d028119|Zm00001d028120
chr1	22920001	23520000	2746	0.0210068	0.0090316	Zm00001d028098|Zm00001d028100|Zm00001d028102|Zm00001d028103|Zm00001d028104|Zm00001d028105|Zm00001d028107|Zm00001d028108|Zm00001d028109|Zm00001d028110|Zm00001d028111|Zm00001d028112|Zm00001d028113|Zm00001d028114|Zm00001d028115|Zm00001d028116|Zm00001d028117|Zm00001d028118|Zm00001d028119|Zm00001d028120|Zm00001d028122
chr1	22980001	23580000	2727	0.030669	0.0164404	Zm00001d028100|Zm00001d028102|Zm00001d028103|Zm00001d028104|Zm00001d028105|Zm00001d028107|Zm00001d028108|Zm00001d028109|Zm00001d028110|Zm00001d028111|Zm00001d028112|Zm00001d028113|Zm00001d028114|Zm00001d028115|Zm00001d028116|Zm00001d028117|Zm00001d028118|Zm00001d028119|Zm00001d028120|Zm00001d028122|Zm00001d028125
chr1	23040001	23640000	2590	0.0347854	0.0188221	Zm00001d028108|Zm00001d028109|Zm00001d028110|Zm00001d028111|Zm00001d028112|Zm00001d028113|Zm00001d028114|Zm00001d028115|Zm00001d028116|Zm00001d028117|Zm00001d028118|Zm00001d028119|Zm00001d028120|Zm00001d028122|Zm00001d028125|Zm00001d028127|Zm00001d028128|Zm00001d028129|Zm00001d028130
chr1	23100001	23700000	2268	0.0361136	0.00956456	Zm00001d028109|Zm00001d028110|Zm00001d028111|Zm00001d028112|Zm00001d028113|Zm00001d028114|Zm00001d028115|Zm00001d028116|Zm00001d028117|Zm00001d028118|Zm00001d028119|Zm00001d028120|Zm00001d028122|Zm00001d028125|Zm00001d028127|Zm00001d028128|Zm00001d028129|Zm00001d028130
chr1	23160001	23760000	2122	0.0284454	0.00135765	Zm00001d028113|Zm00001d028114|Zm00001d028115|Zm00001d028116|Zm00001d028117|Zm00001d028118|Zm00001d028119|Zm00001d028120|Zm00001d028122|Zm00001d028125|Zm00001d028127|Zm00001d028128|Zm00001d028129|Zm00001d028130
chr1	23220001	23820000	2035	0.0231297	-0.0021123	Zm00001d028113|Zm00001d028114|Zm00001d028115|Zm00001d028116|Zm00001d028117|Zm00001d028118|Zm00001d028119|Zm00001d028120|Zm00001d028122|Zm00001d028125|Zm00001d028127|Zm00001d028128|Zm00001d028129|Zm00001d028130
chr1	23280001	23880000	1852	0.0184624	-0.00512835	Zm00001d028117|Zm00001d028118|Zm00001d028119|Zm00001d028120|Zm00001d028122|Zm00001d028125|Zm00001d028127|Zm00001d028128|Zm00001d028129|Zm00001d028130
chr1	23340001	23940000	1874	0.0265953	0.00175317	Zm00001d028118|Zm00001d028119|Zm00001d028120|Zm00001d028122|Zm00001d028125|Zm00001d028127|Zm00001d028128|Zm00001d028129|Zm00001d028130|Zm00001d028137
chr1	23400001	24000000	2206	0.0281394	0.00710816	Zm00001d028120|Zm00001d028122|Zm00001d028125|Zm00001d028127|Zm00001d028128|Zm00001d028129|Zm00001d028130|Zm00001d028137|Zm00001d028138|Zm00001d028139|Zm00001d028140|Zm00001d028141|Zm00001d028142
chr1	23460001	24060000	2559	0.011793	-0.00195005	Zm00001d028122|Zm00001d028125|Zm00001d028127|Zm00001d028128|Zm00001d028129|Zm00001d028130|Zm00001d028137|Zm00001d028138|Zm00001d028139|Zm00001d028140|Zm00001d028141|Zm00001d028142|Zm00001d028143|Zm00001d028144
chr1	23520001	24120000	2625	0.00426507	-0.00730246	Zm00001d028125|Zm00001d028127|Zm00001d028128|Zm00001d028129|Zm00001d028130|Zm00001d028137|Zm00001d028138|Zm00001d028139|Zm00001d028140|Zm00001d028141|Zm00001d028142|Zm00001d028143|Zm00001d028144
chr1	23580001	24180000	2534	-0.00247616	-0.0113369	Zm00001d028127|Zm00001d028128|Zm00001d028129|Zm00001d028130|Zm00001d028137|Zm00001d028138|Zm00001d028139|Zm00001d028140|Zm00001d028141|Zm00001d028142|Zm00001d028143|Zm00001d028144|Zm00001d028150
chr1	23640001	24240000	2080	-0.0166	-0.0209042	Zm00001d028137|Zm00001d028138|Zm00001d028139|Zm00001d028140|Zm00001d028141|Zm00001d028142|Zm00001d028143|Zm00001d028144|Zm00001d028150
chr1	23700001	24300000	1962	-0.0164485	-0.0175402	Zm00001d028137|Zm00001d028138|Zm00001d028139|Zm00001d028140|Zm00001d028141|Zm00001d028142|Zm00001d028143|Zm00001d028144|Zm00001d028150|Zm00001d028151
chr1	23760001	24360000	2387	-0.0179076	-0.018823	Zm00001d028137|Zm00001d028138|Zm00001d028139|Zm00001d028140|Zm00001d028141|Zm00001d028142|Zm00001d028143|Zm00001d028144|Zm00001d028150|Zm00001d028151|Zm00001d028152|Zm00001d028153
chr1	23820001	24420000	2934	-0.0220582	-0.022239	Zm00001d028137|Zm00001d028138|Zm00001d028139|Zm00001d028140|Zm00001d028141|Zm00001d028142|Zm00001d028143|Zm00001d028144|Zm00001d028150|Zm00001d028151|Zm00001d028152|Zm00001d028153|Zm00001d028154
chr1	23880001	24480000	2968	-0.0217087	-0.021858	Zm00001d028137|Zm00001d028138|Zm00001d028139|Zm00001d028140|Zm00001d028141|Zm00001d028142|Zm00001d028143|Zm00001d028144|Zm00001d028150|Zm00001d028151|Zm00001d028152|Zm00001d028153|Zm00001d028154
chr1	23940001	24540000	2879	-0.0255234	-0.0236806	Zm00001d028138|Zm00001d028139|Zm00001d028140|Zm00001d028141|Zm00001d028142|Zm00001d028143|Zm00001d028144|Zm00001d028150|Zm00001d028151|Zm00001d028152|Zm00001d028153|Zm00001d028154|Zm00001d028156
chr1	24000001	24600000	3172	0.0138566	-0.000777827	Zm00001d028143|Zm00001d028144|Zm00001d028150|Zm00001d028151|Zm00001d028152|Zm00001d028153|Zm00001d028154|Zm00001d028156|Zm00001d028159|Zm00001d028160
chr1	24060001	24660000	2744	0.0356599	0.0131009	Zm00001d028150|Zm00001d028151|Zm00001d028152|Zm00001d028153|Zm00001d028154|Zm00001d028156|Zm00001d028159|Zm00001d028160
chr1	24120001	24720000	2766	0.0579394	0.0282979	Zm00001d028150|Zm00001d028151|Zm00001d028152|Zm00001d028153|Zm00001d028154|Zm00001d028156|Zm00001d028159|Zm00001d028160|Zm00001d028161
chr1	24180001	24780000	2759	0.078892	0.0446583	Zm00001d028151|Zm00001d028152|Zm00001d028153|Zm00001d028154|Zm00001d028156|Zm00001d028159|Zm00001d028160|Zm00001d028161|Zm00001d028162
chr1	24240001	24840000	3334	0.105046	0.0599632	Zm00001d028151|Zm00001d028152|Zm00001d028153|Zm00001d028154|Zm00001d028156|Zm00001d028159|Zm00001d028160|Zm00001d028161|Zm00001d028162
chr1	24300001	24900000	3637	0.100778	0.0563767	Zm00001d028152|Zm00001d028153|Zm00001d028154|Zm00001d028156|Zm00001d028159|Zm00001d028160|Zm00001d028161|Zm00001d028162
chr1	24360001	24960000	3385	0.117703	0.0693316	Zm00001d028154|Zm00001d028156|Zm00001d028159|Zm00001d028160|Zm00001d028161|Zm00001d028162|Zm00001d028164
chr1	24420001	25020000	3144	0.144366	0.0819595	Zm00001d028156|Zm00001d028159|Zm00001d028160|Zm00001d028161|Zm00001d028162|Zm00001d028164|Zm00001d028165
chr1	24480001	25080000	3566	0.129159	0.0693689	Zm00001d028156|Zm00001d028159|Zm00001d028160|Zm00001d028161|Zm00001d028162|Zm00001d028164|Zm00001d028165|Zm00001d028167
chr1	24540001	25140000	4006	0.114084	0.0584668	Zm00001d028159|Zm00001d028160|Zm00001d028161|Zm00001d028162|Zm00001d028164|Zm00001d028165|Zm00001d028167|Zm00001d028168|Zm00001d028169|Zm00001d028170
chr1	24600001	25200000	4006	0.0875248	0.0371914	Zm00001d028161|Zm00001d028162|Zm00001d028164|Zm00001d028165|Zm00001d028167|Zm00001d028168|Zm00001d028169|Zm00001d028170|Zm00001d028171|Zm00001d028172
chr1	24660001	25260000	4651	0.0769712	0.0234479	Zm00001d028161|Zm00001d028162|Zm00001d028164|Zm00001d028165|Zm00001d028167|Zm00001d028168|Zm00001d028169|Zm00001d028170|Zm00001d028171|Zm00001d028172
chr1	24720001	25320000	4954	0.0602332	0.0141897	Zm00001d028162|Zm00001d028164|Zm00001d028165|Zm00001d028167|Zm00001d028168|Zm00001d028169|Zm00001d028170|Zm00001d028171|Zm00001d028172|Zm00001d028173
chr1	24780001	25380000	4864	0.0434171	0.00443867	Zm00001d028164|Zm00001d028165|Zm00001d028167|Zm00001d028168|Zm00001d028169|Zm00001d028170|Zm00001d028171|Zm00001d028172|Zm00001d028173
chr1	24840001	25440000	4195	0.00412436	-0.0136462	Zm00001d028164|Zm00001d028165|Zm00001d028167|Zm00001d028168|Zm00001d028169|Zm00001d028170|Zm00001d028171|Zm00001d028172|Zm00001d028173
chr1	24900001	25500000	4030	-0.00157745	-0.016833	Zm00001d028164|Zm00001d028165|Zm00001d028167|Zm00001d028168|Zm00001d028169|Zm00001d028170|Zm00001d028171|Zm00001d028172|Zm00001d028173|Zm00001d028174
chr1	24960001	25560000	4213	-0.0128613	-0.0219569	Zm00001d028165|Zm00001d028167|Zm00001d028168|Zm00001d028169|Zm00001d028170|Zm00001d028171|Zm00001d028172|Zm00001d028173|Zm00001d028174|Zm00001d028175|Zm00001d028176
chr1	25020001	25620000	4553	-0.0181802	-0.023975	Zm00001d028167|Zm00001d028168|Zm00001d028169|Zm00001d028170|Zm00001d028171|Zm00001d028172|Zm00001d028173|Zm00001d028174|Zm00001d028175|Zm00001d028176|Zm00001d028177|Zm00001d028178|Zm00001d028179
chr1	25080001	25680000	4734	-0.0172569	-0.0222855	Zm00001d028168|Zm00001d028169|Zm00001d028170|Zm00001d028171|Zm00001d028172|Zm00001d028173|Zm00001d028174|Zm00001d028175|Zm00001d028176|Zm00001d028177|Zm00001d028178|Zm00001d028179|Zm00001d028180
chr1	25140001	25740000	4809	-0.0139657	-0.020374	Zm00001d028171|Zm00001d028172|Zm00001d028173|Zm00001d028174|Zm00001d028175|Zm00001d028176|Zm00001d028177|Zm00001d028178|Zm00001d028179|Zm00001d028180|Zm00001d028181|Zm00001d028182|Zm00001d028183|Zm00001d028184
chr1	25200001	25800000	5428	-0.0163934	-0.0201904	Zm00001d028173|Zm00001d028174|Zm00001d028175|Zm00001d028176|Zm00001d028177|Zm00001d028178|Zm00001d028179|Zm00001d028180|Zm00001d028181|Zm00001d028182|Zm00001d028183|Zm00001d028184|Zm00001d028185|Zm00001d028186|Zm00001d028187|Zm00001d028188|Zm00001d028189
chr1	25260001	25860000	4821	-0.0171021	-0.0178245	Zm00001d028173|Zm00001d028174|Zm00001d028175|Zm00001d028176|Zm00001d028177|Zm00001d028178|Zm00001d028179|Zm00001d028180|Zm00001d028181|Zm00001d028182|Zm00001d028183|Zm00001d028184|Zm00001d028185|Zm00001d028186|Zm00001d028187|Zm00001d028188|Zm00001d028189|Zm00001d028191
chr1	25320001	25920000	4285	-0.0166947	-0.0173985	Zm00001d028174|Zm00001d028175|Zm00001d028176|Zm00001d028177|Zm00001d028178|Zm00001d028179|Zm00001d028180|Zm00001d028181|Zm00001d028182|Zm00001d028183|Zm00001d028184|Zm00001d028185|Zm00001d028186|Zm00001d028187|Zm00001d028188|Zm00001d028189|Zm00001d028191|Zm00001d028193
chr1	25380001	25980000	4784	-0.00840584	-0.0118605	Zm00001d028174|Zm00001d028175|Zm00001d028176|Zm00001d028177|Zm00001d028178|Zm00001d028179|Zm00001d028180|Zm00001d028181|Zm00001d028182|Zm00001d028183|Zm00001d028184|Zm00001d028185|Zm00001d028186|Zm00001d028187|Zm00001d028188|Zm00001d028189|Zm00001d028191|Zm00001d028193|Zm00001d028194|Zm00001d028195|Zm00001d028196|Zm00001d028197
chr1	25440001	26040000	5281	-0.00947076	-0.0134329	Zm00001d028174|Zm00001d028175|Zm00001d028176|Zm00001d028177|Zm00001d028178|Zm00001d028179|Zm00001d028180|Zm00001d028181|Zm00001d028182|Zm00001d028183|Zm00001d028184|Zm00001d028185|Zm00001d028186|Zm00001d028187|Zm00001d028188|Zm00001d028189|Zm00001d028191|Zm00001d028193|Zm00001d028194|Zm00001d028195|Zm00001d028196|Zm00001d028197|Zm00001d028198|Zm00001d028199|Zm00001d028200
chr1	25500001	26100000	5882	-0.0103359	-0.0144267	Zm00001d028175|Zm00001d028176|Zm00001d028177|Zm00001d028178|Zm00001d028179|Zm00001d028180|Zm00001d028181|Zm00001d028182|Zm00001d028183|Zm00001d028184|Zm00001d028185|Zm00001d028186|Zm00001d028187|Zm00001d028188|Zm00001d028189|Zm00001d028191|Zm00001d028193|Zm00001d028194|Zm00001d028195|Zm00001d028196|Zm00001d028197|Zm00001d028198|Zm00001d028199|Zm00001d028200|Zm00001d028201
chr1	25560001	26160000	5931	-0.00934333	-0.0133273	Zm00001d028178|Zm00001d028179|Zm00001d028180|Zm00001d028181|Zm00001d028182|Zm00001d028183|Zm00001d028184|Zm00001d028185|Zm00001d028186|Zm00001d028187|Zm00001d028188|Zm00001d028189|Zm00001d028191|Zm00001d028193|Zm00001d028194|Zm00001d028195|Zm00001d028196|Zm00001d028197|Zm00001d028198|Zm00001d028199|Zm00001d028200|Zm00001d028201|Zm00001d028202|Zm00001d028203
chr1	25620001	26220000	5639	-0.00814502	-0.0124219	Zm00001d028180|Zm00001d028181|Zm00001d028182|Zm00001d028183|Zm00001d028184|Zm00001d028185|Zm00001d028186|Zm00001d028187|Zm00001d028188|Zm00001d028189|Zm00001d028191|Zm00001d028193|Zm00001d028194|Zm00001d028195|Zm00001d028196|Zm00001d028197|Zm00001d028198|Zm00001d028199|Zm00001d028200|Zm00001d028201|Zm00001d028202|Zm00001d028203|Zm00001d028204|Zm00001d028205|Zm00001d028206
chr1	25680001	26280000	5038	-0.00837083	-0.0129455	Zm00001d028181|Zm00001d028182|Zm00001d028183|Zm00001d028184|Zm00001d028185|Zm00001d028186|Zm00001d028187|Zm00001d028188|Zm00001d028189|Zm00001d028191|Zm00001d028193|Zm00001d028194|Zm00001d028195|Zm00001d028196|Zm00001d028197|Zm00001d028198|Zm00001d028199|Zm00001d028200|Zm00001d028201|Zm00001d028202|Zm00001d028203|Zm00001d028204|Zm00001d028205|Zm00001d028206
chr1	25740001	26340000	4878	-0.010633	-0.0143895	Zm00001d028186|Zm00001d028187|Zm00001d028188|Zm00001d028189|Zm00001d028191|Zm00001d028193|Zm00001d028194|Zm00001d028195|Zm00001d028196|Zm00001d028197|Zm00001d028198|Zm00001d028199|Zm00001d028200|Zm00001d028201|Zm00001d028202|Zm00001d028203|Zm00001d028204|Zm00001d028205|Zm00001d028206
chr1	25800001	26400000	4063	-0.0116291	-0.0164694	Zm00001d028193|Zm00001d028194|Zm00001d028195|Zm00001d028196|Zm00001d028197|Zm00001d028198|Zm00001d028199|Zm00001d028200|Zm00001d028201|Zm00001d028202|Zm00001d028203|Zm00001d028204|Zm00001d028205|Zm00001d028206|Zm00001d028207
chr1	25860001	26460000	4721	-0.0167905	-0.0202713	Zm00001d028193|Zm00001d028194|Zm00001d028195|Zm00001d028196|Zm00001d028197|Zm00001d028198|Zm00001d028199|Zm00001d028200|Zm00001d028201|Zm00001d028202|Zm00001d028203|Zm00001d028204|Zm00001d028205|Zm00001d028206|Zm00001d028207|Zm00001d028208
chr1	25920001	26520000	4917	-0.0175909	-0.0206534	Zm00001d028194|Zm00001d028195|Zm00001d028196|Zm00001d028197|Zm00001d028198|Zm00001d028199|Zm00001d028200|Zm00001d028201|Zm00001d028202|Zm00001d028203|Zm00001d028204|Zm00001d028205|Zm00001d028206|Zm00001d028207|Zm00001d028208
chr1	25980001	26580000	4485	-0.0245284	-0.0256815	Zm00001d028199|Zm00001d028200|Zm00001d028201|Zm00001d028202|Zm00001d028203|Zm00001d028204|Zm00001d028205|Zm00001d028206|Zm00001d028207|Zm00001d028208|Zm00001d028210|Zm00001d028211|Zm00001d028212
chr1	26040001	26640000	4177	-0.0237032	-0.02463	Zm00001d028201|Zm00001d028202|Zm00001d028203|Zm00001d028204|Zm00001d028205|Zm00001d028206|Zm00001d028207|Zm00001d028208|Zm00001d028210|Zm00001d028211|Zm00001d028212|Zm00001d028213|Zm00001d028214|Zm00001d028215
chr1	26100001	26700000	3477	-0.0231	-0.023672	Zm00001d028202|Zm00001d028203|Zm00001d028204|Zm00001d028205|Zm00001d028206|Zm00001d028207|Zm00001d028208|Zm00001d028210|Zm00001d028211|Zm00001d028212|Zm00001d028213|Zm00001d028214|Zm00001d028215
chr1	26160001	26760000	3088	-0.025106	-0.0257661	Zm00001d028204|Zm00001d028205|Zm00001d028206|Zm00001d028207|Zm00001d028208|Zm00001d028210|Zm00001d028211|Zm00001d028212|Zm00001d028213|Zm00001d028214|Zm00001d028215
chr1	26220001	26820000	2939	-0.02643	-0.026665	Zm00001d028207|Zm00001d028208|Zm00001d028210|Zm00001d028211|Zm00001d028212|Zm00001d028213|Zm00001d028214|Zm00001d028215|Zm00001d028216
chr1	26280001	26880000	3139	-0.0278942	-0.0277441	Zm00001d028207|Zm00001d028208|Zm00001d028210|Zm00001d028211|Zm00001d028212|Zm00001d028213|Zm00001d028214|Zm00001d028215|Zm00001d028216
chr1	26340001	26940000	3383	-0.0181868	-0.0228417	Zm00001d028208|Zm00001d028210|Zm00001d028211|Zm00001d028212|Zm00001d028213|Zm00001d028214|Zm00001d028215|Zm00001d028216|Zm00001d028217|Zm00001d028218|Zm00001d028219
chr1	26400001	27000000	2927	-0.0145587	-0.0201671	Zm00001d028208|Zm00001d028210|Zm00001d028211|Zm00001d028212|Zm00001d028213|Zm00001d028214|Zm00001d028215|Zm00001d028216|Zm00001d028217|Zm00001d028218|Zm00001d028219
chr1	26460001	27060000	2271	-0.00460052	-0.0140876	Zm00001d028210|Zm00001d028211|Zm00001d028212|Zm00001d028213|Zm00001d028214|Zm00001d028215|Zm00001d028216|Zm00001d028217|Zm00001d028218|Zm00001d028219|Zm00001d028220|Zm00001d028221
chr1	26520001	27120000	2074	-0.00226217	-0.0133384	Zm00001d028211|Zm00001d028212|Zm00001d028213|Zm00001d028214|Zm00001d028215|Zm00001d028216|Zm00001d028217|Zm00001d028218|Zm00001d028219|Zm00001d028220|Zm00001d028221|Zm00001d028222
chr1	26580001	27180000	2054	-0.00604473	-0.0163003	Zm00001d028213|Zm00001d028214|Zm00001d028215|Zm00001d028216|Zm00001d028217|Zm00001d028218|Zm00001d028219|Zm00001d028220|Zm00001d028221|Zm00001d028222
chr1	26640001	27240000	1875	-0.00694771	-0.0175478	Zm00001d028216|Zm00001d028217|Zm00001d028218|Zm00001d028219|Zm00001d028220|Zm00001d028221|Zm00001d028222
chr1	26700001	27300000	2277	-0.0134834	-0.0204539	Zm00001d028216|Zm00001d028217|Zm00001d028218|Zm00001d028219|Zm00001d028220|Zm00001d028221|Zm00001d028222|Zm00001d028225|Zm00001d028226|Zm00001d028227|Zm00001d028228
chr1	26760001	27360000	2862	-0.00940468	-0.0169489	Zm00001d028216|Zm00001d028217|Zm00001d028218|Zm00001d028219|Zm00001d028220|Zm00001d028221|Zm00001d028222|Zm00001d028225|Zm00001d028226|Zm00001d028227|Zm00001d028228|Zm00001d028229|Zm00001d028230
chr1	26820001	27420000	3218	-0.00384049	-0.0130811	Zm00001d028217|Zm00001d028218|Zm00001d028219|Zm00001d028220|Zm00001d028221|Zm00001d028222|Zm00001d028225|Zm00001d028226|Zm00001d028227|Zm00001d028228|Zm00001d028229|Zm00001d028230|Zm00001d028231
chr1	26880001	27480000	3358	0.0117514	-0.00444645	Zm00001d028218|Zm00001d028219|Zm00001d028220|Zm00001d028221|Zm00001d028222|Zm00001d028225|Zm00001d028226|Zm00001d028227|Zm00001d028228|Zm00001d028229|Zm00001d028230|Zm00001d028231|Zm00001d028232|Zm00001d028233
chr1	26940001	27540000	2955	0.00876976	-0.00378344	Zm00001d028220|Zm00001d028221|Zm00001d028222|Zm00001d028225|Zm00001d028226|Zm00001d028227|Zm00001d028228|Zm00001d028229|Zm00001d028230|Zm00001d028231|Zm00001d028232|Zm00001d028233|Zm00001d028235
chr1	27000001	27600000	3834	0.00328531	-0.00231356	Zm00001d028220|Zm00001d028221|Zm00001d028222|Zm00001d028225|Zm00001d028226|Zm00001d028227|Zm00001d028228|Zm00001d028229|Zm00001d028230|Zm00001d028231|Zm00001d028232|Zm00001d028233|Zm00001d028235|Zm00001d028237
chr1	27060001	27660000	4020	0.00455571	0.00133383	Zm00001d028222|Zm00001d028225|Zm00001d028226|Zm00001d028227|Zm00001d028228|Zm00001d028229|Zm00001d028230|Zm00001d028231|Zm00001d028232|Zm00001d028233|Zm00001d028235|Zm00001d028237|Zm00001d028238
chr1	27120001	27720000	4329	0.00504075	0.00473064	Zm00001d028225|Zm00001d028226|Zm00001d028227|Zm00001d028228|Zm00001d028229|Zm00001d028230|Zm00001d028231|Zm00001d028232|Zm00001d028233|Zm00001d028235|Zm00001d028237|Zm00001d028238|Zm00001d028240|Zm00001d028241
chr1	27180001	27780000	4180	0.00733065	0.00665037	Zm00001d028225|Zm00001d028226|Zm00001d028227|Zm00001d028228|Zm00001d028229|Zm00001d028230|Zm00001d028231|Zm00001d028232|Zm00001d028233|Zm00001d028235|Zm00001d028237|Zm00001d028238|Zm00001d028240|Zm00001d028241
chr1	27240001	27840000	4583	0.0115921	0.0096524	Zm00001d028225|Zm00001d028226|Zm00001d028227|Zm00001d028228|Zm00001d028229|Zm00001d028230|Zm00001d028231|Zm00001d028232|Zm00001d028233|Zm00001d028235|Zm00001d028237|Zm00001d028238|Zm00001d028240|Zm00001d028241|Zm00001d028243|Zm00001d028244|Zm00001d028245
chr1	27300001	27900000	4093	0.0174224	0.0142662	Zm00001d028229|Zm00001d028230|Zm00001d028231|Zm00001d028232|Zm00001d028233|Zm00001d028235|Zm00001d028237|Zm00001d028238|Zm00001d028240|Zm00001d028241|Zm00001d028243|Zm00001d028244|Zm00001d028245
chr1	27360001	27960000	3668	0.0156796	0.0146709	Zm00001d028231|Zm00001d028232|Zm00001d028233|Zm00001d028235|Zm00001d028237|Zm00001d028238|Zm00001d028240|Zm00001d028241|Zm00001d028243|Zm00001d028244|Zm00001d028245
chr1	27420001	28020000	3559	0.00851645	0.0105768	Zm00001d028233|Zm00001d028235|Zm00001d028237|Zm00001d028238|Zm00001d028240|Zm00001d028241|Zm00001d028243|Zm00001d028244|Zm00001d028245|Zm00001d028248|Zm00001d028249
chr1	27480001	28080000	3478	-0.00388557	0.00434298	Zm00001d028235|Zm00001d028237|Zm00001d028238|Zm00001d028240|Zm00001d028241|Zm00001d028243|Zm00001d028244|Zm00001d028245|Zm00001d028248|Zm00001d028249|Zm00001d028250|Zm00001d028252|Zm00001d028254|Zm00001d028255
chr1	27540001	28140000	4014	-0.0117326	-0.00127549	Zm00001d028237|Zm00001d028238|Zm00001d028240|Zm00001d028241|Zm00001d028243|Zm00001d028244|Zm00001d028245|Zm00001d028248|Zm00001d028249|Zm00001d028250|Zm00001d028252|Zm00001d028254|Zm00001d028255|Zm00001d028256|Zm00001d028257|Zm00001d028258
chr1	27600001	28200000	3377	-0.00794458	-0.00145492	Zm00001d028240|Zm00001d028241|Zm00001d028243|Zm00001d028244|Zm00001d028245|Zm00001d028248|Zm00001d028249|Zm00001d028250|Zm00001d028252|Zm00001d028254|Zm00001d028255|Zm00001d028256|Zm00001d028257|Zm00001d028258|Zm00001d028260
chr1	27660001	28260000	3758	0.00409363	0.00116293	Zm00001d028240|Zm00001d028241|Zm00001d028243|Zm00001d028244|Zm00001d028245|Zm00001d028248|Zm00001d028249|Zm00001d028250|Zm00001d028252|Zm00001d028254|Zm00001d028255|Zm00001d028256|Zm00001d028257|Zm00001d028258|Zm00001d028260|Zm00001d028261
chr1	27720001	28320000	3758	0.00971843	0.000527727	Zm00001d028243|Zm00001d028244|Zm00001d028245|Zm00001d028248|Zm00001d028249|Zm00001d028250|Zm00001d028252|Zm00001d028254|Zm00001d028255|Zm00001d028256|Zm00001d028257|Zm00001d028258|Zm00001d028260|Zm00001d028261
chr1	27780001	28380000	4134	0.0138503	0.00255796	Zm00001d028243|Zm00001d028244|Zm00001d028245|Zm00001d028248|Zm00001d028249|Zm00001d028250|Zm00001d028252|Zm00001d028254|Zm00001d028255|Zm00001d028256|Zm00001d028257|Zm00001d028258|Zm00001d028260|Zm00001d028261
chr1	27840001	28440000	4030	0.0157906	0.00222134	Zm00001d028248|Zm00001d028249|Zm00001d028250|Zm00001d028252|Zm00001d028254|Zm00001d028255|Zm00001d028256|Zm00001d028257|Zm00001d028258|Zm00001d028260|Zm00001d028261|Zm00001d028262
chr1	27900001	28500000	4424	0.0191223	0.00439065	Zm00001d028248|Zm00001d028249|Zm00001d028250|Zm00001d028252|Zm00001d028254|Zm00001d028255|Zm00001d028256|Zm00001d028257|Zm00001d028258|Zm00001d028260|Zm00001d028261|Zm00001d028262|Zm00001d028263
chr1	27960001	28560000	4586	0.0210162	0.00539936	Zm00001d028248|Zm00001d028249|Zm00001d028250|Zm00001d028252|Zm00001d028254|Zm00001d028255|Zm00001d028256|Zm00001d028257|Zm00001d028258|Zm00001d028260|Zm00001d028261|Zm00001d028262|Zm00001d028263
chr1	28020001	28620000	4890	0.0159639	0.0034164	Zm00001d028250|Zm00001d028252|Zm00001d028254|Zm00001d028255|Zm00001d028256|Zm00001d028257|Zm00001d028258|Zm00001d028260|Zm00001d028261|Zm00001d028262|Zm00001d028263|Zm00001d028264|Zm00001d028265|Zm00001d028266
chr1	28080001	28680000	4989	0.0156778	0.00326286	Zm00001d028256|Zm00001d028257|Zm00001d028258|Zm00001d028260|Zm00001d028261|Zm00001d028262|Zm00001d028263|Zm00001d028264|Zm00001d028265|Zm00001d028266|Zm00001d028267
chr1	28140001	28740000	4434	0.0227292	0.00647772	Zm00001d028260|Zm00001d028261|Zm00001d028262|Zm00001d028263|Zm00001d028264|Zm00001d028265|Zm00001d028266|Zm00001d028267|Zm00001d028268|Zm00001d028269
chr1	28200001	28800000	4447	0.0211787	0.00518078	Zm00001d028261|Zm00001d028262|Zm00001d028263|Zm00001d028264|Zm00001d028265|Zm00001d028266|Zm00001d028267|Zm00001d028268|Zm00001d028269|Zm00001d028270|Zm00001d028271
chr1	28260001	28860000	4813	0.00824095	-0.0018041	Zm00001d028262|Zm00001d028263|Zm00001d028264|Zm00001d028265|Zm00001d028266|Zm00001d028267|Zm00001d028268|Zm00001d028269|Zm00001d028270|Zm00001d028271|Zm00001d028272|Zm00001d028273|Zm00001d028274|Zm00001d028275|Zm00001d028276
chr1	28320001	28920000	4711	0.00247609	-0.00464006	Zm00001d028262|Zm00001d028263|Zm00001d028264|Zm00001d028265|Zm00001d028266|Zm00001d028267|Zm00001d028268|Zm00001d028269|Zm00001d028270|Zm00001d028271|Zm00001d028272|Zm00001d028273|Zm00001d028274|Zm00001d028275|Zm00001d028276
chr1	28380001	28980000	4689	-0.00250775	-0.00733813	Zm00001d028262|Zm00001d028263|Zm00001d028264|Zm00001d028265|Zm00001d028266|Zm00001d028267|Zm00001d028268|Zm00001d028269|Zm00001d028270|Zm00001d028271|Zm00001d028272|Zm00001d028273|Zm00001d028274|Zm00001d028275|Zm00001d028276|Zm00001d028277|Zm00001d028278
chr1	28440001	29040000	4660	-0.000837707	-0.00603241	Zm00001d028263|Zm00001d028264|Zm00001d028265|Zm00001d028266|Zm00001d028267|Zm00001d028268|Zm00001d028269|Zm00001d028270|Zm00001d028271|Zm00001d028272|Zm00001d028273|Zm00001d028274|Zm00001d028275|Zm00001d028276|Zm00001d028277|Zm00001d028278|Zm00001d028279
chr1	28500001	29100000	4487	-0.00416361	-0.00785605	Zm00001d028264|Zm00001d028265|Zm00001d028266|Zm00001d028267|Zm00001d028268|Zm00001d028269|Zm00001d028270|Zm00001d028271|Zm00001d028272|Zm00001d028273|Zm00001d028274|Zm00001d028275|Zm00001d028276|Zm00001d028277|Zm00001d028278|Zm00001d028279|Zm00001d028280
chr1	28560001	29160000	4380	-0.00453024	-0.00803909	Zm00001d028264|Zm00001d028265|Zm00001d028266|Zm00001d028267|Zm00001d028268|Zm00001d028269|Zm00001d028270|Zm00001d028271|Zm00001d028272|Zm00001d028273|Zm00001d028274|Zm00001d028275|Zm00001d028276|Zm00001d028277|Zm00001d028278|Zm00001d028279|Zm00001d028280|Zm00001d028281|Zm00001d028282
chr1	28620001	29220000	4077	0.00676851	-0.00163488	Zm00001d028267|Zm00001d028268|Zm00001d028269|Zm00001d028270|Zm00001d028271|Zm00001d028272|Zm00001d028273|Zm00001d028274|Zm00001d028275|Zm00001d028276|Zm00001d028277|Zm00001d028278|Zm00001d028279|Zm00001d028280|Zm00001d028281|Zm00001d028282|Zm00001d028284|Zm00001d028285
chr1	28680001	29280000	4032	0.00577674	-0.00183314	Zm00001d028268|Zm00001d028269|Zm00001d028270|Zm00001d028271|Zm00001d028272|Zm00001d028273|Zm00001d028274|Zm00001d028275|Zm00001d028276|Zm00001d028277|Zm00001d028278|Zm00001d028279|Zm00001d028280|Zm00001d028281|Zm00001d028282|Zm00001d028284|Zm00001d028285|Zm00001d028286|Zm00001d028287|Zm00001d028288
chr1	28740001	29340000	4328	0.0014795	-0.00441442	Zm00001d028271|Zm00001d028272|Zm00001d028273|Zm00001d028274|Zm00001d028275|Zm00001d028276|Zm00001d028277|Zm00001d028278|Zm00001d028279|Zm00001d028280|Zm00001d028281|Zm00001d028282|Zm00001d028284|Zm00001d028285|Zm00001d028286|Zm00001d028287|Zm00001d028288
chr1	28800001	29400000	4009	0.0017928	-0.0038334	Zm00001d028273|Zm00001d028274|Zm00001d028275|Zm00001d028276|Zm00001d028277|Zm00001d028278|Zm00001d028279|Zm00001d028280|Zm00001d028281|Zm00001d028282|Zm00001d028284|Zm00001d028285|Zm00001d028286|Zm00001d028287|Zm00001d028288
chr1	28860001	29460000	3659	-0.00416694	-0.00786826	Zm00001d028277|Zm00001d028278|Zm00001d028279|Zm00001d028280|Zm00001d028281|Zm00001d028282|Zm00001d028284|Zm00001d028285|Zm00001d028286|Zm00001d028287|Zm00001d028288|Zm00001d028293|Zm00001d028294
chr1	28920001	29520000	3659	0.0104703	-0.000444808	Zm00001d028277|Zm00001d028278|Zm00001d028279|Zm00001d028280|Zm00001d028281|Zm00001d028282|Zm00001d028284|Zm00001d028285|Zm00001d028286|Zm00001d028287|Zm00001d028288|Zm00001d028293|Zm00001d028294|Zm00001d028295|Zm00001d028296|Zm00001d028297
chr1	28980001	29580000	3421	0.0208501	0.00594966	Zm00001d028279|Zm00001d028280|Zm00001d028281|Zm00001d028282|Zm00001d028284|Zm00001d028285|Zm00001d028286|Zm00001d028287|Zm00001d028288|Zm00001d028293|Zm00001d028294|Zm00001d028295|Zm00001d028296|Zm00001d028297
chr1	29040001	29640000	3294	0.0275555	0.00991658	Zm00001d028280|Zm00001d028281|Zm00001d028282|Zm00001d028284|Zm00001d028285|Zm00001d028286|Zm00001d028287|Zm00001d028288|Zm00001d028293|Zm00001d028294|Zm00001d028295|Zm00001d028296|Zm00001d028297|Zm00001d028298
chr1	29100001	29700000	3150	0.0297305	0.0119386	Zm00001d028281|Zm00001d028282|Zm00001d028284|Zm00001d028285|Zm00001d028286|Zm00001d028287|Zm00001d028288|Zm00001d028293|Zm00001d028294|Zm00001d028295|Zm00001d028296|Zm00001d028297|Zm00001d028298|Zm00001d028299
chr1	29160001	29760000	2887	0.0315898	0.0133991	Zm00001d028284|Zm00001d028285|Zm00001d028286|Zm00001d028287|Zm00001d028288|Zm00001d028293|Zm00001d028294|Zm00001d028295|Zm00001d028296|Zm00001d028297|Zm00001d028298|Zm00001d028299
chr1	29220001	29820000	2579	0.0295011	0.0114482	Zm00001d028286|Zm00001d028287|Zm00001d028288|Zm00001d028293|Zm00001d028294|Zm00001d028295|Zm00001d028296|Zm00001d028297|Zm00001d028298|Zm00001d028299|Zm00001d028302|Zm00001d028303
chr1	29280001	29880000	2697	0.0335793	0.0144423	Zm00001d028293|Zm00001d028294|Zm00001d028295|Zm00001d028296|Zm00001d028297|Zm00001d028298|Zm00001d028299|Zm00001d028302|Zm00001d028303|Zm00001d028304|Zm00001d028305
chr1	29340001	29940000	2473	0.0437531	0.0212434	Zm00001d028293|Zm00001d028294|Zm00001d028295|Zm00001d028296|Zm00001d028297|Zm00001d028298|Zm00001d028299|Zm00001d028302|Zm00001d028303|Zm00001d028304|Zm00001d028305
chr1	29400001	30000000	3129	0.0356167	0.0169819	Zm00001d028293|Zm00001d028294|Zm00001d028295|Zm00001d028296|Zm00001d028297|Zm00001d028298|Zm00001d028299|Zm00001d028302|Zm00001d028303|Zm00001d028304|Zm00001d028305|Zm00001d028307|Zm00001d028308
chr1	29460001	30060000	2631	0.0493162	0.0287492	Zm00001d028295|Zm00001d028296|Zm00001d028297|Zm00001d028298|Zm00001d028299|Zm00001d028302|Zm00001d028303|Zm00001d028304|Zm00001d028305|Zm00001d028307|Zm00001d028308|Zm00001d028309
chr1	29520001	30120000	2660	0.03057	0.0177327	Zm00001d028298|Zm00001d028299|Zm00001d028302|Zm00001d028303|Zm00001d028304|Zm00001d028305|Zm00001d028307|Zm00001d028308|Zm00001d028309|Zm00001d028311
chr1	29580001	30180000	3283	0.0172902	0.00868674	Zm00001d028298|Zm00001d028299|Zm00001d028302|Zm00001d028303|Zm00001d028304|Zm00001d028305|Zm00001d028307|Zm00001d028308|Zm00001d028309|Zm00001d028311
chr1	29640001	30240000	3482	0.00132335	-0.00165553	Zm00001d028299|Zm00001d028302|Zm00001d028303|Zm00001d028304|Zm00001d028305|Zm00001d028307|Zm00001d028308|Zm00001d028309|Zm00001d028311
chr1	29700001	30300000	3678	-0.00212636	-0.00573251	Zm00001d028302|Zm00001d028303|Zm00001d028304|Zm00001d028305|Zm00001d028307|Zm00001d028308|Zm00001d028309|Zm00001d028311|Zm00001d028312
chr1	29760001	30360000	3898	-0.00276227	-0.00674729	Zm00001d028302|Zm00001d028303|Zm00001d028304|Zm00001d028305|Zm00001d028307|Zm00001d028308|Zm00001d028309|Zm00001d028311|Zm00001d028312|Zm00001d028313|Zm00001d028314
chr1	29820001	30420000	3946	-0.00191969	-0.00609697	Zm00001d028304|Zm00001d028305|Zm00001d028307|Zm00001d028308|Zm00001d028309|Zm00001d028311|Zm00001d028312|Zm00001d028313|Zm00001d028314|Zm00001d028315
chr1	29880001	30480000	3790	-0.00282649	-0.00624858	Zm00001d028307|Zm00001d028308|Zm00001d028309|Zm00001d028311|Zm00001d028312|Zm00001d028313|Zm00001d028314|Zm00001d028315
chr1	29940001	30540000	3997	-0.00135935	-0.00581757	Zm00001d028307|Zm00001d028308|Zm00001d028309|Zm00001d028311|Zm00001d028312|Zm00001d028313|Zm00001d028314|Zm00001d028315|Zm00001d028317
chr1	30000001	30600000	3873	-0.00285672	-0.00796353	Zm00001d028309|Zm00001d028311|Zm00001d028312|Zm00001d028313|Zm00001d028314|Zm00001d028315|Zm00001d028317|Zm00001d028318|Zm00001d028319
chr1	30060001	30660000	3775	-0.00209758	-0.0084587	Zm00001d028311|Zm00001d028312|Zm00001d028313|Zm00001d028314|Zm00001d028315|Zm00001d028317|Zm00001d028318|Zm00001d028319|Zm00001d028320|Zm00001d028323
chr1	30120001	30720000	3554	0.00336517	-0.00536681	Zm00001d028312|Zm00001d028313|Zm00001d028314|Zm00001d028315|Zm00001d028317|Zm00001d028318|Zm00001d028319|Zm00001d028320|Zm00001d028323
chr1	30180001	30780000	2859	0.005805	-0.00397546	Zm00001d028312|Zm00001d028313|Zm00001d028314|Zm00001d028315|Zm00001d028317|Zm00001d028318|Zm00001d028319|Zm00001d028320|Zm00001d028323
chr1	30240001	30840000	2930	0.019377	0.0121499	Zm00001d028312|Zm00001d028313|Zm00001d028314|Zm00001d028315|Zm00001d028317|Zm00001d028318|Zm00001d028319|Zm00001d028320|Zm00001d028323|Zm00001d028325
chr1	30300001	30900000	2846	0.0204437	0.0142477	Zm00001d028313|Zm00001d028314|Zm00001d028315|Zm00001d028317|Zm00001d028318|Zm00001d028319|Zm00001d028320|Zm00001d028323|Zm00001d028325
chr1	30360001	30960000	2916	0.0175694	0.0129505	Zm00001d028315|Zm00001d028317|Zm00001d028318|Zm00001d028319|Zm00001d028320|Zm00001d028323|Zm00001d028325|Zm00001d028326
chr1	30420001	31020000	3206	0.0222503	0.0199225	Zm00001d028317|Zm00001d028318|Zm00001d028319|Zm00001d028320|Zm00001d028323|Zm00001d028325|Zm00001d028326|Zm00001d028327|Zm00001d028328
chr1	30480001	31080000	3160	0.0241123	0.0213873	Zm00001d028317|Zm00001d028318|Zm00001d028319|Zm00001d028320|Zm00001d028323|Zm00001d028325|Zm00001d028326|Zm00001d028327|Zm00001d028328|Zm00001d028330|Zm00001d028331|Zm00001d028332|Zm00001d028333
chr1	30540001	31140000	2948	0.0300685	0.0255946	Zm00001d028318|Zm00001d028319|Zm00001d028320|Zm00001d028323|Zm00001d028325|Zm00001d028326|Zm00001d028327|Zm00001d028328|Zm00001d028330|Zm00001d028331|Zm00001d028332|Zm00001d028333|Zm00001d028335|Zm00001d028336|Zm00001d028337
chr1	30600001	31200000	2818	0.0254708	0.0259311	Zm00001d028323|Zm00001d028325|Zm00001d028326|Zm00001d028327|Zm00001d028328|Zm00001d028330|Zm00001d028331|Zm00001d028332|Zm00001d028333|Zm00001d028335|Zm00001d028336|Zm00001d028337|Zm00001d028338
chr1	30660001	31260000	2918	0.021968	0.0246775	Zm00001d028325|Zm00001d028326|Zm00001d028327|Zm00001d028328|Zm00001d028330|Zm00001d028331|Zm00001d028332|Zm00001d028333|Zm00001d028335|Zm00001d028336|Zm00001d028337|Zm00001d028338|Zm00001d028339
chr1	30720001	31320000	2890	0.0174181	0.0211617	Zm00001d028325|Zm00001d028326|Zm00001d028327|Zm00001d028328|Zm00001d028330|Zm00001d028331|Zm00001d028332|Zm00001d028333|Zm00001d028335|Zm00001d028336|Zm00001d028337|Zm00001d028338|Zm00001d028339|Zm00001d028340
chr1	30780001	31380000	3506	0.00784974	0.0112245	Zm00001d028325|Zm00001d028326|Zm00001d028327|Zm00001d028328|Zm00001d028330|Zm00001d028331|Zm00001d028332|Zm00001d028333|Zm00001d028335|Zm00001d028336|Zm00001d028337|Zm00001d028338|Zm00001d028339|Zm00001d028340|Zm00001d028341|Zm00001d028343|Zm00001d028344
chr1	30840001	31440000	3120	0.000115344	-0.00040563	Zm00001d028326|Zm00001d028327|Zm00001d028328|Zm00001d028330|Zm00001d028331|Zm00001d028332|Zm00001d028333|Zm00001d028335|Zm00001d028336|Zm00001d028337|Zm00001d028338|Zm00001d028339|Zm00001d028340|Zm00001d028341|Zm00001d028343|Zm00001d028344
chr1	30900001	31500000	3113	-0.00200906	-0.00205343	Zm00001d028326|Zm00001d028327|Zm00001d028328|Zm00001d028330|Zm00001d028331|Zm00001d028332|Zm00001d028333|Zm00001d028335|Zm00001d028336|Zm00001d028337|Zm00001d028338|Zm00001d028339|Zm00001d028340|Zm00001d028341|Zm00001d028343|Zm00001d028344
chr1	30960001	31560000	3441	-5.65703e-05	-0.00194889	Zm00001d028328|Zm00001d028330|Zm00001d028331|Zm00001d028332|Zm00001d028333|Zm00001d028335|Zm00001d028336|Zm00001d028337|Zm00001d028338|Zm00001d028339|Zm00001d028340|Zm00001d028341|Zm00001d028343|Zm00001d028344|Zm00001d028347|Zm00001d028348|Zm00001d028349
chr1	31020001	31620000	3041	-0.00523798	-0.00940939	Zm00001d028330|Zm00001d028331|Zm00001d028332|Zm00001d028333|Zm00001d028335|Zm00001d028336|Zm00001d028337|Zm00001d028338|Zm00001d028339|Zm00001d028340|Zm00001d028341|Zm00001d028343|Zm00001d028344|Zm00001d028347|Zm00001d028348|Zm00001d028349
chr1	31080001	31680000	2890	-0.00738873	-0.0105346	Zm00001d028335|Zm00001d028336|Zm00001d028337|Zm00001d028338|Zm00001d028339|Zm00001d028340|Zm00001d028341|Zm00001d028343|Zm00001d028344|Zm00001d028347|Zm00001d028348|Zm00001d028349|Zm00001d028351
chr1	31140001	31740000	3144	-0.0129861	-0.0114945	Zm00001d028338|Zm00001d028339|Zm00001d028340|Zm00001d028341|Zm00001d028343|Zm00001d028344|Zm00001d028347|Zm00001d028348|Zm00001d028349|Zm00001d028351|Zm00001d028352
chr1	31200001	31800000	3022	-0.0091262	-0.00786499	Zm00001d028339|Zm00001d028340|Zm00001d028341|Zm00001d028343|Zm00001d028344|Zm00001d028347|Zm00001d028348|Zm00001d028349|Zm00001d028351|Zm00001d028352|Zm00001d028354
chr1	31260001	31860000	3136	-0.0058096	-0.00474912	Zm00001d028340|Zm00001d028341|Zm00001d028343|Zm00001d028344|Zm00001d028347|Zm00001d028348|Zm00001d028349|Zm00001d028351|Zm00001d028352|Zm00001d028354|Zm00001d028355|Zm00001d028356|Zm00001d028357
chr1	31320001	31920000	3952	-0.00527065	-0.00569542	Zm00001d028341|Zm00001d028343|Zm00001d028344|Zm00001d028347|Zm00001d028348|Zm00001d028349|Zm00001d028351|Zm00001d028352|Zm00001d028354|Zm00001d028355|Zm00001d028356|Zm00001d028357|Zm00001d028358
chr1	31380001	31980000	3877	-0.00271526	-0.00419496	Zm00001d028347|Zm00001d028348|Zm00001d028349|Zm00001d028351|Zm00001d028352|Zm00001d028354|Zm00001d028355|Zm00001d028356|Zm00001d028357|Zm00001d028358
chr1	31440001	32040000	4005	-0.00486782	-0.00569382	Zm00001d028347|Zm00001d028348|Zm00001d028349|Zm00001d028351|Zm00001d028352|Zm00001d028354|Zm00001d028355|Zm00001d028356|Zm00001d028357|Zm00001d028358
chr1	31500001	32100000	4418	-0.00118194	-0.00363481	Zm00001d028347|Zm00001d028348|Zm00001d028349|Zm00001d028351|Zm00001d028352|Zm00001d028354|Zm00001d028355|Zm00001d028356|Zm00001d028357|Zm00001d028358|Zm00001d028359|Zm00001d028360|Zm00001d028361
chr1	31560001	32160000	4607	-0.00125287	-0.00392614	Zm00001d028351|Zm00001d028352|Zm00001d028354|Zm00001d028355|Zm00001d028356|Zm00001d028357|Zm00001d028358|Zm00001d028359|Zm00001d028360|Zm00001d028361|Zm00001d028362|Zm00001d028363
chr1	31620001	32220000	4536	-0.00233344	-0.00516341	Zm00001d028351|Zm00001d028352|Zm00001d028354|Zm00001d028355|Zm00001d028356|Zm00001d028357|Zm00001d028358|Zm00001d028359|Zm00001d028360|Zm00001d028361|Zm00001d028362|Zm00001d028363
chr1	31680001	32280000	4825	-0.00626704	-0.00921942	Zm00001d028352|Zm00001d028354|Zm00001d028355|Zm00001d028356|Zm00001d028357|Zm00001d028358|Zm00001d028359|Zm00001d028360|Zm00001d028361|Zm00001d028362|Zm00001d028363|Zm00001d028365|Zm00001d028366
chr1	31740001	32340000	4723	-0.00219192	-0.00873283	Zm00001d028354|Zm00001d028355|Zm00001d028356|Zm00001d028357|Zm00001d028358|Zm00001d028359|Zm00001d028360|Zm00001d028361|Zm00001d028362|Zm00001d028363|Zm00001d028365|Zm00001d028366|Zm00001d028367|Zm00001d028368
chr1	31800001	32400000	4870	0.00377665	-0.00573858	Zm00001d028356|Zm00001d028357|Zm00001d028358|Zm00001d028359|Zm00001d028360|Zm00001d028361|Zm00001d028362|Zm00001d028363|Zm00001d028365|Zm00001d028366|Zm00001d028367|Zm00001d028368|Zm00001d028369|Zm00001d028370
chr1	31860001	32460000	4878	0.00649368	-0.00483264	Zm00001d028358|Zm00001d028359|Zm00001d028360|Zm00001d028361|Zm00001d028362|Zm00001d028363|Zm00001d028365|Zm00001d028366|Zm00001d028367|Zm00001d028368|Zm00001d028369|Zm00001d028370|Zm00001d028371|Zm00001d028372
chr1	31920001	32520000	4466	0.00750659	-0.00464683	Zm00001d028359|Zm00001d028360|Zm00001d028361|Zm00001d028362|Zm00001d028363|Zm00001d028365|Zm00001d028366|Zm00001d028367|Zm00001d028368|Zm00001d028369|Zm00001d028370|Zm00001d028371|Zm00001d028372|Zm00001d028373|Zm00001d028374
chr1	31980001	32580000	4016	0.0128694	-0.00109926	Zm00001d028359|Zm00001d028360|Zm00001d028361|Zm00001d028362|Zm00001d028363|Zm00001d028365|Zm00001d028366|Zm00001d028367|Zm00001d028368|Zm00001d028369|Zm00001d028370|Zm00001d028371|Zm00001d028372|Zm00001d028373|Zm00001d028374
chr1	32040001	32640000	3931	0.0153457	0.00017152	Zm00001d028359|Zm00001d028360|Zm00001d028361|Zm00001d028362|Zm00001d028363|Zm00001d028365|Zm00001d028366|Zm00001d028367|Zm00001d028368|Zm00001d028369|Zm00001d028370|Zm00001d028371|Zm00001d028372|Zm00001d028373|Zm00001d028374|Zm00001d028375|Zm00001d028377
chr1	32100001	32700000	3463	0.0162447	-0.000916842	Zm00001d028362|Zm00001d028363|Zm00001d028365|Zm00001d028366|Zm00001d028367|Zm00001d028368|Zm00001d028369|Zm00001d028370|Zm00001d028371|Zm00001d028372|Zm00001d028373|Zm00001d028374|Zm00001d028375|Zm00001d028377|Zm00001d028378|Zm00001d028379|Zm00001d028380
chr1	32160001	32760000	2684	0.022857	0.00313727	Zm00001d028365|Zm00001d028366|Zm00001d028367|Zm00001d028368|Zm00001d028369|Zm00001d028370|Zm00001d028371|Zm00001d028372|Zm00001d028373|Zm00001d028374|Zm00001d028375|Zm00001d028377|Zm00001d028378|Zm00001d028379|Zm00001d028380
chr1	32220001	32820000	2811	0.0215795	0.00159941	Zm00001d028365|Zm00001d028366|Zm00001d028367|Zm00001d028368|Zm00001d028369|Zm00001d028370|Zm00001d028371|Zm00001d028372|Zm00001d028373|Zm00001d028374|Zm00001d028375|Zm00001d028377|Zm00001d028378|Zm00001d028379|Zm00001d028380|Zm00001d028382|Zm00001d028384
chr1	32280001	32880000	2603	0.0318328	0.00874432	Zm00001d028367|Zm00001d028368|Zm00001d028369|Zm00001d028370|Zm00001d028371|Zm00001d028372|Zm00001d028373|Zm00001d028374|Zm00001d028375|Zm00001d028377|Zm00001d028378|Zm00001d028379|Zm00001d028380|Zm00001d028382|Zm00001d028384|Zm00001d028385|Zm00001d028386
chr1	32340001	32940000	2652	0.0442321	0.0203271	Zm00001d028369|Zm00001d028370|Zm00001d028371|Zm00001d028372|Zm00001d028373|Zm00001d028374|Zm00001d028375|Zm00001d028377|Zm00001d028378|Zm00001d028379|Zm00001d028380|Zm00001d028382|Zm00001d028384|Zm00001d028385|Zm00001d028386
chr1	32400001	33000000	2458	0.0513217	0.0275636	Zm00001d028371|Zm00001d028372|Zm00001d028373|Zm00001d028374|Zm00001d028375|Zm00001d028377|Zm00001d028378|Zm00001d028379|Zm00001d028380|Zm00001d028382|Zm00001d028384|Zm00001d028385|Zm00001d028386|Zm00001d028388
chr1	32460001	33060000	2413	0.0476785	0.0268745	Zm00001d028373|Zm00001d028374|Zm00001d028375|Zm00001d028377|Zm00001d028378|Zm00001d028379|Zm00001d028380|Zm00001d028382|Zm00001d028384|Zm00001d028385|Zm00001d028386|Zm00001d028388|Zm00001d028389
chr1	32520001	33120000	2049	0.0601064	0.0343806	Zm00001d028375|Zm00001d028377|Zm00001d028378|Zm00001d028379|Zm00001d028380|Zm00001d028382|Zm00001d028384|Zm00001d028385|Zm00001d028386|Zm00001d028388|Zm00001d028389|Zm00001d028390|Zm00001d028391
chr1	32580001	33180000	2145	0.0536199	0.0289058	Zm00001d028375|Zm00001d028377|Zm00001d028378|Zm00001d028379|Zm00001d028380|Zm00001d028382|Zm00001d028384|Zm00001d028385|Zm00001d028386|Zm00001d028388|Zm00001d028389|Zm00001d028390|Zm00001d028391|Zm00001d028392|Zm00001d028393|Zm00001d028394|Zm00001d028395
chr1	32640001	33240000	1985	0.0544872	0.0312879	Zm00001d028378|Zm00001d028379|Zm00001d028380|Zm00001d028382|Zm00001d028384|Zm00001d028385|Zm00001d028386|Zm00001d028388|Zm00001d028389|Zm00001d028390|Zm00001d028391|Zm00001d028392|Zm00001d028393|Zm00001d028394|Zm00001d028395
chr1	32700001	33300000	1949	0.0558135	0.0350085	Zm00001d028382|Zm00001d028384|Zm00001d028385|Zm00001d028386|Zm00001d028388|Zm00001d028389|Zm00001d028390|Zm00001d028391|Zm00001d028392|Zm00001d028393|Zm00001d028394|Zm00001d028395
chr1	32760001	33360000	2495	0.0326478	0.0221316	Zm00001d028382|Zm00001d028384|Zm00001d028385|Zm00001d028386|Zm00001d028388|Zm00001d028389|Zm00001d028390|Zm00001d028391|Zm00001d028392|Zm00001d028393|Zm00001d028394|Zm00001d028395|Zm00001d028396
chr1	32820001	33420000	2354	0.0355738	0.0256031	Zm00001d028386|Zm00001d028388|Zm00001d028389|Zm00001d028390|Zm00001d028391|Zm00001d028392|Zm00001d028393|Zm00001d028394|Zm00001d028395|Zm00001d028396
chr1	32880001	33480000	2570	0.0203714	0.0156615	Zm00001d028388|Zm00001d028389|Zm00001d028390|Zm00001d028391|Zm00001d028392|Zm00001d028393|Zm00001d028394|Zm00001d028395|Zm00001d028396|Zm00001d028397|Zm00001d028398
chr1	32940001	33540000	2317	0.00267577	0.00198057	Zm00001d028388|Zm00001d028389|Zm00001d028390|Zm00001d028391|Zm00001d028392|Zm00001d028393|Zm00001d028394|Zm00001d028395|Zm00001d028396|Zm00001d028397|Zm00001d028398
chr1	33000001	33600000	2521	-0.0027748	-0.0068088	Zm00001d028389|Zm00001d028390|Zm00001d028391|Zm00001d028392|Zm00001d028393|Zm00001d028394|Zm00001d028395|Zm00001d028396|Zm00001d028397|Zm00001d028398|Zm00001d028399
chr1	33060001	33660000	2716	0.00313972	-0.00290627	Zm00001d028390|Zm00001d028391|Zm00001d028392|Zm00001d028393|Zm00001d028394|Zm00001d028395|Zm00001d028396|Zm00001d028397|Zm00001d028398|Zm00001d028399|Zm00001d028400|Zm00001d028401|Zm00001d028402
chr1	33120001	33720000	2714	0.00302157	-0.00390758	Zm00001d028392|Zm00001d028393|Zm00001d028394|Zm00001d028395|Zm00001d028396|Zm00001d028397|Zm00001d028398|Zm00001d028399|Zm00001d028400|Zm00001d028401|Zm00001d028402
chr1	33180001	33780000	2996	0.0140903	0.00602812	Zm00001d028396|Zm00001d028397|Zm00001d028398|Zm00001d028399|Zm00001d028400|Zm00001d028401|Zm00001d028402|Zm00001d028404|Zm00001d028405|Zm00001d028406
chr1	33240001	33840000	3287	0.0144684	0.00572957	Zm00001d028396|Zm00001d028397|Zm00001d028398|Zm00001d028399|Zm00001d028400|Zm00001d028401|Zm00001d028402|Zm00001d028404|Zm00001d028405|Zm00001d028406|Zm00001d028408|Zm00001d028409
chr1	33300001	33900000	3302	0.0163551	0.00594906	Zm00001d028396|Zm00001d028397|Zm00001d028398|Zm00001d028399|Zm00001d028400|Zm00001d028401|Zm00001d028402|Zm00001d028404|Zm00001d028405|Zm00001d028406|Zm00001d028408|Zm00001d028409|Zm00001d028410
chr1	33360001	33960000	2781	0.0258201	0.011275	Zm00001d028397|Zm00001d028398|Zm00001d028399|Zm00001d028400|Zm00001d028401|Zm00001d028402|Zm00001d028404|Zm00001d028405|Zm00001d028406|Zm00001d028408|Zm00001d028409|Zm00001d028410
chr1	33420001	34020000	2969	0.0249572	0.0106334	Zm00001d028397|Zm00001d028398|Zm00001d028399|Zm00001d028400|Zm00001d028401|Zm00001d028402|Zm00001d028404|Zm00001d028405|Zm00001d028406|Zm00001d028408|Zm00001d028409|Zm00001d028410
chr1	33480001	34080000	2586	0.0351282	0.0194519	Zm00001d028399|Zm00001d028400|Zm00001d028401|Zm00001d028402|Zm00001d028404|Zm00001d028405|Zm00001d028406|Zm00001d028408|Zm00001d028409|Zm00001d028410|Zm00001d028412
chr1	33540001	34140000	2491	0.0326134	0.0185739	Zm00001d028399|Zm00001d028400|Zm00001d028401|Zm00001d028402|Zm00001d028404|Zm00001d028405|Zm00001d028406|Zm00001d028408|Zm00001d028409|Zm00001d028410|Zm00001d028412|Zm00001d028413
chr1	33600001	34200000	2385	0.017775	0.00979234	Zm00001d028401|Zm00001d028402|Zm00001d028404|Zm00001d028405|Zm00001d028406|Zm00001d028408|Zm00001d028409|Zm00001d028410|Zm00001d028412|Zm00001d028413|Zm00001d028414|Zm00001d028415
chr1	33660001	34260000	2194	0.0210282	0.00826906	Zm00001d028404|Zm00001d028405|Zm00001d028406|Zm00001d028408|Zm00001d028409|Zm00001d028410|Zm00001d028412|Zm00001d028413|Zm00001d028414|Zm00001d028415|Zm00001d028416|Zm00001d028417
chr1	33720001	34320000	2054	0.0233504	0.0109419	Zm00001d028404|Zm00001d028405|Zm00001d028406|Zm00001d028408|Zm00001d028409|Zm00001d028410|Zm00001d028412|Zm00001d028413|Zm00001d028414|Zm00001d028415|Zm00001d028416|Zm00001d028417
chr1	33780001	34380000	1756	0.0222509	0.0122232	Zm00001d028408|Zm00001d028409|Zm00001d028410|Zm00001d028412|Zm00001d028413|Zm00001d028414|Zm00001d028415|Zm00001d028416|Zm00001d028417|Zm00001d028419
chr1	33840001	34440000	1658	0.0327837	0.0297538	Zm00001d028410|Zm00001d028412|Zm00001d028413|Zm00001d028414|Zm00001d028415|Zm00001d028416|Zm00001d028417|Zm00001d028419
chr1	33900001	34500000	1842	0.0271065	0.0273607	Zm00001d028412|Zm00001d028413|Zm00001d028414|Zm00001d028415|Zm00001d028416|Zm00001d028417|Zm00001d028419
chr1	33960001	34560000	2335	0.0188303	0.0155813	Zm00001d028412|Zm00001d028413|Zm00001d028414|Zm00001d028415|Zm00001d028416|Zm00001d028417|Zm00001d028419|Zm00001d028422|Zm00001d028423|Zm00001d028424
chr1	34020001	34620000	3301	0.00966233	0.00257533	Zm00001d028412|Zm00001d028413|Zm00001d028414|Zm00001d028415|Zm00001d028416|Zm00001d028417|Zm00001d028419|Zm00001d028422|Zm00001d028423|Zm00001d028424|Zm00001d028425
chr1	34080001	34680000	4061	0.00495821	-0.00341474	Zm00001d028413|Zm00001d028414|Zm00001d028415|Zm00001d028416|Zm00001d028417|Zm00001d028419|Zm00001d028422|Zm00001d028423|Zm00001d028424|Zm00001d028425|Zm00001d028426|Zm00001d028427
chr1	34140001	34740000	4230	0.00352071	-0.00562506	Zm00001d028415|Zm00001d028416|Zm00001d028417|Zm00001d028419|Zm00001d028422|Zm00001d028423|Zm00001d028424|Zm00001d028425|Zm00001d028426|Zm00001d028427|Zm00001d028428|Zm00001d028429
chr1	34200001	34800000	4107	0.00716501	-0.00421958	Zm00001d028416|Zm00001d028417|Zm00001d028419|Zm00001d028422|Zm00001d028423|Zm00001d028424|Zm00001d028425|Zm00001d028426|Zm00001d028427|Zm00001d028428|Zm00001d028429
chr1	34260001	34860000	4228	-0.00112	-0.00963265	Zm00001d028419|Zm00001d028422|Zm00001d028423|Zm00001d028424|Zm00001d028425|Zm00001d028426|Zm00001d028427|Zm00001d028428|Zm00001d028429|Zm00001d028431
chr1	34320001	34920000	4847	0.00372186	-0.00627325	Zm00001d028419|Zm00001d028422|Zm00001d028423|Zm00001d028424|Zm00001d028425|Zm00001d028426|Zm00001d028427|Zm00001d028428|Zm00001d028429|Zm00001d028431|Zm00001d028432
chr1	34380001	34980000	5171	-0.00226894	-0.0123598	Zm00001d028422|Zm00001d028423|Zm00001d028424|Zm00001d028425|Zm00001d028426|Zm00001d028427|Zm00001d028428|Zm00001d028429|Zm00001d028431|Zm00001d028432|Zm00001d028433|Zm00001d028434|Zm00001d028436|Zm00001d028437|Zm00001d028438
chr1	34440001	35040000	5471	-0.00958119	-0.0176996	Zm00001d028422|Zm00001d028423|Zm00001d028424|Zm00001d028425|Zm00001d028426|Zm00001d028427|Zm00001d028428|Zm00001d028429|Zm00001d028431|Zm00001d028432|Zm00001d028433|Zm00001d028434|Zm00001d028436|Zm00001d028437|Zm00001d028438|Zm00001d028439
chr1	34500001	35100000	5180	-0.0109213	-0.0194423	Zm00001d028422|Zm00001d028423|Zm00001d028424|Zm00001d028425|Zm00001d028426|Zm00001d028427|Zm00001d028428|Zm00001d028429|Zm00001d028431|Zm00001d028432|Zm00001d028433|Zm00001d028434|Zm00001d028436|Zm00001d028437|Zm00001d028438|Zm00001d028439
chr1	34560001	35160000	5210	-0.0114437	-0.017652	Zm00001d028425|Zm00001d028426|Zm00001d028427|Zm00001d028428|Zm00001d028429|Zm00001d028431|Zm00001d028432|Zm00001d028433|Zm00001d028434|Zm00001d028436|Zm00001d028437|Zm00001d028438|Zm00001d028439|Zm00001d028440|Zm00001d028441|Zm00001d028443
chr1	34620001	35220000	4269	-0.0134689	-0.0174109	Zm00001d028426|Zm00001d028427|Zm00001d028428|Zm00001d028429|Zm00001d028431|Zm00001d028432|Zm00001d028433|Zm00001d028434|Zm00001d028436|Zm00001d028437|Zm00001d028438|Zm00001d028439|Zm00001d028440|Zm00001d028441|Zm00001d028443|Zm00001d028445
chr1	34680001	35280000	4633	-0.00502646	-0.0101638	Zm00001d028428|Zm00001d028429|Zm00001d028431|Zm00001d028432|Zm00001d028433|Zm00001d028434|Zm00001d028436|Zm00001d028437|Zm00001d028438|Zm00001d028439|Zm00001d028440|Zm00001d028441|Zm00001d028443|Zm00001d028445|Zm00001d028447|Zm00001d028450
chr1	34740001	35340000	4500	-0.00389304	-0.00835656	Zm00001d028431|Zm00001d028432|Zm00001d028433|Zm00001d028434|Zm00001d028436|Zm00001d028437|Zm00001d028438|Zm00001d028439|Zm00001d028440|Zm00001d028441|Zm00001d028443|Zm00001d028445|Zm00001d028447|Zm00001d028450|Zm00001d028451
chr1	34800001	35400000	4596	-0.000534605	-0.0056236	Zm00001d028431|Zm00001d028432|Zm00001d028433|Zm00001d028434|Zm00001d028436|Zm00001d028437|Zm00001d028438|Zm00001d028439|Zm00001d028440|Zm00001d028441|Zm00001d028443|Zm00001d028445|Zm00001d028447|Zm00001d028450|Zm00001d028451|Zm00001d028452
chr1	34860001	35460000	4174	0.00234763	-0.0025722	Zm00001d028432|Zm00001d028433|Zm00001d028434|Zm00001d028436|Zm00001d028437|Zm00001d028438|Zm00001d028439|Zm00001d028440|Zm00001d028441|Zm00001d028443|Zm00001d028445|Zm00001d028447|Zm00001d028450|Zm00001d028451|Zm00001d028452
chr1	34920001	35520000	4110	-0.00137608	-0.00428722	Zm00001d028434|Zm00001d028436|Zm00001d028437|Zm00001d028438|Zm00001d028439|Zm00001d028440|Zm00001d028441|Zm00001d028443|Zm00001d028445|Zm00001d028447|Zm00001d028450|Zm00001d028451|Zm00001d028452|Zm00001d028453|Zm00001d028454|Zm00001d028455|Zm00001d028456|Zm00001d028457|Zm00001d028458
chr1	34980001	35580000	3571	-0.00136845	-0.00291624	Zm00001d028439|Zm00001d028440|Zm00001d028441|Zm00001d028443|Zm00001d028445|Zm00001d028447|Zm00001d028450|Zm00001d028451|Zm00001d028452|Zm00001d028453|Zm00001d028454|Zm00001d028455|Zm00001d028456|Zm00001d028457|Zm00001d028458|Zm00001d028461
chr1	35040001	35640000	3077	0.00282326	-0.0018172	Zm00001d028440|Zm00001d028441|Zm00001d028443|Zm00001d028445|Zm00001d028447|Zm00001d028450|Zm00001d028451|Zm00001d028452|Zm00001d028453|Zm00001d028454|Zm00001d028455|Zm00001d028456|Zm00001d028457|Zm00001d028458|Zm00001d028461
chr1	35100001	35700000	3136	0.00182134	-0.00247047	Zm00001d028440|Zm00001d028441|Zm00001d028443|Zm00001d028445|Zm00001d028447|Zm00001d028450|Zm00001d028451|Zm00001d028452|Zm00001d028453|Zm00001d028454|Zm00001d028455|Zm00001d028456|Zm00001d028457|Zm00001d028458|Zm00001d028461
chr1	35160001	35760000	3016	-0.00187108	-0.00758433	Zm00001d028445|Zm00001d028447|Zm00001d028450|Zm00001d028451|Zm00001d028452|Zm00001d028453|Zm00001d028454|Zm00001d028455|Zm00001d028456|Zm00001d028457|Zm00001d028458|Zm00001d028461|Zm00001d028463
chr1	35220001	35820000	3381	-0.00379804	-0.00822836	Zm00001d028447|Zm00001d028450|Zm00001d028451|Zm00001d028452|Zm00001d028453|Zm00001d028454|Zm00001d028455|Zm00001d028456|Zm00001d028457|Zm00001d028458|Zm00001d028461|Zm00001d028463|Zm00001d028464|Zm00001d028465
chr1	35280001	35880000	2365	-0.0127969	-0.0156814	Zm00001d028451|Zm00001d028452|Zm00001d028453|Zm00001d028454|Zm00001d028455|Zm00001d028456|Zm00001d028457|Zm00001d028458|Zm00001d028461|Zm00001d028463|Zm00001d028464|Zm00001d028465|Zm00001d028467
chr1	35340001	35940000	2300	-0.0114327	-0.0150095	Zm00001d028452|Zm00001d028453|Zm00001d028454|Zm00001d028455|Zm00001d028456|Zm00001d028457|Zm00001d028458|Zm00001d028461|Zm00001d028463|Zm00001d028464|Zm00001d028465|Zm00001d028467|Zm00001d028469
chr1	35400001	36000000	2490	-0.0213414	-0.0231106	Zm00001d028453|Zm00001d028454|Zm00001d028455|Zm00001d028456|Zm00001d028457|Zm00001d028458|Zm00001d028461|Zm00001d028463|Zm00001d028464|Zm00001d028465|Zm00001d028467|Zm00001d028469|Zm00001d028470|Zm00001d028471|Zm00001d028472
chr1	35460001	36060000	2708	-0.0179748	-0.0215474	Zm00001d028453|Zm00001d028454|Zm00001d028455|Zm00001d028456|Zm00001d028457|Zm00001d028458|Zm00001d028461|Zm00001d028463|Zm00001d028464|Zm00001d028465|Zm00001d028467|Zm00001d028469|Zm00001d028470|Zm00001d028471|Zm00001d028472|Zm00001d028473
chr1	35520001	36120000	2184	-0.026299	-0.0282185	Zm00001d028461|Zm00001d028463|Zm00001d028464|Zm00001d028465|Zm00001d028467|Zm00001d028469|Zm00001d028470|Zm00001d028471|Zm00001d028472|Zm00001d028473
chr1	35580001	36180000	2489	-0.0250544	-0.0267617	Zm00001d028463|Zm00001d028464|Zm00001d028465|Zm00001d028467|Zm00001d028469|Zm00001d028470|Zm00001d028471|Zm00001d028472|Zm00001d028473|Zm00001d028474
chr1	35640001	36240000	2666	-0.0241756	-0.0263186	Zm00001d028463|Zm00001d028464|Zm00001d028465|Zm00001d028467|Zm00001d028469|Zm00001d028470|Zm00001d028471|Zm00001d028472|Zm00001d028473|Zm00001d028474|Zm00001d028475
chr1	35700001	36300000	2902	-0.0162267	-0.0205821	Zm00001d028463|Zm00001d028464|Zm00001d028465|Zm00001d028467|Zm00001d028469|Zm00001d028470|Zm00001d028471|Zm00001d028472|Zm00001d028473|Zm00001d028474|Zm00001d028475|Zm00001d028477
chr1	35760001	36360000	2439	-0.00921581	-0.0151682	Zm00001d028465|Zm00001d028467|Zm00001d028469|Zm00001d028470|Zm00001d028471|Zm00001d028472|Zm00001d028473|Zm00001d028474|Zm00001d028475|Zm00001d028477|Zm00001d028480
chr1	35820001	36420000	2212	-0.00129061	-0.0115941	Zm00001d028467|Zm00001d028469|Zm00001d028470|Zm00001d028471|Zm00001d028472|Zm00001d028473|Zm00001d028474|Zm00001d028475|Zm00001d028477|Zm00001d028480
chr1	35880001	36480000	2207	0.000894775	-0.0100296	Zm00001d028469|Zm00001d028470|Zm00001d028471|Zm00001d028472|Zm00001d028473|Zm00001d028474|Zm00001d028475|Zm00001d028477|Zm00001d028480
chr1	35940001	36540000	2873	-0.00413005	-0.0101714	Zm00001d028470|Zm00001d028471|Zm00001d028472|Zm00001d028473|Zm00001d028474|Zm00001d028475|Zm00001d028477|Zm00001d028480|Zm00001d028481|Zm00001d028482
chr1	36000001	36600000	2655	0.00387522	-0.00381132	Zm00001d028473|Zm00001d028474|Zm00001d028475|Zm00001d028477|Zm00001d028480|Zm00001d028481|Zm00001d028482|Zm00001d028484
chr1	36060001	36660000	2457	0.00135493	-0.0044071	Zm00001d028474|Zm00001d028475|Zm00001d028477|Zm00001d028480|Zm00001d028481|Zm00001d028482|Zm00001d028484
chr1	36120001	36720000	2562	0.00209475	-0.00468141	Zm00001d028474|Zm00001d028475|Zm00001d028477|Zm00001d028480|Zm00001d028481|Zm00001d028482|Zm00001d028484|Zm00001d028485
chr1	36180001	36780000	2435	0.00460549	-0.00217982	Zm00001d028475|Zm00001d028477|Zm00001d028480|Zm00001d028481|Zm00001d028482|Zm00001d028484|Zm00001d028485|Zm00001d028486|Zm00001d028488|Zm00001d028489
chr1	36240001	36840000	2548	0.00551694	-0.00211	Zm00001d028477|Zm00001d028480|Zm00001d028481|Zm00001d028482|Zm00001d028484|Zm00001d028485|Zm00001d028486|Zm00001d028488|Zm00001d028489
chr1	36300001	36900000	2821	0.0027502	-0.00568793	Zm00001d028480|Zm00001d028481|Zm00001d028482|Zm00001d028484|Zm00001d028485|Zm00001d028486|Zm00001d028488|Zm00001d028489|Zm00001d028490|Zm00001d028493
chr1	36360001	36960000	3152	-9.60183e-05	-0.00751889	Zm00001d028481|Zm00001d028482|Zm00001d028484|Zm00001d028485|Zm00001d028486|Zm00001d028488|Zm00001d028489|Zm00001d028490|Zm00001d028493
chr1	36420001	37020000	3093	-0.00152931	-0.00714082	Zm00001d028481|Zm00001d028482|Zm00001d028484|Zm00001d028485|Zm00001d028486|Zm00001d028488|Zm00001d028489|Zm00001d028490|Zm00001d028493
chr1	36480001	37080000	3246	-0.0046838	-0.00918513	Zm00001d028482|Zm00001d028484|Zm00001d028485|Zm00001d028486|Zm00001d028488|Zm00001d028489|Zm00001d028490|Zm00001d028493|Zm00001d028494
chr1	36540001	37140000	2820	-0.00683814	-0.0130104	Zm00001d028484|Zm00001d028485|Zm00001d028486|Zm00001d028488|Zm00001d028489|Zm00001d028490|Zm00001d028493|Zm00001d028494
chr1	36600001	37200000	2765	-0.00922973	-0.0154203	Zm00001d028485|Zm00001d028486|Zm00001d028488|Zm00001d028489|Zm00001d028490|Zm00001d028493|Zm00001d028494|Zm00001d028495|Zm00001d028496
chr1	36660001	37260000	2777	-0.0096665	-0.0155775	Zm00001d028485|Zm00001d028486|Zm00001d028488|Zm00001d028489|Zm00001d028490|Zm00001d028493|Zm00001d028494|Zm00001d028495|Zm00001d028496|Zm00001d028497|Zm00001d028498|Zm00001d028499|Zm00001d028500|Zm00001d028501
chr1	36720001	37320000	2990	-0.0123641	-0.0177312	Zm00001d028486|Zm00001d028488|Zm00001d028489|Zm00001d028490|Zm00001d028493|Zm00001d028494|Zm00001d028495|Zm00001d028496|Zm00001d028497|Zm00001d028498|Zm00001d028499|Zm00001d028500|Zm00001d028501|Zm00001d028502|Zm00001d028503|Zm00001d028504
chr1	36780001	37380000	2932	-0.0136247	-0.0191575	Zm00001d028490|Zm00001d028493|Zm00001d028494|Zm00001d028495|Zm00001d028496|Zm00001d028497|Zm00001d028498|Zm00001d028499|Zm00001d028500|Zm00001d028501|Zm00001d028502|Zm00001d028503|Zm00001d028504|Zm00001d028505
chr1	36840001	37440000	2789	-0.0161885	-0.0205408	Zm00001d028493|Zm00001d028494|Zm00001d028495|Zm00001d028496|Zm00001d028497|Zm00001d028498|Zm00001d028499|Zm00001d028500|Zm00001d028501|Zm00001d028502|Zm00001d028503|Zm00001d028504|Zm00001d028505
chr1	36900001	37500000	2512	-0.0238958	-0.0247705	Zm00001d028494|Zm00001d028495|Zm00001d028496|Zm00001d028497|Zm00001d028498|Zm00001d028499|Zm00001d028500|Zm00001d028501|Zm00001d028502|Zm00001d028503|Zm00001d028504|Zm00001d028505|Zm00001d028508|Zm00001d028509
chr1	36960001	37560000	2354	-0.0272428	-0.0276661	Zm00001d028494|Zm00001d028495|Zm00001d028496|Zm00001d028497|Zm00001d028498|Zm00001d028499|Zm00001d028500|Zm00001d028501|Zm00001d028502|Zm00001d028503|Zm00001d028504|Zm00001d028505|Zm00001d028508|Zm00001d028509|Zm00001d028510
chr1	37020001	37620000	2435	-0.029546	-0.0298023	Zm00001d028494|Zm00001d028495|Zm00001d028496|Zm00001d028497|Zm00001d028498|Zm00001d028499|Zm00001d028500|Zm00001d028501|Zm00001d028502|Zm00001d028503|Zm00001d028504|Zm00001d028505|Zm00001d028508|Zm00001d028509|Zm00001d028510|Zm00001d028511
chr1	37080001	37680000	2420	-0.0288207	-0.0284129	Zm00001d028495|Zm00001d028496|Zm00001d028497|Zm00001d028498|Zm00001d028499|Zm00001d028500|Zm00001d028501|Zm00001d028502|Zm00001d028503|Zm00001d028504|Zm00001d028505|Zm00001d028508|Zm00001d028509|Zm00001d028510|Zm00001d028511
chr1	37140001	37740000	2277	-0.0270857	-0.0271935	Zm00001d028495|Zm00001d028496|Zm00001d028497|Zm00001d028498|Zm00001d028499|Zm00001d028500|Zm00001d028501|Zm00001d028502|Zm00001d028503|Zm00001d028504|Zm00001d028505|Zm00001d028508|Zm00001d028509|Zm00001d028510|Zm00001d028511|Zm00001d028512
chr1	37200001	37800000	2228	-0.0297645	-0.0284185	Zm00001d028498|Zm00001d028499|Zm00001d028500|Zm00001d028501|Zm00001d028502|Zm00001d028503|Zm00001d028504|Zm00001d028505|Zm00001d028508|Zm00001d028509|Zm00001d028510|Zm00001d028511|Zm00001d028512|Zm00001d028513
chr1	37260001	37860000	2499	-0.0314566	-0.029672	Zm00001d028502|Zm00001d028503|Zm00001d028504|Zm00001d028505|Zm00001d028508|Zm00001d028509|Zm00001d028510|Zm00001d028511|Zm00001d028512|Zm00001d028513|Zm00001d028514
chr1	37320001	37920000	2322	-0.0330554	-0.0305726	Zm00001d028505|Zm00001d028508|Zm00001d028509|Zm00001d028510|Zm00001d028511|Zm00001d028512|Zm00001d028513|Zm00001d028514
chr1	37380001	37980000	2319	-0.0356073	-0.0333898	Zm00001d028508|Zm00001d028509|Zm00001d028510|Zm00001d028511|Zm00001d028512|Zm00001d028513|Zm00001d028514|Zm00001d028515|Zm00001d028517|Zm00001d028518
chr1	37440001	38040000	2171	-0.0361414	-0.033598	Zm00001d028508|Zm00001d028509|Zm00001d028510|Zm00001d028511|Zm00001d028512|Zm00001d028513|Zm00001d028514|Zm00001d028515|Zm00001d028517|Zm00001d028518|Zm00001d028519|Zm00001d028520
chr1	37500001	38100000	2460	-0.0414349	-0.0381357	Zm00001d028510|Zm00001d028511|Zm00001d028512|Zm00001d028513|Zm00001d028514|Zm00001d028515|Zm00001d028517|Zm00001d028518|Zm00001d028519|Zm00001d028520|Zm00001d028521|Zm00001d028522|Zm00001d028523|Zm00001d028524
chr1	37560001	38160000	2664	-0.0379807	-0.0346793	Zm00001d028511|Zm00001d028512|Zm00001d028513|Zm00001d028514|Zm00001d028515|Zm00001d028517|Zm00001d028518|Zm00001d028519|Zm00001d028520|Zm00001d028521|Zm00001d028522|Zm00001d028523|Zm00001d028524|Zm00001d028525
chr1	37620001	38220000	2637	-0.0372502	-0.0336721	Zm00001d028512|Zm00001d028513|Zm00001d028514|Zm00001d028515|Zm00001d028517|Zm00001d028518|Zm00001d028519|Zm00001d028520|Zm00001d028521|Zm00001d028522|Zm00001d028523|Zm00001d028524|Zm00001d028525|Zm00001d028526
chr1	37680001	38280000	2591	-0.0367277	-0.0336179	Zm00001d028513|Zm00001d028514|Zm00001d028515|Zm00001d028517|Zm00001d028518|Zm00001d028519|Zm00001d028520|Zm00001d028521|Zm00001d028522|Zm00001d028523|Zm00001d028524|Zm00001d028525|Zm00001d028526|Zm00001d028527|Zm00001d028528|Zm00001d028529
chr1	37740001	38340000	2640	-0.0356347	-0.0326445	Zm00001d028513|Zm00001d028514|Zm00001d028515|Zm00001d028517|Zm00001d028518|Zm00001d028519|Zm00001d028520|Zm00001d028521|Zm00001d028522|Zm00001d028523|Zm00001d028524|Zm00001d028525|Zm00001d028526|Zm00001d028527|Zm00001d028528|Zm00001d028529|Zm00001d028530
chr1	37800001	38400000	3031	-0.0326572	-0.0305762	Zm00001d028514|Zm00001d028515|Zm00001d028517|Zm00001d028518|Zm00001d028519|Zm00001d028520|Zm00001d028521|Zm00001d028522|Zm00001d028523|Zm00001d028524|Zm00001d028525|Zm00001d028526|Zm00001d028527|Zm00001d028528|Zm00001d028529|Zm00001d028530|Zm00001d028531
chr1	37860001	38460000	3049	-0.030878	-0.0299126	Zm00001d028515|Zm00001d028517|Zm00001d028518|Zm00001d028519|Zm00001d028520|Zm00001d028521|Zm00001d028522|Zm00001d028523|Zm00001d028524|Zm00001d028525|Zm00001d028526|Zm00001d028527|Zm00001d028528|Zm00001d028529|Zm00001d028530|Zm00001d028531|Zm00001d028532|Zm00001d028533|Zm00001d028534
chr1	37920001	38520000	3502	-0.0236972	-0.0259862	Zm00001d028517|Zm00001d028518|Zm00001d028519|Zm00001d028520|Zm00001d028521|Zm00001d028522|Zm00001d028523|Zm00001d028524|Zm00001d028525|Zm00001d028526|Zm00001d028527|Zm00001d028528|Zm00001d028529|Zm00001d028530|Zm00001d028531|Zm00001d028532|Zm00001d028533|Zm00001d028534
chr1	37980001	38580000	3593	-0.0216377	-0.0242064	Zm00001d028519|Zm00001d028520|Zm00001d028521|Zm00001d028522|Zm00001d028523|Zm00001d028524|Zm00001d028525|Zm00001d028526|Zm00001d028527|Zm00001d028528|Zm00001d028529|Zm00001d028530|Zm00001d028531|Zm00001d028532|Zm00001d028533|Zm00001d028534|Zm00001d028535|Zm00001d028536
chr1	38040001	38640000	4256	-0.0265456	-0.0282272	Zm00001d028521|Zm00001d028522|Zm00001d028523|Zm00001d028524|Zm00001d028525|Zm00001d028526|Zm00001d028527|Zm00001d028528|Zm00001d028529|Zm00001d028530|Zm00001d028531|Zm00001d028532|Zm00001d028533|Zm00001d028534|Zm00001d028535|Zm00001d028536|Zm00001d028537|Zm00001d028538
chr1	38100001	38700000	4235	-0.0245587	-0.0256963	Zm00001d028525|Zm00001d028526|Zm00001d028527|Zm00001d028528|Zm00001d028529|Zm00001d028530|Zm00001d028531|Zm00001d028532|Zm00001d028533|Zm00001d028534|Zm00001d028535|Zm00001d028536|Zm00001d028537|Zm00001d028538|Zm00001d028539|Zm00001d028540|Zm00001d028541|Zm00001d028542
chr1	38160001	38760000	4361	-0.0175983	-0.0216485	Zm00001d028526|Zm00001d028527|Zm00001d028528|Zm00001d028529|Zm00001d028530|Zm00001d028531|Zm00001d028532|Zm00001d028533|Zm00001d028534|Zm00001d028535|Zm00001d028536|Zm00001d028537|Zm00001d028538|Zm00001d028539|Zm00001d028540|Zm00001d028541|Zm00001d028542|Zm00001d028543
chr1	38220001	38820000	4298	-0.0177001	-0.0224417	Zm00001d028528|Zm00001d028529|Zm00001d028530|Zm00001d028531|Zm00001d028532|Zm00001d028533|Zm00001d028534|Zm00001d028535|Zm00001d028536|Zm00001d028537|Zm00001d028538|Zm00001d028539|Zm00001d028540|Zm00001d028541|Zm00001d028542|Zm00001d028543
chr1	38280001	38880000	4178	-0.017733	-0.0227963	Zm00001d028530|Zm00001d028531|Zm00001d028532|Zm00001d028533|Zm00001d028534|Zm00001d028535|Zm00001d028536|Zm00001d028537|Zm00001d028538|Zm00001d028539|Zm00001d028540|Zm00001d028541|Zm00001d028542|Zm00001d028543
chr1	38340001	38940000	4565	-0.014814	-0.0216813	Zm00001d028532|Zm00001d028533|Zm00001d028534|Zm00001d028535|Zm00001d028536|Zm00001d028537|Zm00001d028538|Zm00001d028539|Zm00001d028540|Zm00001d028541|Zm00001d028542|Zm00001d028543|Zm00001d028546|Zm00001d028547|Zm00001d028548
chr1	38400001	39000000	4439	-0.00608993	-0.0152198	Zm00001d028533|Zm00001d028534|Zm00001d028535|Zm00001d028536|Zm00001d028537|Zm00001d028538|Zm00001d028539|Zm00001d028540|Zm00001d028541|Zm00001d028542|Zm00001d028543|Zm00001d028546|Zm00001d028547|Zm00001d028548|Zm00001d028549|Zm00001d028550|Zm00001d028552|Zm00001d028554|Zm00001d028555
chr1	38460001	39060000	4103	-0.00371516	-0.0133148	Zm00001d028535|Zm00001d028536|Zm00001d028537|Zm00001d028538|Zm00001d028539|Zm00001d028540|Zm00001d028541|Zm00001d028542|Zm00001d028543|Zm00001d028546|Zm00001d028547|Zm00001d028548|Zm00001d028549|Zm00001d028550|Zm00001d028552|Zm00001d028554|Zm00001d028555
chr1	38520001	39120000	3969	0.00928057	-0.00574041	Zm00001d028536|Zm00001d028537|Zm00001d028538|Zm00001d028539|Zm00001d028540|Zm00001d028541|Zm00001d028542|Zm00001d028543|Zm00001d028546|Zm00001d028547|Zm00001d028548|Zm00001d028549|Zm00001d028550|Zm00001d028552|Zm00001d028554|Zm00001d028555|Zm00001d028556|Zm00001d028557|Zm00001d028558
chr1	38580001	39180000	4025	0.0126763	-0.00362027	Zm00001d028537|Zm00001d028538|Zm00001d028539|Zm00001d028540|Zm00001d028541|Zm00001d028542|Zm00001d028543|Zm00001d028546|Zm00001d028547|Zm00001d028548|Zm00001d028549|Zm00001d028550|Zm00001d028552|Zm00001d028554|Zm00001d028555|Zm00001d028556|Zm00001d028557|Zm00001d028558|Zm00001d028560
chr1	38640001	39240000	3786	0.0309596	0.00869983	Zm00001d028540|Zm00001d028541|Zm00001d028542|Zm00001d028543|Zm00001d028546|Zm00001d028547|Zm00001d028548|Zm00001d028549|Zm00001d028550|Zm00001d028552|Zm00001d028554|Zm00001d028555|Zm00001d028556|Zm00001d028557|Zm00001d028558|Zm00001d028560|Zm00001d028561|Zm00001d028562|Zm00001d028563|Zm00001d028564|Zm00001d028565
chr1	38700001	39300000	3373	0.0447819	0.017527	Zm00001d028543|Zm00001d028546|Zm00001d028547|Zm00001d028548|Zm00001d028549|Zm00001d028550|Zm00001d028552|Zm00001d028554|Zm00001d028555|Zm00001d028556|Zm00001d028557|Zm00001d028558|Zm00001d028560|Zm00001d028561|Zm00001d028562|Zm00001d028563|Zm00001d028564|Zm00001d028565|Zm00001d028566
chr1	38760001	39360000	2970	0.0492174	0.0203887	Zm00001d028546|Zm00001d028547|Zm00001d028548|Zm00001d028549|Zm00001d028550|Zm00001d028552|Zm00001d028554|Zm00001d028555|Zm00001d028556|Zm00001d028557|Zm00001d028558|Zm00001d028560|Zm00001d028561|Zm00001d028562|Zm00001d028563|Zm00001d028564|Zm00001d028565|Zm00001d028566
chr1	38820001	39420000	3013	0.0495815	0.0235786	Zm00001d028546|Zm00001d028547|Zm00001d028548|Zm00001d028549|Zm00001d028550|Zm00001d028552|Zm00001d028554|Zm00001d028555|Zm00001d028556|Zm00001d028557|Zm00001d028558|Zm00001d028560|Zm00001d028561|Zm00001d028562|Zm00001d028563|Zm00001d028564|Zm00001d028565|Zm00001d028566|Zm00001d028567|Zm00001d028568|Zm00001d028569|Zm00001d028570
chr1	38880001	39480000	3312	0.0456787	0.0221852	Zm00001d028546|Zm00001d028547|Zm00001d028548|Zm00001d028549|Zm00001d028550|Zm00001d028552|Zm00001d028554|Zm00001d028555|Zm00001d028556|Zm00001d028557|Zm00001d028558|Zm00001d028560|Zm00001d028561|Zm00001d028562|Zm00001d028563|Zm00001d028564|Zm00001d028565|Zm00001d028566|Zm00001d028567|Zm00001d028568|Zm00001d028569|Zm00001d028570|Zm00001d028571|Zm00001d028572
chr1	38940001	39540000	2824	0.0566445	0.0331204	Zm00001d028549|Zm00001d028550|Zm00001d028552|Zm00001d028554|Zm00001d028555|Zm00001d028556|Zm00001d028557|Zm00001d028558|Zm00001d028560|Zm00001d028561|Zm00001d028562|Zm00001d028563|Zm00001d028564|Zm00001d028565|Zm00001d028566|Zm00001d028567|Zm00001d028568|Zm00001d028569|Zm00001d028570|Zm00001d028571|Zm00001d028572|Zm00001d028574
chr1	39000001	39600000	2689	0.0553533	0.0338448	Zm00001d028556|Zm00001d028557|Zm00001d028558|Zm00001d028560|Zm00001d028561|Zm00001d028562|Zm00001d028563|Zm00001d028564|Zm00001d028565|Zm00001d028566|Zm00001d028567|Zm00001d028568|Zm00001d028569|Zm00001d028570|Zm00001d028571|Zm00001d028572|Zm00001d028574|Zm00001d028575|Zm00001d028576
chr1	39060001	39660000	2738	0.0532027	0.0324806	Zm00001d028556|Zm00001d028557|Zm00001d028558|Zm00001d028560|Zm00001d028561|Zm00001d028562|Zm00001d028563|Zm00001d028564|Zm00001d028565|Zm00001d028566|Zm00001d028567|Zm00001d028568|Zm00001d028569|Zm00001d028570|Zm00001d028571|Zm00001d028572|Zm00001d028574|Zm00001d028575|Zm00001d028576
chr1	39120001	39720000	2490	0.0375578	0.0254362	Zm00001d028560|Zm00001d028561|Zm00001d028562|Zm00001d028563|Zm00001d028564|Zm00001d028565|Zm00001d028566|Zm00001d028567|Zm00001d028568|Zm00001d028569|Zm00001d028570|Zm00001d028571|Zm00001d028572|Zm00001d028574|Zm00001d028575|Zm00001d028576|Zm00001d028577
chr1	39180001	39780000	2610	0.026648	0.017201	Zm00001d028561|Zm00001d028562|Zm00001d028563|Zm00001d028564|Zm00001d028565|Zm00001d028566|Zm00001d028567|Zm00001d028568|Zm00001d028569|Zm00001d028570|Zm00001d028571|Zm00001d028572|Zm00001d028574|Zm00001d028575|Zm00001d028576|Zm00001d028577|Zm00001d028579|Zm00001d028580
chr1	39240001	39840000	2308	0.0169622	0.0109786	Zm00001d028566|Zm00001d028567|Zm00001d028568|Zm00001d028569|Zm00001d028570|Zm00001d028571|Zm00001d028572|Zm00001d028574|Zm00001d028575|Zm00001d028576|Zm00001d028577|Zm00001d028579|Zm00001d028580|Zm00001d028582
chr1	39300001	39900000	2595	0.00367835	-0.000746605	Zm00001d028567|Zm00001d028568|Zm00001d028569|Zm00001d028570|Zm00001d028571|Zm00001d028572|Zm00001d028574|Zm00001d028575|Zm00001d028576|Zm00001d028577|Zm00001d028579|Zm00001d028580|Zm00001d028582
chr1	39360001	39960000	3474	-0.0102145	-0.0141062	Zm00001d028567|Zm00001d028568|Zm00001d028569|Zm00001d028570|Zm00001d028571|Zm00001d028572|Zm00001d028574|Zm00001d028575|Zm00001d028576|Zm00001d028577|Zm00001d028579|Zm00001d028580|Zm00001d028582|Zm00001d028584
chr1	39420001	40020000	3391	-0.0144381	-0.0182121	Zm00001d028572|Zm00001d028574|Zm00001d028575|Zm00001d028576|Zm00001d028577|Zm00001d028579|Zm00001d028580|Zm00001d028582|Zm00001d028584
chr1	39480001	40080000	3208	-0.0179405	-0.0209029	Zm00001d028574|Zm00001d028575|Zm00001d028576|Zm00001d028577|Zm00001d028579|Zm00001d028580|Zm00001d028582|Zm00001d028584|Zm00001d028585
chr1	39540001	40140000	3607	-0.0180147	-0.0204304	Zm00001d028575|Zm00001d028576|Zm00001d028577|Zm00001d028579|Zm00001d028580|Zm00001d028582|Zm00001d028584|Zm00001d028585|Zm00001d028586|Zm00001d028587|Zm00001d028588|Zm00001d028590|Zm00001d028591|Zm00001d028592
chr1	39600001	40200000	4367	-0.000125735	-0.00942347	Zm00001d028577|Zm00001d028579|Zm00001d028580|Zm00001d028582|Zm00001d028584|Zm00001d028585|Zm00001d028586|Zm00001d028587|Zm00001d028588|Zm00001d028590|Zm00001d028591|Zm00001d028592|Zm00001d028593
chr1	39660001	40260000	4621	0.00449296	-0.00525847	Zm00001d028577|Zm00001d028579|Zm00001d028580|Zm00001d028582|Zm00001d028584|Zm00001d028585|Zm00001d028586|Zm00001d028587|Zm00001d028588|Zm00001d028590|Zm00001d028591|Zm00001d028592|Zm00001d028593|Zm00001d028594|Zm00001d028595|Zm00001d028596
chr1	39720001	40320000	4856	0.00390632	-0.00543913	Zm00001d028579|Zm00001d028580|Zm00001d028582|Zm00001d028584|Zm00001d028585|Zm00001d028586|Zm00001d028587|Zm00001d028588|Zm00001d028590|Zm00001d028591|Zm00001d028592|Zm00001d028593|Zm00001d028594|Zm00001d028595|Zm00001d028596|Zm00001d028597|Zm00001d028598|Zm00001d028599
chr1	39780001	40380000	5218	0.00573436	-0.00343187	Zm00001d028582|Zm00001d028584|Zm00001d028585|Zm00001d028586|Zm00001d028587|Zm00001d028588|Zm00001d028590|Zm00001d028591|Zm00001d028592|Zm00001d028593|Zm00001d028594|Zm00001d028595|Zm00001d028596|Zm00001d028597|Zm00001d028598|Zm00001d028599
chr1	39840001	40440000	5547	0.00460693	-0.00376932	Zm00001d028584|Zm00001d028585|Zm00001d028586|Zm00001d028587|Zm00001d028588|Zm00001d028590|Zm00001d028591|Zm00001d028592|Zm00001d028593|Zm00001d028594|Zm00001d028595|Zm00001d028596|Zm00001d028597|Zm00001d028598|Zm00001d028599|Zm00001d028601
chr1	39900001	40500000	5531	0.00872105	-1.7952e-05	Zm00001d028584|Zm00001d028585|Zm00001d028586|Zm00001d028587|Zm00001d028588|Zm00001d028590|Zm00001d028591|Zm00001d028592|Zm00001d028593|Zm00001d028594|Zm00001d028595|Zm00001d028596|Zm00001d028597|Zm00001d028598|Zm00001d028599|Zm00001d028601
chr1	39960001	40560000	5110	0.0240758	0.0133707	Zm00001d028585|Zm00001d028586|Zm00001d028587|Zm00001d028588|Zm00001d028590|Zm00001d028591|Zm00001d028592|Zm00001d028593|Zm00001d028594|Zm00001d028595|Zm00001d028596|Zm00001d028597|Zm00001d028598|Zm00001d028599|Zm00001d028601|Zm00001d028603
chr1	40020001	40620000	5448	0.0286218	0.0181248	Zm00001d028585|Zm00001d028586|Zm00001d028587|Zm00001d028588|Zm00001d028590|Zm00001d028591|Zm00001d028592|Zm00001d028593|Zm00001d028594|Zm00001d028595|Zm00001d028596|Zm00001d028597|Zm00001d028598|Zm00001d028599|Zm00001d028601|Zm00001d028603|Zm00001d028604|Zm00001d028605|Zm00001d028606
chr1	40080001	40680000	5674	0.038048	0.0322749	Zm00001d028586|Zm00001d028587|Zm00001d028588|Zm00001d028590|Zm00001d028591|Zm00001d028592|Zm00001d028593|Zm00001d028594|Zm00001d028595|Zm00001d028596|Zm00001d028597|Zm00001d028598|Zm00001d028599|Zm00001d028601|Zm00001d028603|Zm00001d028604|Zm00001d028605|Zm00001d028606
chr1	40140001	40740000	5670	0.0467573	0.0429891	Zm00001d028593|Zm00001d028594|Zm00001d028595|Zm00001d028596|Zm00001d028597|Zm00001d028598|Zm00001d028599|Zm00001d028601|Zm00001d028603|Zm00001d028604|Zm00001d028605|Zm00001d028606|Zm00001d028608
chr1	40200001	40800000	5176	0.0376816	0.038759	Zm00001d028594|Zm00001d028595|Zm00001d028596|Zm00001d028597|Zm00001d028598|Zm00001d028599|Zm00001d028601|Zm00001d028603|Zm00001d028604|Zm00001d028605|Zm00001d028606|Zm00001d028608|Zm00001d028609|Zm00001d028611|Zm00001d028612|Zm00001d028613
chr1	40260001	40860000	5382	0.0277716	0.0293284	Zm00001d028598|Zm00001d028599|Zm00001d028601|Zm00001d028603|Zm00001d028604|Zm00001d028605|Zm00001d028606|Zm00001d028608|Zm00001d028609|Zm00001d028611|Zm00001d028612|Zm00001d028613
chr1	40320001	40920000	5415	0.0265506	0.0265206	Zm00001d028601|Zm00001d028603|Zm00001d028604|Zm00001d028605|Zm00001d028606|Zm00001d028608|Zm00001d028609|Zm00001d028611|Zm00001d028612|Zm00001d028613|Zm00001d028615
chr1	40380001	40980000	4971	0.0357854	0.0337457	Zm00001d028601|Zm00001d028603|Zm00001d028604|Zm00001d028605|Zm00001d028606|Zm00001d028608|Zm00001d028609|Zm00001d028611|Zm00001d028612|Zm00001d028613|Zm00001d028615|Zm00001d028616
chr1	40440001	41040000	4641	0.0438886	0.0401455	Zm00001d028603|Zm00001d028604|Zm00001d028605|Zm00001d028606|Zm00001d028608|Zm00001d028609|Zm00001d028611|Zm00001d028612|Zm00001d028613|Zm00001d028615|Zm00001d028616|Zm00001d028617|Zm00001d028618|Zm00001d028619
chr1	40500001	41100000	4348	0.0481893	0.0434143	Zm00001d028603|Zm00001d028604|Zm00001d028605|Zm00001d028606|Zm00001d028608|Zm00001d028609|Zm00001d028611|Zm00001d028612|Zm00001d028613|Zm00001d028615|Zm00001d028616|Zm00001d028617|Zm00001d028618|Zm00001d028619|Zm00001d028620
chr1	40560001	41160000	3988	0.0479109	0.0431391	Zm00001d028604|Zm00001d028605|Zm00001d028606|Zm00001d028608|Zm00001d028609|Zm00001d028611|Zm00001d028612|Zm00001d028613|Zm00001d028615|Zm00001d028616|Zm00001d028617|Zm00001d028618|Zm00001d028619|Zm00001d028620|Zm00001d028621
chr1	40620001	41220000	3742	0.0406286	0.037532	Zm00001d028608|Zm00001d028609|Zm00001d028611|Zm00001d028612|Zm00001d028613|Zm00001d028615|Zm00001d028616|Zm00001d028617|Zm00001d028618|Zm00001d028619|Zm00001d028620|Zm00001d028621|Zm00001d028622|Zm00001d028623|Zm00001d028624
chr1	40680001	41280000	3765	0.0280653	0.018837	Zm00001d028608|Zm00001d028609|Zm00001d028611|Zm00001d028612|Zm00001d028613|Zm00001d028615|Zm00001d028616|Zm00001d028617|Zm00001d028618|Zm00001d028619|Zm00001d028620|Zm00001d028621|Zm00001d028622|Zm00001d028623|Zm00001d028624|Zm00001d028625
chr1	40740001	41340000	3323	0.0156316	0.00221705	Zm00001d028609|Zm00001d028611|Zm00001d028612|Zm00001d028613|Zm00001d028615|Zm00001d028616|Zm00001d028617|Zm00001d028618|Zm00001d028619|Zm00001d028620|Zm00001d028621|Zm00001d028622|Zm00001d028623|Zm00001d028624|Zm00001d028625|Zm00001d028627
chr1	40800001	41400000	2764	0.0155179	0.00146157	Zm00001d028615|Zm00001d028616|Zm00001d028617|Zm00001d028618|Zm00001d028619|Zm00001d028620|Zm00001d028621|Zm00001d028622|Zm00001d028623|Zm00001d028624|Zm00001d028625|Zm00001d028627
chr1	40860001	41460000	2376	0.0277721	0.0117384	Zm00001d028615|Zm00001d028616|Zm00001d028617|Zm00001d028618|Zm00001d028619|Zm00001d028620|Zm00001d028621|Zm00001d028622|Zm00001d028623|Zm00001d028624|Zm00001d028625|Zm00001d028627|Zm00001d028630|Zm00001d028631
chr1	40920001	41520000	2229	0.0354496	0.0192739	Zm00001d028616|Zm00001d028617|Zm00001d028618|Zm00001d028619|Zm00001d028620|Zm00001d028621|Zm00001d028622|Zm00001d028623|Zm00001d028624|Zm00001d028625|Zm00001d028627|Zm00001d028630|Zm00001d028631|Zm00001d028632|Zm00001d028633|Zm00001d028635
chr1	40980001	41580000	2635	0.0212604	0.00615346	Zm00001d028617|Zm00001d028618|Zm00001d028619|Zm00001d028620|Zm00001d028621|Zm00001d028622|Zm00001d028623|Zm00001d028624|Zm00001d028625|Zm00001d028627|Zm00001d028630|Zm00001d028631|Zm00001d028632|Zm00001d028633|Zm00001d028635|Zm00001d028639|Zm00001d028640
chr1	41040001	41640000	2940	0.0144063	0.000924877	Zm00001d028620|Zm00001d028621|Zm00001d028622|Zm00001d028623|Zm00001d028624|Zm00001d028625|Zm00001d028627|Zm00001d028630|Zm00001d028631|Zm00001d028632|Zm00001d028633|Zm00001d028635|Zm00001d028639|Zm00001d028640|Zm00001d028641|Zm00001d028642
chr1	41100001	41700000	2883	0.0112826	-0.00152456	Zm00001d028622|Zm00001d028623|Zm00001d028624|Zm00001d028625|Zm00001d028627|Zm00001d028630|Zm00001d028631|Zm00001d028632|Zm00001d028633|Zm00001d028635|Zm00001d028639|Zm00001d028640|Zm00001d028641|Zm00001d028642|Zm00001d028643
chr1	41160001	41760000	2871	0.00564369	-0.0055189	Zm00001d028623|Zm00001d028624|Zm00001d028625|Zm00001d028627|Zm00001d028630|Zm00001d028631|Zm00001d028632|Zm00001d028633|Zm00001d028635|Zm00001d028639|Zm00001d028640|Zm00001d028641|Zm00001d028642|Zm00001d028643|Zm00001d028645|Zm00001d028646|Zm00001d028647
chr1	41220001	41820000	2964	0.0204745	0.00478052	Zm00001d028625|Zm00001d028627|Zm00001d028630|Zm00001d028631|Zm00001d028632|Zm00001d028633|Zm00001d028635|Zm00001d028639|Zm00001d028640|Zm00001d028641|Zm00001d028642|Zm00001d028643|Zm00001d028645|Zm00001d028646|Zm00001d028647|Zm00001d028649|Zm00001d028651|Zm00001d028652
chr1	41280001	41880000	2721	0.0140902	8.95683e-05	Zm00001d028627|Zm00001d028630|Zm00001d028631|Zm00001d028632|Zm00001d028633|Zm00001d028635|Zm00001d028639|Zm00001d028640|Zm00001d028641|Zm00001d028642|Zm00001d028643|Zm00001d028645|Zm00001d028646|Zm00001d028647|Zm00001d028649|Zm00001d028651|Zm00001d028652|Zm00001d028653|Zm00001d028654
chr1	41340001	41940000	3107	0.00975103	-0.00264114	Zm00001d028630|Zm00001d028631|Zm00001d028632|Zm00001d028633|Zm00001d028635|Zm00001d028639|Zm00001d028640|Zm00001d028641|Zm00001d028642|Zm00001d028643|Zm00001d028645|Zm00001d028646|Zm00001d028647|Zm00001d028649|Zm00001d028651|Zm00001d028652|Zm00001d028653|Zm00001d028654|Zm00001d028655
chr1	41400001	42000000	3148	0.00906731	-0.0031311	Zm00001d028630|Zm00001d028631|Zm00001d028632|Zm00001d028633|Zm00001d028635|Zm00001d028639|Zm00001d028640|Zm00001d028641|Zm00001d028642|Zm00001d028643|Zm00001d028645|Zm00001d028646|Zm00001d028647|Zm00001d028649|Zm00001d028651|Zm00001d028652|Zm00001d028653|Zm00001d028654|Zm00001d028655
chr1	41460001	42060000	3107	0.00979566	-0.00266102	Zm00001d028632|Zm00001d028633|Zm00001d028635|Zm00001d028639|Zm00001d028640|Zm00001d028641|Zm00001d028642|Zm00001d028643|Zm00001d028645|Zm00001d028646|Zm00001d028647|Zm00001d028649|Zm00001d028651|Zm00001d028652|Zm00001d028653|Zm00001d028654|Zm00001d028655|Zm00001d028656|Zm00001d028657
chr1	41520001	42120000	2976	0.00705438	-0.00372707	Zm00001d028639|Zm00001d028640|Zm00001d028641|Zm00001d028642|Zm00001d028643|Zm00001d028645|Zm00001d028646|Zm00001d028647|Zm00001d028649|Zm00001d028651|Zm00001d028652|Zm00001d028653|Zm00001d028654|Zm00001d028655|Zm00001d028656|Zm00001d028657|Zm00001d028658|Zm00001d028659
chr1	41580001	42180000	2721	-0.000527723	-0.00602966	Zm00001d028641|Zm00001d028642|Zm00001d028643|Zm00001d028645|Zm00001d028646|Zm00001d028647|Zm00001d028649|Zm00001d028651|Zm00001d028652|Zm00001d028653|Zm00001d028654|Zm00001d028655|Zm00001d028656|Zm00001d028657|Zm00001d028658|Zm00001d028659|Zm00001d028660|Zm00001d028661
chr1	41640001	42240000	2602	-0.00690588	-0.00871911	Zm00001d028643|Zm00001d028645|Zm00001d028646|Zm00001d028647|Zm00001d028649|Zm00001d028651|Zm00001d028652|Zm00001d028653|Zm00001d028654|Zm00001d028655|Zm00001d028656|Zm00001d028657|Zm00001d028658|Zm00001d028659|Zm00001d028660|Zm00001d028661|Zm00001d028662
chr1	41700001	42300000	3000	-0.00490052	-0.00824899	Zm00001d028645|Zm00001d028646|Zm00001d028647|Zm00001d028649|Zm00001d028651|Zm00001d028652|Zm00001d028653|Zm00001d028654|Zm00001d028655|Zm00001d028656|Zm00001d028657|Zm00001d028658|Zm00001d028659|Zm00001d028660|Zm00001d028661|Zm00001d028662|Zm00001d028664|Zm00001d028665
chr1	41760001	42360000	2858	-0.00751863	-0.0098261	Zm00001d028649|Zm00001d028651|Zm00001d028652|Zm00001d028653|Zm00001d028654|Zm00001d028655|Zm00001d028656|Zm00001d028657|Zm00001d028658|Zm00001d028659|Zm00001d028660|Zm00001d028661|Zm00001d028662|Zm00001d028664|Zm00001d028665
chr1	41820001	42420000	2596	-0.0206215	-0.01868	Zm00001d028653|Zm00001d028654|Zm00001d028655|Zm00001d028656|Zm00001d028657|Zm00001d028658|Zm00001d028659|Zm00001d028660|Zm00001d028661|Zm00001d028662|Zm00001d028664|Zm00001d028665|Zm00001d028667
chr1	41880001	42480000	2786	-0.0213807	-0.0187352	Zm00001d028655|Zm00001d028656|Zm00001d028657|Zm00001d028658|Zm00001d028659|Zm00001d028660|Zm00001d028661|Zm00001d028662|Zm00001d028664|Zm00001d028665|Zm00001d028667|Zm00001d028668|Zm00001d028669|Zm00001d028670|Zm00001d028671
chr1	41940001	42540000	2349	-0.0210531	-0.0194419	Zm00001d028656|Zm00001d028657|Zm00001d028658|Zm00001d028659|Zm00001d028660|Zm00001d028661|Zm00001d028662|Zm00001d028664|Zm00001d028665|Zm00001d028667|Zm00001d028668|Zm00001d028669|Zm00001d028670|Zm00001d028671
chr1	42000001	42600000	2331	-0.0209944	-0.0195716	Zm00001d028656|Zm00001d028657|Zm00001d028658|Zm00001d028659|Zm00001d028660|Zm00001d028661|Zm00001d028662|Zm00001d028664|Zm00001d028665|Zm00001d028667|Zm00001d028668|Zm00001d028669|Zm00001d028670|Zm00001d028671|Zm00001d028672|Zm00001d028673
chr1	42060001	42660000	2316	-0.0207223	-0.0195012	Zm00001d028658|Zm00001d028659|Zm00001d028660|Zm00001d028661|Zm00001d028662|Zm00001d028664|Zm00001d028665|Zm00001d028667|Zm00001d028668|Zm00001d028669|Zm00001d028670|Zm00001d028671|Zm00001d028672|Zm00001d028673
chr1	42120001	42720000	2120	-0.0195298	-0.0189028	Zm00001d028661|Zm00001d028662|Zm00001d028664|Zm00001d028665|Zm00001d028667|Zm00001d028668|Zm00001d028669|Zm00001d028670|Zm00001d028671|Zm00001d028672|Zm00001d028673
chr1	42180001	42780000	1821	-0.0160883	-0.0183889	Zm00001d028662|Zm00001d028664|Zm00001d028665|Zm00001d028667|Zm00001d028668|Zm00001d028669|Zm00001d028670|Zm00001d028671|Zm00001d028672|Zm00001d028673|Zm00001d028675|Zm00001d028676|Zm00001d028678
chr1	42240001	42840000	1786	-0.0063758	-0.0124635	Zm00001d028664|Zm00001d028665|Zm00001d028667|Zm00001d028668|Zm00001d028669|Zm00001d028670|Zm00001d028671|Zm00001d028672|Zm00001d028673|Zm00001d028675|Zm00001d028676|Zm00001d028678|Zm00001d028679|Zm00001d028680
chr1	42300001	42900000	1320	-0.0104079	-0.0138781	Zm00001d028667|Zm00001d028668|Zm00001d028669|Zm00001d028670|Zm00001d028671|Zm00001d028672|Zm00001d028673|Zm00001d028675|Zm00001d028676|Zm00001d028678|Zm00001d028679|Zm00001d028680
chr1	42360001	42960000	1509	-0.0176069	-0.0169758	Zm00001d028667|Zm00001d028668|Zm00001d028669|Zm00001d028670|Zm00001d028671|Zm00001d028672|Zm00001d028673|Zm00001d028675|Zm00001d028676|Zm00001d028678|Zm00001d028679|Zm00001d028680
chr1	42420001	43020000	2133	-0.0255475	-0.0200867	Zm00001d028668|Zm00001d028669|Zm00001d028670|Zm00001d028671|Zm00001d028672|Zm00001d028673|Zm00001d028675|Zm00001d028676|Zm00001d028678|Zm00001d028679|Zm00001d028680
chr1	42480001	43080000	1859	-0.0273773	-0.0227668	Zm00001d028672|Zm00001d028673|Zm00001d028675|Zm00001d028676|Zm00001d028678|Zm00001d028679|Zm00001d028680|Zm00001d028685
chr1	42540001	43140000	2286	-0.0157516	-0.0164502	Zm00001d028672|Zm00001d028673|Zm00001d028675|Zm00001d028676|Zm00001d028678|Zm00001d028679|Zm00001d028680|Zm00001d028685|Zm00001d028686|Zm00001d028687|Zm00001d028688
chr1	42600001	43200000	2250	-0.0157535	-0.0163252	Zm00001d028675|Zm00001d028676|Zm00001d028678|Zm00001d028679|Zm00001d028680|Zm00001d028685|Zm00001d028686|Zm00001d028687|Zm00001d028688
chr1	42660001	43260000	2171	-0.0161743	-0.016575	Zm00001d028675|Zm00001d028676|Zm00001d028678|Zm00001d028679|Zm00001d028680|Zm00001d028685|Zm00001d028686|Zm00001d028687|Zm00001d028688
chr1	42720001	43320000	2817	-0.0117785	-0.0140108	Zm00001d028675|Zm00001d028676|Zm00001d028678|Zm00001d028679|Zm00001d028680|Zm00001d028685|Zm00001d028686|Zm00001d028687|Zm00001d028688|Zm00001d028689|Zm00001d028690|Zm00001d028691
chr1	42780001	43380000	3559	-0.00742252	-0.00738315	Zm00001d028679|Zm00001d028680|Zm00001d028685|Zm00001d028686|Zm00001d028687|Zm00001d028688|Zm00001d028689|Zm00001d028690|Zm00001d028691|Zm00001d028692|Zm00001d028693|Zm00001d028694|Zm00001d028695|Zm00001d028696|Zm00001d028697
chr1	42840001	43440000	3389	-0.0105585	-0.00948351	Zm00001d028685|Zm00001d028686|Zm00001d028687|Zm00001d028688|Zm00001d028689|Zm00001d028690|Zm00001d028691|Zm00001d028692|Zm00001d028693|Zm00001d028694|Zm00001d028695|Zm00001d028696|Zm00001d028697
chr1	42900001	43500000	3712	-0.0116953	-0.0102635	Zm00001d028685|Zm00001d028686|Zm00001d028687|Zm00001d028688|Zm00001d028689|Zm00001d028690|Zm00001d028691|Zm00001d028692|Zm00001d028693|Zm00001d028694|Zm00001d028695|Zm00001d028696|Zm00001d028697|Zm00001d028698
chr1	42960001	43560000	3519	-0.00930792	-0.00883154	Zm00001d028685|Zm00001d028686|Zm00001d028687|Zm00001d028688|Zm00001d028689|Zm00001d028690|Zm00001d028691|Zm00001d028692|Zm00001d028693|Zm00001d028694|Zm00001d028695|Zm00001d028696|Zm00001d028697|Zm00001d028698
chr1	43020001	43620000	3000	-0.0044157	-0.00422807	Zm00001d028685|Zm00001d028686|Zm00001d028687|Zm00001d028688|Zm00001d028689|Zm00001d028690|Zm00001d028691|Zm00001d028692|Zm00001d028693|Zm00001d028694|Zm00001d028695|Zm00001d028696|Zm00001d028697|Zm00001d028698|Zm00001d028699
chr1	43080001	43680000	3194	-0.00119524	-0.00171155	Zm00001d028686|Zm00001d028687|Zm00001d028688|Zm00001d028689|Zm00001d028690|Zm00001d028691|Zm00001d028692|Zm00001d028693|Zm00001d028694|Zm00001d028695|Zm00001d028696|Zm00001d028697|Zm00001d028698|Zm00001d028699|Zm00001d028701|Zm00001d028702
chr1	43140001	43740000	3238	-0.00121516	-0.00453174	Zm00001d028689|Zm00001d028690|Zm00001d028691|Zm00001d028692|Zm00001d028693|Zm00001d028694|Zm00001d028695|Zm00001d028696|Zm00001d028697|Zm00001d028698|Zm00001d028699|Zm00001d028701|Zm00001d028702|Zm00001d028704|Zm00001d028705
chr1	43200001	43800000	3281	-0.00113016	-0.00461533	Zm00001d028689|Zm00001d028690|Zm00001d028691|Zm00001d028692|Zm00001d028693|Zm00001d028694|Zm00001d028695|Zm00001d028696|Zm00001d028697|Zm00001d028698|Zm00001d028699|Zm00001d028701|Zm00001d028702|Zm00001d028704|Zm00001d028705
chr1	43260001	43860000	3527	-0.00346331	-0.00633222	Zm00001d028689|Zm00001d028690|Zm00001d028691|Zm00001d028692|Zm00001d028693|Zm00001d028694|Zm00001d028695|Zm00001d028696|Zm00001d028697|Zm00001d028698|Zm00001d028699|Zm00001d028701|Zm00001d028702|Zm00001d028704|Zm00001d028705|Zm00001d028707
chr1	43320001	43920000	3244	-0.00701006	-0.00892086	Zm00001d028692|Zm00001d028693|Zm00001d028694|Zm00001d028695|Zm00001d028696|Zm00001d028697|Zm00001d028698|Zm00001d028699|Zm00001d028701|Zm00001d028702|Zm00001d028704|Zm00001d028705|Zm00001d028707|Zm00001d028708|Zm00001d028709|Zm00001d028710|Zm00001d028711
chr1	43380001	43980000	2465	-0.00987356	-0.0149447	Zm00001d028698|Zm00001d028699|Zm00001d028701|Zm00001d028702|Zm00001d028704|Zm00001d028705|Zm00001d028707|Zm00001d028708|Zm00001d028709|Zm00001d028710|Zm00001d028711
chr1	43440001	44040000	2804	-0.00483618	-0.0106158	Zm00001d028699|Zm00001d028701|Zm00001d028702|Zm00001d028704|Zm00001d028705|Zm00001d028707|Zm00001d028708|Zm00001d028709|Zm00001d028710|Zm00001d028711|Zm00001d028712|Zm00001d028713|Zm00001d028714
chr1	43500001	44100000	2948	-0.00139088	-0.00641556	Zm00001d028699|Zm00001d028701|Zm00001d028702|Zm00001d028704|Zm00001d028705|Zm00001d028707|Zm00001d028708|Zm00001d028709|Zm00001d028710|Zm00001d028711|Zm00001d028712|Zm00001d028713|Zm00001d028714
chr1	43560001	44160000	2884	-0.000511691	-0.00584959	Zm00001d028699|Zm00001d028701|Zm00001d028702|Zm00001d028704|Zm00001d028705|Zm00001d028707|Zm00001d028708|Zm00001d028709|Zm00001d028710|Zm00001d028711|Zm00001d028712|Zm00001d028713|Zm00001d028714
chr1	43620001	44220000	2998	-0.000399449	-0.00655648	Zm00001d028702|Zm00001d028704|Zm00001d028705|Zm00001d028707|Zm00001d028708|Zm00001d028709|Zm00001d028710|Zm00001d028711|Zm00001d028712|Zm00001d028713|Zm00001d028714|Zm00001d028715|Zm00001d028718
chr1	43680001	44280000	2745	-0.00224388	-0.00779175	Zm00001d028704|Zm00001d028705|Zm00001d028707|Zm00001d028708|Zm00001d028709|Zm00001d028710|Zm00001d028711|Zm00001d028712|Zm00001d028713|Zm00001d028714|Zm00001d028715|Zm00001d028718|Zm00001d028719|Zm00001d028720
chr1	43740001	44340000	2484	-0.00444732	-0.00522611	Zm00001d028707|Zm00001d028708|Zm00001d028709|Zm00001d028710|Zm00001d028711|Zm00001d028712|Zm00001d028713|Zm00001d028714|Zm00001d028715|Zm00001d028718|Zm00001d028719|Zm00001d028720
chr1	43800001	44400000	3060	-0.00706093	-0.00836169	Zm00001d028707|Zm00001d028708|Zm00001d028709|Zm00001d028710|Zm00001d028711|Zm00001d028712|Zm00001d028713|Zm00001d028714|Zm00001d028715|Zm00001d028718|Zm00001d028719|Zm00001d028720|Zm00001d028721|Zm00001d028722|Zm00001d028725|Zm00001d028726
chr1	43860001	44460000	2854	-0.00515431	-0.00693276	Zm00001d028708|Zm00001d028709|Zm00001d028710|Zm00001d028711|Zm00001d028712|Zm00001d028713|Zm00001d028714|Zm00001d028715|Zm00001d028718|Zm00001d028719|Zm00001d028720|Zm00001d028721|Zm00001d028722|Zm00001d028725|Zm00001d028726
chr1	43920001	44520000	2811	0.00207527	-0.00176309	Zm00001d028712|Zm00001d028713|Zm00001d028714|Zm00001d028715|Zm00001d028718|Zm00001d028719|Zm00001d028720|Zm00001d028721|Zm00001d028722|Zm00001d028725|Zm00001d028726|Zm00001d028727
chr1	43980001	44580000	3823	0.0262155	0.0123777	Zm00001d028712|Zm00001d028713|Zm00001d028714|Zm00001d028715|Zm00001d028718|Zm00001d028719|Zm00001d028720|Zm00001d028721|Zm00001d028722|Zm00001d028725|Zm00001d028726|Zm00001d028727|Zm00001d028728|Zm00001d028730|Zm00001d028731|Zm00001d028732|Zm00001d028733
chr1	44040001	44640000	3662	0.027463	0.0130698	Zm00001d028715|Zm00001d028718|Zm00001d028719|Zm00001d028720|Zm00001d028721|Zm00001d028722|Zm00001d028725|Zm00001d028726|Zm00001d028727|Zm00001d028728|Zm00001d028730|Zm00001d028731|Zm00001d028732|Zm00001d028733
chr1	44100001	44700000	3592	0.0278985	0.0110897	Zm00001d028715|Zm00001d028718|Zm00001d028719|Zm00001d028720|Zm00001d028721|Zm00001d028722|Zm00001d028725|Zm00001d028726|Zm00001d028727|Zm00001d028728|Zm00001d028730|Zm00001d028731|Zm00001d028732|Zm00001d028733
chr1	44160001	44760000	3905	0.0262571	0.0103599	Zm00001d028715|Zm00001d028718|Zm00001d028719|Zm00001d028720|Zm00001d028721|Zm00001d028722|Zm00001d028725|Zm00001d028726|Zm00001d028727|Zm00001d028728|Zm00001d028730|Zm00001d028731|Zm00001d028732|Zm00001d028733|Zm00001d028735|Zm00001d028736|Zm00001d028737
chr1	44220001	44820000	4035	0.0267338	0.0111218	Zm00001d028719|Zm00001d028720|Zm00001d028721|Zm00001d028722|Zm00001d028725|Zm00001d028726|Zm00001d028727|Zm00001d028728|Zm00001d028730|Zm00001d028731|Zm00001d028732|Zm00001d028733|Zm00001d028735|Zm00001d028736|Zm00001d028737|Zm00001d028738
chr1	44280001	44880000	4011	0.0269985	0.0109887	Zm00001d028721|Zm00001d028722|Zm00001d028725|Zm00001d028726|Zm00001d028727|Zm00001d028728|Zm00001d028730|Zm00001d028731|Zm00001d028732|Zm00001d028733|Zm00001d028735|Zm00001d028736|Zm00001d028737|Zm00001d028738|Zm00001d028739|Zm00001d028740|Zm00001d028741
chr1	44340001	44940000	4198	0.0250515	0.00938866	Zm00001d028721|Zm00001d028722|Zm00001d028725|Zm00001d028726|Zm00001d028727|Zm00001d028728|Zm00001d028730|Zm00001d028731|Zm00001d028732|Zm00001d028733|Zm00001d028735|Zm00001d028736|Zm00001d028737|Zm00001d028738|Zm00001d028739|Zm00001d028740|Zm00001d028741
chr1	44400001	45000000	3793	0.0289476	0.012693	Zm00001d028727|Zm00001d028728|Zm00001d028730|Zm00001d028731|Zm00001d028732|Zm00001d028733|Zm00001d028735|Zm00001d028736|Zm00001d028737|Zm00001d028738|Zm00001d028739|Zm00001d028740|Zm00001d028741|Zm00001d028742
chr1	44460001	45060000	3917	0.0285001	0.01205	Zm00001d028727|Zm00001d028728|Zm00001d028730|Zm00001d028731|Zm00001d028732|Zm00001d028733|Zm00001d028735|Zm00001d028736|Zm00001d028737|Zm00001d028738|Zm00001d028739|Zm00001d028740|Zm00001d028741|Zm00001d028742|Zm00001d028743
chr1	44520001	45120000	4340	0.0230938	0.00701691	Zm00001d028728|Zm00001d028730|Zm00001d028731|Zm00001d028732|Zm00001d028733|Zm00001d028735|Zm00001d028736|Zm00001d028737|Zm00001d028738|Zm00001d028739|Zm00001d028740|Zm00001d028741|Zm00001d028742|Zm00001d028743|Zm00001d028744
chr1	44580001	45180000	3991	-0.000687334	-0.0107721	Zm00001d028735|Zm00001d028736|Zm00001d028737|Zm00001d028738|Zm00001d028739|Zm00001d028740|Zm00001d028741|Zm00001d028742|Zm00001d028743|Zm00001d028744|Zm00001d028745|Zm00001d028746
chr1	44640001	45240000	4192	-0.000684492	-0.0107458	Zm00001d028735|Zm00001d028736|Zm00001d028737|Zm00001d028738|Zm00001d028739|Zm00001d028740|Zm00001d028741|Zm00001d028742|Zm00001d028743|Zm00001d028744|Zm00001d028745|Zm00001d028746
chr1	44700001	45300000	4780	7.21941e-05	-0.0095732	Zm00001d028735|Zm00001d028736|Zm00001d028737|Zm00001d028738|Zm00001d028739|Zm00001d028740|Zm00001d028741|Zm00001d028742|Zm00001d028743|Zm00001d028744|Zm00001d028745|Zm00001d028746|Zm00001d028747|Zm00001d028748|Zm00001d028749|Zm00001d028750
chr1	44760001	45360000	4898	-0.000917812	-0.0108289	Zm00001d028738|Zm00001d028739|Zm00001d028740|Zm00001d028741|Zm00001d028742|Zm00001d028743|Zm00001d028744|Zm00001d028745|Zm00001d028746|Zm00001d028747|Zm00001d028748|Zm00001d028749|Zm00001d028750
chr1	44820001	45420000	4773	-0.00497511	-0.0153861	Zm00001d028739|Zm00001d028740|Zm00001d028741|Zm00001d028742|Zm00001d028743|Zm00001d028744|Zm00001d028745|Zm00001d028746|Zm00001d028747|Zm00001d028748|Zm00001d028749|Zm00001d028750
chr1	44880001	45480000	4951	-0.00214089	-0.0128708	Zm00001d028742|Zm00001d028743|Zm00001d028744|Zm00001d028745|Zm00001d028746|Zm00001d028747|Zm00001d028748|Zm00001d028749|Zm00001d028750
chr1	44940001	45540000	4716	1.36007e-05	-0.0110908	Zm00001d028742|Zm00001d028743|Zm00001d028744|Zm00001d028745|Zm00001d028746|Zm00001d028747|Zm00001d028748|Zm00001d028749|Zm00001d028750|Zm00001d028751|Zm00001d028752
chr1	45000001	45600000	4845	0.0016266	-0.00957228	Zm00001d028743|Zm00001d028744|Zm00001d028745|Zm00001d028746|Zm00001d028747|Zm00001d028748|Zm00001d028749|Zm00001d028750|Zm00001d028751|Zm00001d028752|Zm00001d028753|Zm00001d028754
chr1	45060001	45660000	4936	0.00226935	-0.0093857	Zm00001d028744|Zm00001d028745|Zm00001d028746|Zm00001d028747|Zm00001d028748|Zm00001d028749|Zm00001d028750|Zm00001d028751|Zm00001d028752|Zm00001d028753|Zm00001d028754|Zm00001d028755
chr1	45120001	45720000	4409	0.00455733	-0.00781583	Zm00001d028745|Zm00001d028746|Zm00001d028747|Zm00001d028748|Zm00001d028749|Zm00001d028750|Zm00001d028751|Zm00001d028752|Zm00001d028753|Zm00001d028754|Zm00001d028755|Zm00001d028756
chr1	45180001	45780000	3841	0.0132097	-0.000484982	Zm00001d028747|Zm00001d028748|Zm00001d028749|Zm00001d028750|Zm00001d028751|Zm00001d028752|Zm00001d028753|Zm00001d028754|Zm00001d028755|Zm00001d028756|Zm00001d028757|Zm00001d028759
chr1	45240001	45840000	3378	0.012669	-0.00134394	Zm00001d028747|Zm00001d028748|Zm00001d028749|Zm00001d028750|Zm00001d028751|Zm00001d028752|Zm00001d028753|Zm00001d028754|Zm00001d028755|Zm00001d028756|Zm00001d028757|Zm00001d028759|Zm00001d028760
chr1	45300001	45900000	2606	0.0160469	-0.0022925	Zm00001d028751|Zm00001d028752|Zm00001d028753|Zm00001d028754|Zm00001d028755|Zm00001d028756|Zm00001d028757|Zm00001d028759|Zm00001d028760|Zm00001d028761|Zm00001d028762|Zm00001d028763
chr1	45360001	45960000	2400	0.0172113	-0.000528034	Zm00001d028751|Zm00001d028752|Zm00001d028753|Zm00001d028754|Zm00001d028755|Zm00001d028756|Zm00001d028757|Zm00001d028759|Zm00001d028760|Zm00001d028761|Zm00001d028762|Zm00001d028763|Zm00001d028765|Zm00001d028766
chr1	45420001	46020000	2625	0.0248913	0.00672744	Zm00001d028751|Zm00001d028752|Zm00001d028753|Zm00001d028754|Zm00001d028755|Zm00001d028756|Zm00001d028757|Zm00001d028759|Zm00001d028760|Zm00001d028761|Zm00001d028762|Zm00001d028763|Zm00001d028765|Zm00001d028766|Zm00001d028767|Zm00001d028768|Zm00001d028769|Zm00001d028770
chr1	45480001	46080000	2899	0.0174123	0.00139591	Zm00001d028751|Zm00001d028752|Zm00001d028753|Zm00001d028754|Zm00001d028755|Zm00001d028756|Zm00001d028757|Zm00001d028759|Zm00001d028760|Zm00001d028761|Zm00001d028762|Zm00001d028763|Zm00001d028765|Zm00001d028766|Zm00001d028767|Zm00001d028768|Zm00001d028769|Zm00001d028770|Zm00001d028771|Zm00001d028772
chr1	45540001	46140000	3030	0.0128371	-0.00345734	Zm00001d028753|Zm00001d028754|Zm00001d028755|Zm00001d028756|Zm00001d028757|Zm00001d028759|Zm00001d028760|Zm00001d028761|Zm00001d028762|Zm00001d028763|Zm00001d028765|Zm00001d028766|Zm00001d028767|Zm00001d028768|Zm00001d028769|Zm00001d028770|Zm00001d028771|Zm00001d028772
chr1	45600001	46200000	3318	0.00762503	-0.00701547	Zm00001d028755|Zm00001d028756|Zm00001d028757|Zm00001d028759|Zm00001d028760|Zm00001d028761|Zm00001d028762|Zm00001d028763|Zm00001d028765|Zm00001d028766|Zm00001d028767|Zm00001d028768|Zm00001d028769|Zm00001d028770|Zm00001d028771|Zm00001d028772|Zm00001d028773|Zm00001d028774|Zm00001d028775|Zm00001d028776|Zm00001d028777|Zm00001d028778|Zm00001d028779
chr1	45660001	46260000	3432	0.00503439	-0.00542191	Zm00001d028756|Zm00001d028757|Zm00001d028759|Zm00001d028760|Zm00001d028761|Zm00001d028762|Zm00001d028763|Zm00001d028765|Zm00001d028766|Zm00001d028767|Zm00001d028768|Zm00001d028769|Zm00001d028770|Zm00001d028771|Zm00001d028772|Zm00001d028773|Zm00001d028774|Zm00001d028775|Zm00001d028776|Zm00001d028777|Zm00001d028778|Zm00001d028779|Zm00001d028780
chr1	45720001	46320000	3473	0.00191945	-0.00537027	Zm00001d028759|Zm00001d028760|Zm00001d028761|Zm00001d028762|Zm00001d028763|Zm00001d028765|Zm00001d028766|Zm00001d028767|Zm00001d028768|Zm00001d028769|Zm00001d028770|Zm00001d028771|Zm00001d028772|Zm00001d028773|Zm00001d028774|Zm00001d028775|Zm00001d028776|Zm00001d028777|Zm00001d028778|Zm00001d028779|Zm00001d028780|Zm00001d028782
chr1	45780001	46380000	3769	-0.00494009	-0.00950308	Zm00001d028760|Zm00001d028761|Zm00001d028762|Zm00001d028763|Zm00001d028765|Zm00001d028766|Zm00001d028767|Zm00001d028768|Zm00001d028769|Zm00001d028770|Zm00001d028771|Zm00001d028772|Zm00001d028773|Zm00001d028774|Zm00001d028775|Zm00001d028776|Zm00001d028777|Zm00001d028778|Zm00001d028779|Zm00001d028780|Zm00001d028782|Zm00001d028783|Zm00001d028784
chr1	45840001	46440000	4048	-0.00634458	-0.0113131	Zm00001d028761|Zm00001d028762|Zm00001d028763|Zm00001d028765|Zm00001d028766|Zm00001d028767|Zm00001d028768|Zm00001d028769|Zm00001d028770|Zm00001d028771|Zm00001d028772|Zm00001d028773|Zm00001d028774|Zm00001d028775|Zm00001d028776|Zm00001d028777|Zm00001d028778|Zm00001d028779|Zm00001d028780|Zm00001d028782|Zm00001d028783|Zm00001d028784|Zm00001d028785|Zm00001d028786|Zm00001d028787
chr1	45900001	46500000	3883	-0.00686129	-0.0106844	Zm00001d028765|Zm00001d028766|Zm00001d028767|Zm00001d028768|Zm00001d028769|Zm00001d028770|Zm00001d028771|Zm00001d028772|Zm00001d028773|Zm00001d028774|Zm00001d028775|Zm00001d028776|Zm00001d028777|Zm00001d028778|Zm00001d028779|Zm00001d028780|Zm00001d028782|Zm00001d028783|Zm00001d028784|Zm00001d028785|Zm00001d028786|Zm00001d028787|Zm00001d028788|Zm00001d028789|Zm00001d028791|Zm00001d028793
chr1	45960001	46560000	3875	-0.0087365	-0.0127682	Zm00001d028767|Zm00001d028768|Zm00001d028769|Zm00001d028770|Zm00001d028771|Zm00001d028772|Zm00001d028773|Zm00001d028774|Zm00001d028775|Zm00001d028776|Zm00001d028777|Zm00001d028778|Zm00001d028779|Zm00001d028780|Zm00001d028782|Zm00001d028783|Zm00001d028784|Zm00001d028785|Zm00001d028786|Zm00001d028787|Zm00001d028788|Zm00001d028789|Zm00001d028791|Zm00001d028793
chr1	46020001	46620000	3409	-0.0155285	-0.0159865	Zm00001d028772|Zm00001d028773|Zm00001d028774|Zm00001d028775|Zm00001d028776|Zm00001d028777|Zm00001d028778|Zm00001d028779|Zm00001d028780|Zm00001d028782|Zm00001d028783|Zm00001d028784|Zm00001d028785|Zm00001d028786|Zm00001d028787|Zm00001d028788|Zm00001d028789|Zm00001d028791|Zm00001d028793|Zm00001d028794|Zm00001d028795
chr1	46080001	46680000	3314	-0.0182669	-0.0170562	Zm00001d028773|Zm00001d028774|Zm00001d028775|Zm00001d028776|Zm00001d028777|Zm00001d028778|Zm00001d028779|Zm00001d028780|Zm00001d028782|Zm00001d028783|Zm00001d028784|Zm00001d028785|Zm00001d028786|Zm00001d028787|Zm00001d028788|Zm00001d028789|Zm00001d028791|Zm00001d028793|Zm00001d028794|Zm00001d028795|Zm00001d028796|Zm00001d028797|Zm00001d028798
chr1	46140001	46740000	3243	-0.0224497	-0.0189913	Zm00001d028773|Zm00001d028774|Zm00001d028775|Zm00001d028776|Zm00001d028777|Zm00001d028778|Zm00001d028779|Zm00001d028780|Zm00001d028782|Zm00001d028783|Zm00001d028784|Zm00001d028785|Zm00001d028786|Zm00001d028787|Zm00001d028788|Zm00001d028789|Zm00001d028791|Zm00001d028793|Zm00001d028794|Zm00001d028795|Zm00001d028796|Zm00001d028797|Zm00001d028798|Zm00001d028799
chr1	46200001	46800000	2807	-0.0253563	-0.0203096	Zm00001d028780|Zm00001d028782|Zm00001d028783|Zm00001d028784|Zm00001d028785|Zm00001d028786|Zm00001d028787|Zm00001d028788|Zm00001d028789|Zm00001d028791|Zm00001d028793|Zm00001d028794|Zm00001d028795|Zm00001d028796|Zm00001d028797|Zm00001d028798|Zm00001d028799
chr1	46260001	46860000	3333	-0.0249388	-0.0258462	Zm00001d028782|Zm00001d028783|Zm00001d028784|Zm00001d028785|Zm00001d028786|Zm00001d028787|Zm00001d028788|Zm00001d028789|Zm00001d028791|Zm00001d028793|Zm00001d028794|Zm00001d028795|Zm00001d028796|Zm00001d028797|Zm00001d028798|Zm00001d028799|Zm00001d028801|Zm00001d028802|Zm00001d028803
chr1	46320001	46920000	3331	-0.0286868	-0.030267	Zm00001d028783|Zm00001d028784|Zm00001d028785|Zm00001d028786|Zm00001d028787|Zm00001d028788|Zm00001d028789|Zm00001d028791|Zm00001d028793|Zm00001d028794|Zm00001d028795|Zm00001d028796|Zm00001d028797|Zm00001d028798|Zm00001d028799|Zm00001d028801|Zm00001d028802|Zm00001d028803|Zm00001d028804
chr1	46380001	46980000	3382	-0.0231872	-0.0297302	Zm00001d028786|Zm00001d028787|Zm00001d028788|Zm00001d028789|Zm00001d028791|Zm00001d028793|Zm00001d028794|Zm00001d028795|Zm00001d028796|Zm00001d028797|Zm00001d028798|Zm00001d028799|Zm00001d028801|Zm00001d028802|Zm00001d028803|Zm00001d028804|Zm00001d028806|Zm00001d028807
chr1	46440001	47040000	3168	-0.021754	-0.028783	Zm00001d028788|Zm00001d028789|Zm00001d028791|Zm00001d028793|Zm00001d028794|Zm00001d028795|Zm00001d028796|Zm00001d028797|Zm00001d028798|Zm00001d028799|Zm00001d028801|Zm00001d028802|Zm00001d028803|Zm00001d028804|Zm00001d028806|Zm00001d028807|Zm00001d028808
chr1	46500001	47100000	3234	-0.0222585	-0.0288885	Zm00001d028794|Zm00001d028795|Zm00001d028796|Zm00001d028797|Zm00001d028798|Zm00001d028799|Zm00001d028801|Zm00001d028802|Zm00001d028803|Zm00001d028804|Zm00001d028806|Zm00001d028807|Zm00001d028808
chr1	46560001	47160000	3728	-0.00644831	-0.0194067	Zm00001d028794|Zm00001d028795|Zm00001d028796|Zm00001d028797|Zm00001d028798|Zm00001d028799|Zm00001d028801|Zm00001d028802|Zm00001d028803|Zm00001d028804|Zm00001d028806|Zm00001d028807|Zm00001d028808|Zm00001d028809|Zm00001d028810|Zm00001d028811
chr1	46620001	47220000	3795	-0.00750196	-0.0198875	Zm00001d028796|Zm00001d028797|Zm00001d028798|Zm00001d028799|Zm00001d028801|Zm00001d028802|Zm00001d028803|Zm00001d028804|Zm00001d028806|Zm00001d028807|Zm00001d028808|Zm00001d028809|Zm00001d028810|Zm00001d028811|Zm00001d028812
chr1	46680001	47280000	3397	-0.00743063	-0.0203194	Zm00001d028799|Zm00001d028801|Zm00001d028802|Zm00001d028803|Zm00001d028804|Zm00001d028806|Zm00001d028807|Zm00001d028808|Zm00001d028809|Zm00001d028810|Zm00001d028811|Zm00001d028812
chr1	46740001	47340000	3184	-0.00680318	-0.0193934	Zm00001d028801|Zm00001d028802|Zm00001d028803|Zm00001d028804|Zm00001d028806|Zm00001d028807|Zm00001d028808|Zm00001d028809|Zm00001d028810|Zm00001d028811|Zm00001d028812
chr1	46800001	47400000	3144	-0.00794435	-0.019826	Zm00001d028801|Zm00001d028802|Zm00001d028803|Zm00001d028804|Zm00001d028806|Zm00001d028807|Zm00001d028808|Zm00001d028809|Zm00001d028810|Zm00001d028811|Zm00001d028812
chr1	46860001	47460000	2527	-0.00847118	-0.0194431	Zm00001d028804|Zm00001d028806|Zm00001d028807|Zm00001d028808|Zm00001d028809|Zm00001d028810|Zm00001d028811|Zm00001d028812|Zm00001d028813|Zm00001d028814|Zm00001d028815|Zm00001d028816
chr1	46920001	47520000	2277	-0.00275382	-0.0162895	Zm00001d028806|Zm00001d028807|Zm00001d028808|Zm00001d028809|Zm00001d028810|Zm00001d028811|Zm00001d028812|Zm00001d028813|Zm00001d028814|Zm00001d028815|Zm00001d028816
chr1	46980001	47580000	2095	-0.0102882	-0.0203853	Zm00001d028808|Zm00001d028809|Zm00001d028810|Zm00001d028811|Zm00001d028812|Zm00001d028813|Zm00001d028814|Zm00001d028815|Zm00001d028816
chr1	47040001	47640000	2454	-0.0156492	-0.0240505	Zm00001d028809|Zm00001d028810|Zm00001d028811|Zm00001d028812|Zm00001d028813|Zm00001d028814|Zm00001d028815|Zm00001d028816|Zm00001d028818|Zm00001d028819|Zm00001d028820|Zm00001d028821|Zm00001d028822
chr1	47100001	47700000	2707	-0.0200333	-0.0269843	Zm00001d028809|Zm00001d028810|Zm00001d028811|Zm00001d028812|Zm00001d028813|Zm00001d028814|Zm00001d028815|Zm00001d028816|Zm00001d028818|Zm00001d028819|Zm00001d028820|Zm00001d028821|Zm00001d028822|Zm00001d028823
chr1	47160001	47760000	2425	-0.0421666	-0.0407796	Zm00001d028812|Zm00001d028813|Zm00001d028814|Zm00001d028815|Zm00001d028816|Zm00001d028818|Zm00001d028819|Zm00001d028820|Zm00001d028821|Zm00001d028822|Zm00001d028823|Zm00001d028824|Zm00001d028825
chr1	47220001	47820000	2595	-0.0433434	-0.0421491	Zm00001d028813|Zm00001d028814|Zm00001d028815|Zm00001d028816|Zm00001d028818|Zm00001d028819|Zm00001d028820|Zm00001d028821|Zm00001d028822|Zm00001d028823|Zm00001d028824|Zm00001d028825|Zm00001d028826|Zm00001d028827
chr1	47280001	47880000	2746	-0.0434276	-0.0423288	Zm00001d028813|Zm00001d028814|Zm00001d028815|Zm00001d028816|Zm00001d028818|Zm00001d028819|Zm00001d028820|Zm00001d028821|Zm00001d028822|Zm00001d028823|Zm00001d028824|Zm00001d028825|Zm00001d028826|Zm00001d028827|Zm00001d028828
chr1	47340001	47940000	2784	-0.0431595	-0.0421096	Zm00001d028813|Zm00001d028814|Zm00001d028815|Zm00001d028816|Zm00001d028818|Zm00001d028819|Zm00001d028820|Zm00001d028821|Zm00001d028822|Zm00001d028823|Zm00001d028824|Zm00001d028825|Zm00001d028826|Zm00001d028827|Zm00001d028828|Zm00001d028829
chr1	47400001	48000000	2931	-0.0431909	-0.0424145	Zm00001d028814|Zm00001d028815|Zm00001d028816|Zm00001d028818|Zm00001d028819|Zm00001d028820|Zm00001d028821|Zm00001d028822|Zm00001d028823|Zm00001d028824|Zm00001d028825|Zm00001d028826|Zm00001d028827|Zm00001d028828|Zm00001d028829|Zm00001d028830|Zm00001d028831
chr1	47460001	48060000	2655	-0.0424916	-0.0417679	Zm00001d028818|Zm00001d028819|Zm00001d028820|Zm00001d028821|Zm00001d028822|Zm00001d028823|Zm00001d028824|Zm00001d028825|Zm00001d028826|Zm00001d028827|Zm00001d028828|Zm00001d028829|Zm00001d028830|Zm00001d028831
chr1	47520001	48120000	2814	-0.0419681	-0.040806	Zm00001d028818|Zm00001d028819|Zm00001d028820|Zm00001d028821|Zm00001d028822|Zm00001d028823|Zm00001d028824|Zm00001d028825|Zm00001d028826|Zm00001d028827|Zm00001d028828|Zm00001d028829|Zm00001d028830|Zm00001d028831|Zm00001d028832
chr1	47580001	48180000	2876	-0.0416186	-0.0405596	Zm00001d028819|Zm00001d028820|Zm00001d028821|Zm00001d028822|Zm00001d028823|Zm00001d028824|Zm00001d028825|Zm00001d028826|Zm00001d028827|Zm00001d028828|Zm00001d028829|Zm00001d028830|Zm00001d028831|Zm00001d028832|Zm00001d028834|Zm00001d028835
chr1	47640001	48240000	2432	-0.0418273	-0.0405813	Zm00001d028823|Zm00001d028824|Zm00001d028825|Zm00001d028826|Zm00001d028827|Zm00001d028828|Zm00001d028829|Zm00001d028830|Zm00001d028831|Zm00001d028832|Zm00001d028834|Zm00001d028835
chr1	47700001	48300000	2391	-0.0384344	-0.0385421	Zm00001d028824|Zm00001d028825|Zm00001d028826|Zm00001d028827|Zm00001d028828|Zm00001d028829|Zm00001d028830|Zm00001d028831|Zm00001d028832|Zm00001d028834|Zm00001d028835|Zm00001d028836|Zm00001d028837|Zm00001d028838
chr1	47760001	48360000	2100	-0.0375856	-0.0386259	Zm00001d028826|Zm00001d028827|Zm00001d028828|Zm00001d028829|Zm00001d028830|Zm00001d028831|Zm00001d028832|Zm00001d028834|Zm00001d028835|Zm00001d028836|Zm00001d028837|Zm00001d028838|Zm00001d028839|Zm00001d028840|Zm00001d028841
chr1	47820001	48420000	1725	-0.0347591	-0.0358689	Zm00001d028828|Zm00001d028829|Zm00001d028830|Zm00001d028831|Zm00001d028832|Zm00001d028834|Zm00001d028835|Zm00001d028836|Zm00001d028837|Zm00001d028838|Zm00001d028839|Zm00001d028840|Zm00001d028841
chr1	47880001	48480000	1559	-0.0336105	-0.0344613	Zm00001d028829|Zm00001d028830|Zm00001d028831|Zm00001d028832|Zm00001d028834|Zm00001d028835|Zm00001d028836|Zm00001d028837|Zm00001d028838|Zm00001d028839|Zm00001d028840|Zm00001d028841|Zm00001d028842|Zm00001d028845|Zm00001d028849
chr1	47940001	48540000	1465	-0.0329944	-0.0341733	Zm00001d028830|Zm00001d028831|Zm00001d028832|Zm00001d028834|Zm00001d028835|Zm00001d028836|Zm00001d028837|Zm00001d028838|Zm00001d028839|Zm00001d028840|Zm00001d028841|Zm00001d028842|Zm00001d028845|Zm00001d028849
chr1	48000001	48600000	1187	-0.0303226	-0.031496	Zm00001d028832|Zm00001d028834|Zm00001d028835|Zm00001d028836|Zm00001d028837|Zm00001d028838|Zm00001d028839|Zm00001d028840|Zm00001d028841|Zm00001d028842|Zm00001d028845|Zm00001d028849|Zm00001d028850|Zm00001d028854
chr1	48060001	48660000	1268	-0.0315728	-0.0329567	Zm00001d028832|Zm00001d028834|Zm00001d028835|Zm00001d028836|Zm00001d028837|Zm00001d028838|Zm00001d028839|Zm00001d028840|Zm00001d028841|Zm00001d028842|Zm00001d028845|Zm00001d028849|Zm00001d028850|Zm00001d028854|Zm00001d028855|Zm00001d028856
chr1	48120001	48720000	1096	-0.0308085	-0.032933	Zm00001d028834|Zm00001d028835|Zm00001d028836|Zm00001d028837|Zm00001d028838|Zm00001d028839|Zm00001d028840|Zm00001d028841|Zm00001d028842|Zm00001d028845|Zm00001d028849|Zm00001d028850|Zm00001d028854|Zm00001d028855|Zm00001d028856
chr1	48180001	48780000	759	-0.0330229	-0.0364121	Zm00001d028836|Zm00001d028837|Zm00001d028838|Zm00001d028839|Zm00001d028840|Zm00001d028841|Zm00001d028842|Zm00001d028845|Zm00001d028849|Zm00001d028850|Zm00001d028854|Zm00001d028855|Zm00001d028856|Zm00001d028859|Zm00001d028861
chr1	48240001	48840000	803	-0.0340447	-0.0374025	Zm00001d028836|Zm00001d028837|Zm00001d028838|Zm00001d028839|Zm00001d028840|Zm00001d028841|Zm00001d028842|Zm00001d028845|Zm00001d028849|Zm00001d028850|Zm00001d028854|Zm00001d028855|Zm00001d028856|Zm00001d028859|Zm00001d028861
chr1	48300001	48900000	510	-0.0417153	-0.0420423	Zm00001d028839|Zm00001d028840|Zm00001d028841|Zm00001d028842|Zm00001d028845|Zm00001d028849|Zm00001d028850|Zm00001d028854|Zm00001d028855|Zm00001d028856|Zm00001d028859|Zm00001d028861|Zm00001d028862
chr1	48360001	48960000	535	-0.0399772	-0.0410145	Zm00001d028842|Zm00001d028845|Zm00001d028849|Zm00001d028850|Zm00001d028854|Zm00001d028855|Zm00001d028856|Zm00001d028859|Zm00001d028861|Zm00001d028862|Zm00001d028863|Zm00001d028865|Zm00001d028866
chr1	48420001	49020000	638	-0.0147804	-0.0264061	Zm00001d028842|Zm00001d028845|Zm00001d028849|Zm00001d028850|Zm00001d028854|Zm00001d028855|Zm00001d028856|Zm00001d028859|Zm00001d028861|Zm00001d028862|Zm00001d028863|Zm00001d028865|Zm00001d028866
chr1	48480001	49080000	937	0.00191054	-0.0112071	Zm00001d028850|Zm00001d028854|Zm00001d028855|Zm00001d028856|Zm00001d028859|Zm00001d028861|Zm00001d028862|Zm00001d028863|Zm00001d028865|Zm00001d028866|Zm00001d028867
chr1	48540001	49140000	1185	0.00124889	-0.00926564	Zm00001d028850|Zm00001d028854|Zm00001d028855|Zm00001d028856|Zm00001d028859|Zm00001d028861|Zm00001d028862|Zm00001d028863|Zm00001d028865|Zm00001d028866|Zm00001d028867|Zm00001d028868
chr1	48600001	49200000	1636	-0.00481243	-0.0112165	Zm00001d028855|Zm00001d028856|Zm00001d028859|Zm00001d028861|Zm00001d028862|Zm00001d028863|Zm00001d028865|Zm00001d028866|Zm00001d028867|Zm00001d028868|Zm00001d028870
chr1	48660001	49260000	1556	-0.00278297	-0.00890101	Zm00001d028859|Zm00001d028861|Zm00001d028862|Zm00001d028863|Zm00001d028865|Zm00001d028866|Zm00001d028867|Zm00001d028868|Zm00001d028870
chr1	48720001	49320000	1705	-0.00229645	-0.00890771	Zm00001d028859|Zm00001d028861|Zm00001d028862|Zm00001d028863|Zm00001d028865|Zm00001d028866|Zm00001d028867|Zm00001d028868|Zm00001d028870|Zm00001d028871|Zm00001d028872|Zm00001d028873|Zm00001d028874
chr1	48780001	49380000	2048	-0.0127845	-0.0148137	Zm00001d028862|Zm00001d028863|Zm00001d028865|Zm00001d028866|Zm00001d028867|Zm00001d028868|Zm00001d028870|Zm00001d028871|Zm00001d028872|Zm00001d028873|Zm00001d028874
chr1	48840001	49440000	2262	-0.0160574	-0.0173586	Zm00001d028862|Zm00001d028863|Zm00001d028865|Zm00001d028866|Zm00001d028867|Zm00001d028868|Zm00001d028870|Zm00001d028871|Zm00001d028872|Zm00001d028873|Zm00001d028874|Zm00001d028875
chr1	48900001	49500000	2399	-0.0141285	-0.0157047	Zm00001d028863|Zm00001d028865|Zm00001d028866|Zm00001d028867|Zm00001d028868|Zm00001d028870|Zm00001d028871|Zm00001d028872|Zm00001d028873|Zm00001d028874|Zm00001d028875|Zm00001d028876|Zm00001d028877|Zm00001d028878|Zm00001d028879
chr1	48960001	49560000	2422	-0.0117279	-0.0126867	Zm00001d028867|Zm00001d028868|Zm00001d028870|Zm00001d028871|Zm00001d028872|Zm00001d028873|Zm00001d028874|Zm00001d028875|Zm00001d028876|Zm00001d028877|Zm00001d028878|Zm00001d028879|Zm00001d028880
chr1	49020001	49620000	2389	-0.014368	-0.013877	Zm00001d028867|Zm00001d028868|Zm00001d028870|Zm00001d028871|Zm00001d028872|Zm00001d028873|Zm00001d028874|Zm00001d028875|Zm00001d028876|Zm00001d028877|Zm00001d028878|Zm00001d028879|Zm00001d028880|Zm00001d028881|Zm00001d028882|Zm00001d028883|Zm00001d028884|Zm00001d028885|Zm00001d028886
chr1	49080001	49680000	2266	-0.0230313	-0.0196803	Zm00001d028868|Zm00001d028870|Zm00001d028871|Zm00001d028872|Zm00001d028873|Zm00001d028874|Zm00001d028875|Zm00001d028876|Zm00001d028877|Zm00001d028878|Zm00001d028879|Zm00001d028880|Zm00001d028881|Zm00001d028882|Zm00001d028883|Zm00001d028884|Zm00001d028885|Zm00001d028886|Zm00001d028887
chr1	49140001	49740000	2744	-0.0327177	-0.0261566	Zm00001d028870|Zm00001d028871|Zm00001d028872|Zm00001d028873|Zm00001d028874|Zm00001d028875|Zm00001d028876|Zm00001d028877|Zm00001d028878|Zm00001d028879|Zm00001d028880|Zm00001d028881|Zm00001d028882|Zm00001d028883|Zm00001d028884|Zm00001d028885|Zm00001d028886|Zm00001d028887|Zm00001d028888
chr1	49200001	49800000	2986	-0.0344437	-0.0238436	Zm00001d028871|Zm00001d028872|Zm00001d028873|Zm00001d028874|Zm00001d028875|Zm00001d028876|Zm00001d028877|Zm00001d028878|Zm00001d028879|Zm00001d028880|Zm00001d028881|Zm00001d028882|Zm00001d028883|Zm00001d028884|Zm00001d028885|Zm00001d028886|Zm00001d028887|Zm00001d028888
chr1	49260001	49860000	3231	-0.0318328	-0.0219206	Zm00001d028871|Zm00001d028872|Zm00001d028873|Zm00001d028874|Zm00001d028875|Zm00001d028876|Zm00001d028877|Zm00001d028878|Zm00001d028879|Zm00001d028880|Zm00001d028881|Zm00001d028882|Zm00001d028883|Zm00001d028884|Zm00001d028885|Zm00001d028886|Zm00001d028887|Zm00001d028888|Zm00001d028889|Zm00001d028890
chr1	49320001	49920000	3243	-0.030232	-0.0198737	Zm00001d028875|Zm00001d028876|Zm00001d028877|Zm00001d028878|Zm00001d028879|Zm00001d028880|Zm00001d028881|Zm00001d028882|Zm00001d028883|Zm00001d028884|Zm00001d028885|Zm00001d028886|Zm00001d028887|Zm00001d028888|Zm00001d028889|Zm00001d028890
chr1	49380001	49980000	3354	-0.0130063	-0.00525544	Zm00001d028876|Zm00001d028877|Zm00001d028878|Zm00001d028879|Zm00001d028880|Zm00001d028881|Zm00001d028882|Zm00001d028883|Zm00001d028884|Zm00001d028885|Zm00001d028886|Zm00001d028887|Zm00001d028888|Zm00001d028889|Zm00001d028890
chr1	49440001	50040000	3631	-0.00190092	0.00358507	Zm00001d028876|Zm00001d028877|Zm00001d028878|Zm00001d028879|Zm00001d028880|Zm00001d028881|Zm00001d028882|Zm00001d028883|Zm00001d028884|Zm00001d028885|Zm00001d028886|Zm00001d028887|Zm00001d028888|Zm00001d028889|Zm00001d028890|Zm00001d028894|Zm00001d028895|Zm00001d028896
chr1	49500001	50100000	3478	-0.0022414	0.00402868	Zm00001d028880|Zm00001d028881|Zm00001d028882|Zm00001d028883|Zm00001d028884|Zm00001d028885|Zm00001d028886|Zm00001d028887|Zm00001d028888|Zm00001d028889|Zm00001d028890|Zm00001d028894|Zm00001d028895|Zm00001d028896
chr1	49560001	50160000	3565	-0.00345721	0.00337398	Zm00001d028881|Zm00001d028882|Zm00001d028883|Zm00001d028884|Zm00001d028885|Zm00001d028886|Zm00001d028887|Zm00001d028888|Zm00001d028889|Zm00001d028890|Zm00001d028894|Zm00001d028895|Zm00001d028896|Zm00001d028898|Zm00001d028899|Zm00001d028900
chr1	49620001	50220000	3765	-0.00490149	0.00175711	Zm00001d028887|Zm00001d028888|Zm00001d028889|Zm00001d028890|Zm00001d028894|Zm00001d028895|Zm00001d028896|Zm00001d028898|Zm00001d028899|Zm00001d028900|Zm00001d028901
chr1	49680001	50280000	3935	-0.0031118	0.00236225	Zm00001d028888|Zm00001d028889|Zm00001d028890|Zm00001d028894|Zm00001d028895|Zm00001d028896|Zm00001d028898|Zm00001d028899|Zm00001d028900|Zm00001d028901|Zm00001d028902|Zm00001d028903
chr1	49740001	50340000	3376	0.00831941	0.0101423	Zm00001d028889|Zm00001d028890|Zm00001d028894|Zm00001d028895|Zm00001d028896|Zm00001d028898|Zm00001d028899|Zm00001d028900|Zm00001d028901|Zm00001d028902|Zm00001d028903
chr1	49800001	50400000	2986	0.0159208	0.0132191	Zm00001d028889|Zm00001d028890|Zm00001d028894|Zm00001d028895|Zm00001d028896|Zm00001d028898|Zm00001d028899|Zm00001d028900|Zm00001d028901|Zm00001d028902|Zm00001d028903|Zm00001d028904
chr1	49860001	50460000	2828	0.0159762	0.0132069	Zm00001d028894|Zm00001d028895|Zm00001d028896|Zm00001d028898|Zm00001d028899|Zm00001d028900|Zm00001d028901|Zm00001d028902|Zm00001d028903|Zm00001d028904|Zm00001d028905
chr1	49920001	50520000	2887	0.0129047	0.011428	Zm00001d028894|Zm00001d028895|Zm00001d028896|Zm00001d028898|Zm00001d028899|Zm00001d028900|Zm00001d028901|Zm00001d028902|Zm00001d028903|Zm00001d028904|Zm00001d028905|Zm00001d028906
chr1	49980001	50580000	2479	0.00144831	0.00414432	Zm00001d028894|Zm00001d028895|Zm00001d028896|Zm00001d028898|Zm00001d028899|Zm00001d028900|Zm00001d028901|Zm00001d028902|Zm00001d028903|Zm00001d028904|Zm00001d028905|Zm00001d028906|Zm00001d028907
chr1	50040001	50640000	2058	-0.00950993	-0.0040478	Zm00001d028898|Zm00001d028899|Zm00001d028900|Zm00001d028901|Zm00001d028902|Zm00001d028903|Zm00001d028904|Zm00001d028905|Zm00001d028906|Zm00001d028907
chr1	50100001	50700000	2132	-0.00780067	-0.000823459	Zm00001d028898|Zm00001d028899|Zm00001d028900|Zm00001d028901|Zm00001d028902|Zm00001d028903|Zm00001d028904|Zm00001d028905|Zm00001d028906|Zm00001d028907
chr1	50160001	50760000	2096	-0.00138171	0.0100007	Zm00001d028901|Zm00001d028902|Zm00001d028903|Zm00001d028904|Zm00001d028905|Zm00001d028906|Zm00001d028907|Zm00001d028909
chr1	50220001	50820000	2078	0.00864008	0.0241906	Zm00001d028903|Zm00001d028904|Zm00001d028905|Zm00001d028906|Zm00001d028907|Zm00001d028909|Zm00001d028910
chr1	50280001	50880000	1905	0.0124775	0.0283912	Zm00001d028904|Zm00001d028905|Zm00001d028906|Zm00001d028907|Zm00001d028909|Zm00001d028910|Zm00001d028912
chr1	50340001	50940000	2025	0.0394697	0.0470197	Zm00001d028904|Zm00001d028905|Zm00001d028906|Zm00001d028907|Zm00001d028909|Zm00001d028910|Zm00001d028912
chr1	50400001	51000000	1837	0.057504	0.0623041	Zm00001d028905|Zm00001d028906|Zm00001d028907|Zm00001d028909|Zm00001d028910|Zm00001d028912
chr1	50460001	51060000	1816	0.0612622	0.0660999	Zm00001d028906|Zm00001d028907|Zm00001d028909|Zm00001d028910|Zm00001d028912
chr1	50520001	51120000	2349	0.0876928	0.0764547	Zm00001d028909|Zm00001d028910|Zm00001d028912
chr1	50580001	51180000	3049	0.103907	0.0854955	Zm00001d028909|Zm00001d028910|Zm00001d028912|Zm00001d028915
chr1	50640001	51240000	3287	0.102748	0.0857562	Zm00001d028909|Zm00001d028910|Zm00001d028912|Zm00001d028915
chr1	50700001	51300000	3239	0.102704	0.0850162	Zm00001d028909|Zm00001d028910|Zm00001d028912|Zm00001d028915
chr1	50760001	51360000	3363	0.0975308	0.0790479	Zm00001d028910|Zm00001d028912|Zm00001d028915
chr1	50820001	51420000	3427	0.0906696	0.0702174	Zm00001d028912|Zm00001d028915|Zm00001d028916
chr1	50880001	51480000	3597	0.0854081	0.0665542	Zm00001d028915|Zm00001d028916|Zm00001d028917|Zm00001d028918|Zm00001d028919
chr1	50940001	51540000	3452	0.07592	0.0590979	Zm00001d028915|Zm00001d028916|Zm00001d028917|Zm00001d028918|Zm00001d028919|Zm00001d028920
chr1	51000001	51600000	3600	0.0782754	0.0589402	Zm00001d028915|Zm00001d028916|Zm00001d028917|Zm00001d028918|Zm00001d028919|Zm00001d028920|Zm00001d028921
chr1	51060001	51660000	4062	0.0690014	0.0491013	Zm00001d028915|Zm00001d028916|Zm00001d028917|Zm00001d028918|Zm00001d028919|Zm00001d028920|Zm00001d028921|Zm00001d028922
chr1	51120001	51720000	3418	0.055231	0.0401735	Zm00001d028916|Zm00001d028917|Zm00001d028918|Zm00001d028919|Zm00001d028920|Zm00001d028921|Zm00001d028922
chr1	51180001	51780000	3131	0.0338174	0.020825	Zm00001d028916|Zm00001d028917|Zm00001d028918|Zm00001d028919|Zm00001d028920|Zm00001d028921|Zm00001d028922|Zm00001d028923|Zm00001d028924|Zm00001d028925|Zm00001d028926
chr1	51240001	51840000	3261	0.0261112	0.0130972	Zm00001d028916|Zm00001d028917|Zm00001d028918|Zm00001d028919|Zm00001d028920|Zm00001d028921|Zm00001d028922|Zm00001d028923|Zm00001d028924|Zm00001d028925|Zm00001d028926|Zm00001d028928|Zm00001d028929
chr1	51300001	51900000	3548	0.0262528	0.0123176	Zm00001d028916|Zm00001d028917|Zm00001d028918|Zm00001d028919|Zm00001d028920|Zm00001d028921|Zm00001d028922|Zm00001d028923|Zm00001d028924|Zm00001d028925|Zm00001d028926|Zm00001d028928|Zm00001d028929|Zm00001d028930
chr1	51360001	51960000	3654	0.0305967	0.0143431	Zm00001d028916|Zm00001d028917|Zm00001d028918|Zm00001d028919|Zm00001d028920|Zm00001d028921|Zm00001d028922|Zm00001d028923|Zm00001d028924|Zm00001d028925|Zm00001d028926|Zm00001d028928|Zm00001d028929|Zm00001d028930
chr1	51420001	52020000	4415	0.030138	0.00769625	Zm00001d028917|Zm00001d028918|Zm00001d028919|Zm00001d028920|Zm00001d028921|Zm00001d028922|Zm00001d028923|Zm00001d028924|Zm00001d028925|Zm00001d028926|Zm00001d028928|Zm00001d028929|Zm00001d028930|Zm00001d028931
chr1	51480001	52080000	4147	0.0341033	0.00883559	Zm00001d028920|Zm00001d028921|Zm00001d028922|Zm00001d028923|Zm00001d028924|Zm00001d028925|Zm00001d028926|Zm00001d028928|Zm00001d028929|Zm00001d028930|Zm00001d028931
chr1	51540001	52140000	4021	0.0352111	0.00823791	Zm00001d028921|Zm00001d028922|Zm00001d028923|Zm00001d028924|Zm00001d028925|Zm00001d028926|Zm00001d028928|Zm00001d028929|Zm00001d028930|Zm00001d028931
chr1	51600001	52200000	3947	0.0309479	0.00431275	Zm00001d028922|Zm00001d028923|Zm00001d028924|Zm00001d028925|Zm00001d028926|Zm00001d028928|Zm00001d028929|Zm00001d028930|Zm00001d028931|Zm00001d028935|Zm00001d028936
chr1	51660001	52260000	3489	0.0361924	0.0081512	Zm00001d028923|Zm00001d028924|Zm00001d028925|Zm00001d028926|Zm00001d028928|Zm00001d028929|Zm00001d028930|Zm00001d028931|Zm00001d028935|Zm00001d028936
chr1	51720001	52320000	3506	0.0356998	0.00866684	Zm00001d028923|Zm00001d028924|Zm00001d028925|Zm00001d028926|Zm00001d028928|Zm00001d028929|Zm00001d028930|Zm00001d028931|Zm00001d028935|Zm00001d028936|Zm00001d028941
chr1	51780001	52380000	3087	0.0314123	0.00301633	Zm00001d028928|Zm00001d028929|Zm00001d028930|Zm00001d028931|Zm00001d028935|Zm00001d028936|Zm00001d028941
chr1	51840001	52440000	2757	0.0322983	0.000856435	Zm00001d028931|Zm00001d028935|Zm00001d028936|Zm00001d028941
chr1	51900001	52500000	2797	0.0227227	-0.0054183	Zm00001d028931|Zm00001d028935|Zm00001d028936|Zm00001d028941
chr1	51960001	52560000	2864	0.00570199	-0.0161252	Zm00001d028931|Zm00001d028935|Zm00001d028936|Zm00001d028941|Zm00001d028946|Zm00001d028947|Zm00001d028948
chr1	52020001	52620000	2136	-0.00283329	-0.0169961	Zm00001d028935|Zm00001d028936|Zm00001d028941|Zm00001d028946|Zm00001d028947|Zm00001d028948|Zm00001d028949
chr1	52080001	52680000	2356	-0.00470084	-0.0168789	Zm00001d028935|Zm00001d028936|Zm00001d028941|Zm00001d028946|Zm00001d028947|Zm00001d028948|Zm00001d028949|Zm00001d028950|Zm00001d028951
chr1	52140001	52740000	2444	-0.00426349	-0.0162594	Zm00001d028935|Zm00001d028936|Zm00001d028941|Zm00001d028946|Zm00001d028947|Zm00001d028948|Zm00001d028949|Zm00001d028950|Zm00001d028951|Zm00001d028952
chr1	52200001	52800000	2613	-0.0158632	-0.0229713	Zm00001d028941|Zm00001d028946|Zm00001d028947|Zm00001d028948|Zm00001d028949|Zm00001d028950|Zm00001d028951|Zm00001d028952|Zm00001d028953
chr1	52260001	52860000	3143	-0.0193812	-0.0247939	Zm00001d028941|Zm00001d028946|Zm00001d028947|Zm00001d028948|Zm00001d028949|Zm00001d028950|Zm00001d028951|Zm00001d028952|Zm00001d028953|Zm00001d028954|Zm00001d028955
chr1	52320001	52920000	3255	-0.0210852	-0.0259297	Zm00001d028946|Zm00001d028947|Zm00001d028948|Zm00001d028949|Zm00001d028950|Zm00001d028951|Zm00001d028952|Zm00001d028953|Zm00001d028954|Zm00001d028955|Zm00001d028957|Zm00001d028958
chr1	52380001	52980000	3383	-0.0187899	-0.0233749	Zm00001d028946|Zm00001d028947|Zm00001d028948|Zm00001d028949|Zm00001d028950|Zm00001d028951|Zm00001d028952|Zm00001d028953|Zm00001d028954|Zm00001d028955|Zm00001d028957|Zm00001d028958|Zm00001d028960
chr1	52440001	53040000	3735	-0.0189287	-0.0231509	Zm00001d028946|Zm00001d028947|Zm00001d028948|Zm00001d028949|Zm00001d028950|Zm00001d028951|Zm00001d028952|Zm00001d028953|Zm00001d028954|Zm00001d028955|Zm00001d028957|Zm00001d028958|Zm00001d028960|Zm00001d028962
chr1	52500001	53100000	3476	-0.0178635	-0.021864	Zm00001d028947|Zm00001d028948|Zm00001d028949|Zm00001d028950|Zm00001d028951|Zm00001d028952|Zm00001d028953|Zm00001d028954|Zm00001d028955|Zm00001d028957|Zm00001d028958|Zm00001d028960|Zm00001d028962
chr1	52560001	53160000	3349	-0.0222852	-0.0246056	Zm00001d028949|Zm00001d028950|Zm00001d028951|Zm00001d028952|Zm00001d028953|Zm00001d028954|Zm00001d028955|Zm00001d028957|Zm00001d028958|Zm00001d028960|Zm00001d028962|Zm00001d028963|Zm00001d028964
chr1	52620001	53220000	3510	-0.0214596	-0.0246658	Zm00001d028950|Zm00001d028951|Zm00001d028952|Zm00001d028953|Zm00001d028954|Zm00001d028955|Zm00001d028957|Zm00001d028958|Zm00001d028960|Zm00001d028962|Zm00001d028963|Zm00001d028964|Zm00001d028965|Zm00001d028966|Zm00001d028967|Zm00001d028968
chr1	52680001	53280000	3325	-0.0250425	-0.0271557	Zm00001d028953|Zm00001d028954|Zm00001d028955|Zm00001d028957|Zm00001d028958|Zm00001d028960|Zm00001d028962|Zm00001d028963|Zm00001d028964|Zm00001d028965|Zm00001d028966|Zm00001d028967|Zm00001d028968
chr1	52740001	53340000	3822	-0.0243645	-0.0279608	Zm00001d028953|Zm00001d028954|Zm00001d028955|Zm00001d028957|Zm00001d028958|Zm00001d028960|Zm00001d028962|Zm00001d028963|Zm00001d028964|Zm00001d028965|Zm00001d028966|Zm00001d028967|Zm00001d028968|Zm00001d028971|Zm00001d028972|Zm00001d028973
chr1	52800001	53400000	3884	-0.0242877	-0.0271848	Zm00001d028954|Zm00001d028955|Zm00001d028957|Zm00001d028958|Zm00001d028960|Zm00001d028962|Zm00001d028963|Zm00001d028964|Zm00001d028965|Zm00001d028966|Zm00001d028967|Zm00001d028968|Zm00001d028971|Zm00001d028972|Zm00001d028973|Zm00001d028974
chr1	52860001	53460000	3591	-0.0268868	-0.0293734	Zm00001d028957|Zm00001d028958|Zm00001d028960|Zm00001d028962|Zm00001d028963|Zm00001d028964|Zm00001d028965|Zm00001d028966|Zm00001d028967|Zm00001d028968|Zm00001d028971|Zm00001d028972|Zm00001d028973|Zm00001d028974|Zm00001d028975|Zm00001d028976|Zm00001d028977|Zm00001d028980
chr1	52920001	53520000	3406	-0.0273155	-0.0298449	Zm00001d028960|Zm00001d028962|Zm00001d028963|Zm00001d028964|Zm00001d028965|Zm00001d028966|Zm00001d028967|Zm00001d028968|Zm00001d028971|Zm00001d028972|Zm00001d028973|Zm00001d028974|Zm00001d028975|Zm00001d028976|Zm00001d028977|Zm00001d028980|Zm00001d028981|Zm00001d028982|Zm00001d028983
chr1	52980001	53580000	3312	-0.0275582	-0.0301429	Zm00001d028962|Zm00001d028963|Zm00001d028964|Zm00001d028965|Zm00001d028966|Zm00001d028967|Zm00001d028968|Zm00001d028971|Zm00001d028972|Zm00001d028973|Zm00001d028974|Zm00001d028975|Zm00001d028976|Zm00001d028977|Zm00001d028980|Zm00001d028981|Zm00001d028982|Zm00001d028983|Zm00001d028984
chr1	53040001	53640000	3348	-0.0207311	-0.0241912	Zm00001d028963|Zm00001d028964|Zm00001d028965|Zm00001d028966|Zm00001d028967|Zm00001d028968|Zm00001d028971|Zm00001d028972|Zm00001d028973|Zm00001d028974|Zm00001d028975|Zm00001d028976|Zm00001d028977|Zm00001d028980|Zm00001d028981|Zm00001d028982|Zm00001d028983|Zm00001d028984|Zm00001d028986
chr1	53100001	53700000	3511	-0.0166238	-0.021062	Zm00001d028963|Zm00001d028964|Zm00001d028965|Zm00001d028966|Zm00001d028967|Zm00001d028968|Zm00001d028971|Zm00001d028972|Zm00001d028973|Zm00001d028974|Zm00001d028975|Zm00001d028976|Zm00001d028977|Zm00001d028980|Zm00001d028981|Zm00001d028982|Zm00001d028983|Zm00001d028984|Zm00001d028986
chr1	53160001	53760000	3516	-0.0138044	-0.0196315	Zm00001d028965|Zm00001d028966|Zm00001d028967|Zm00001d028968|Zm00001d028971|Zm00001d028972|Zm00001d028973|Zm00001d028974|Zm00001d028975|Zm00001d028976|Zm00001d028977|Zm00001d028980|Zm00001d028981|Zm00001d028982|Zm00001d028983|Zm00001d028984|Zm00001d028986|Zm00001d028987
chr1	53220001	53820000	3440	-0.0107618	-0.0142302	Zm00001d028971|Zm00001d028972|Zm00001d028973|Zm00001d028974|Zm00001d028975|Zm00001d028976|Zm00001d028977|Zm00001d028980|Zm00001d028981|Zm00001d028982|Zm00001d028983|Zm00001d028984|Zm00001d028986|Zm00001d028987|Zm00001d028988|Zm00001d028989
chr1	53280001	53880000	3689	-0.0121014	-0.0149057	Zm00001d028971|Zm00001d028972|Zm00001d028973|Zm00001d028974|Zm00001d028975|Zm00001d028976|Zm00001d028977|Zm00001d028980|Zm00001d028981|Zm00001d028982|Zm00001d028983|Zm00001d028984|Zm00001d028986|Zm00001d028987|Zm00001d028988|Zm00001d028989
chr1	53340001	53940000	3407	-0.00729682	-0.010438	Zm00001d028974|Zm00001d028975|Zm00001d028976|Zm00001d028977|Zm00001d028980|Zm00001d028981|Zm00001d028982|Zm00001d028983|Zm00001d028984|Zm00001d028986|Zm00001d028987|Zm00001d028988|Zm00001d028989|Zm00001d028992
chr1	53400001	54000000	3339	-0.00116215	-0.00738034	Zm00001d028976|Zm00001d028977|Zm00001d028980|Zm00001d028981|Zm00001d028982|Zm00001d028983|Zm00001d028984|Zm00001d028986|Zm00001d028987|Zm00001d028988|Zm00001d028989|Zm00001d028992|Zm00001d028994
chr1	53460001	54060000	3611	0.00797231	-0.00268481	Zm00001d028982|Zm00001d028983|Zm00001d028984|Zm00001d028986|Zm00001d028987|Zm00001d028988|Zm00001d028989|Zm00001d028992|Zm00001d028994|Zm00001d028995|Zm00001d028996
chr1	53520001	54120000	3595	0.0103524	-0.0014177	Zm00001d028984|Zm00001d028986|Zm00001d028987|Zm00001d028988|Zm00001d028989|Zm00001d028992|Zm00001d028994|Zm00001d028995|Zm00001d028996
chr1	53580001	54180000	3404	0.0113409	-0.00103435	Zm00001d028987|Zm00001d028988|Zm00001d028989|Zm00001d028992|Zm00001d028994|Zm00001d028995|Zm00001d028996
chr1	53640001	54240000	2880	0.00866517	-0.00226766	Zm00001d028987|Zm00001d028988|Zm00001d028989|Zm00001d028992|Zm00001d028994|Zm00001d028995|Zm00001d028996
chr1	53700001	54300000	3055	0.00467793	-0.00493468	Zm00001d028987|Zm00001d028988|Zm00001d028989|Zm00001d028992|Zm00001d028994|Zm00001d028995|Zm00001d028996|Zm00001d028998|Zm00001d028999|Zm00001d029000
chr1	53760001	54360000	2857	0.00909765	-0.00114864	Zm00001d028989|Zm00001d028992|Zm00001d028994|Zm00001d028995|Zm00001d028996|Zm00001d028998|Zm00001d028999|Zm00001d029000|Zm00001d029002
chr1	53820001	54420000	2512	0.0118761	-0.00231921	Zm00001d028992|Zm00001d028994|Zm00001d028995|Zm00001d028996|Zm00001d028998|Zm00001d028999|Zm00001d029000|Zm00001d029002|Zm00001d029003
chr1	53880001	54480000	2594	0.0345088	0.0110215	Zm00001d028992|Zm00001d028994|Zm00001d028995|Zm00001d028996|Zm00001d028998|Zm00001d028999|Zm00001d029000|Zm00001d029002|Zm00001d029003
chr1	53940001	54540000	2384	0.0345458	0.0108088	Zm00001d028994|Zm00001d028995|Zm00001d028996|Zm00001d028998|Zm00001d028999|Zm00001d029000|Zm00001d029002|Zm00001d029003|Zm00001d029004
chr1	54000001	54600000	2221	0.0374775	0.0137217	Zm00001d028995|Zm00001d028996|Zm00001d028998|Zm00001d028999|Zm00001d029000|Zm00001d029002|Zm00001d029003|Zm00001d029004|Zm00001d029008
chr1	54060001	54660000	2182	0.0416025	0.0185199	Zm00001d028998|Zm00001d028999|Zm00001d029000|Zm00001d029002|Zm00001d029003|Zm00001d029004|Zm00001d029008|Zm00001d029009
chr1	54120001	54720000	2366	0.0446946	0.0200724	Zm00001d028998|Zm00001d028999|Zm00001d029000|Zm00001d029002|Zm00001d029003|Zm00001d029004|Zm00001d029008|Zm00001d029009
chr1	54180001	54780000	2531	0.0419444	0.0183965	Zm00001d028998|Zm00001d028999|Zm00001d029000|Zm00001d029002|Zm00001d029003|Zm00001d029004|Zm00001d029008|Zm00001d029009|Zm00001d029010
chr1	54240001	54840000	2840	0.0370342	0.0156471	Zm00001d028998|Zm00001d028999|Zm00001d029000|Zm00001d029002|Zm00001d029003|Zm00001d029004|Zm00001d029008|Zm00001d029009|Zm00001d029010|Zm00001d029011
chr1	54300001	54900000	2406	0.0439416	0.0210019	Zm00001d029002|Zm00001d029003|Zm00001d029004|Zm00001d029008|Zm00001d029009|Zm00001d029010|Zm00001d029011
chr1	54360001	54960000	2614	0.0397692	0.0203818	Zm00001d029003|Zm00001d029004|Zm00001d029008|Zm00001d029009|Zm00001d029010|Zm00001d029011|Zm00001d029012|Zm00001d029014|Zm00001d029015
chr1	54420001	55020000	2544	0.0372655	0.0187806	Zm00001d029004|Zm00001d029008|Zm00001d029009|Zm00001d029010|Zm00001d029011|Zm00001d029012|Zm00001d029014|Zm00001d029015
chr1	54480001	55080000	2515	0.0198031	0.0097211	Zm00001d029008|Zm00001d029009|Zm00001d029010|Zm00001d029011|Zm00001d029012|Zm00001d029014|Zm00001d029015|Zm00001d029017|Zm00001d029018|Zm00001d029020
chr1	54540001	55140000	2595	0.0172165	0.00765442	Zm00001d029008|Zm00001d029009|Zm00001d029010|Zm00001d029011|Zm00001d029012|Zm00001d029014|Zm00001d029015|Zm00001d029017|Zm00001d029018|Zm00001d029020|Zm00001d029023
chr1	54600001	55200000	2662	0.0171846	0.00852037	Zm00001d029009|Zm00001d029010|Zm00001d029011|Zm00001d029012|Zm00001d029014|Zm00001d029015|Zm00001d029017|Zm00001d029018|Zm00001d029020|Zm00001d029023|Zm00001d029025
chr1	54660001	55260000	2527	0.0204931	0.00976022	Zm00001d029010|Zm00001d029011|Zm00001d029012|Zm00001d029014|Zm00001d029015|Zm00001d029017|Zm00001d029018|Zm00001d029020|Zm00001d029023|Zm00001d029025|Zm00001d029027|Zm00001d029028
chr1	54720001	55320000	2350	0.0118088	0.00556556	Zm00001d029010|Zm00001d029011|Zm00001d029012|Zm00001d029014|Zm00001d029015|Zm00001d029017|Zm00001d029018|Zm00001d029020|Zm00001d029023|Zm00001d029025|Zm00001d029027|Zm00001d029028
chr1	54780001	55380000	2489	0.0132543	0.00755626	Zm00001d029011|Zm00001d029012|Zm00001d029014|Zm00001d029015|Zm00001d029017|Zm00001d029018|Zm00001d029020|Zm00001d029023|Zm00001d029025|Zm00001d029027|Zm00001d029028|Zm00001d029030|Zm00001d029031
chr1	54840001	55440000	2290	0.0140235	0.00734271	Zm00001d029012|Zm00001d029014|Zm00001d029015|Zm00001d029017|Zm00001d029018|Zm00001d029020|Zm00001d029023|Zm00001d029025|Zm00001d029027|Zm00001d029028|Zm00001d029030|Zm00001d029031
chr1	54900001	55500000	2887	0.00760318	0.00213934	Zm00001d029012|Zm00001d029014|Zm00001d029015|Zm00001d029017|Zm00001d029018|Zm00001d029020|Zm00001d029023|Zm00001d029025|Zm00001d029027|Zm00001d029028|Zm00001d029030|Zm00001d029031|Zm00001d029033|Zm00001d029034
chr1	54960001	55560000	2787	0.00551823	-0.00327377	Zm00001d029017|Zm00001d029018|Zm00001d029020|Zm00001d029023|Zm00001d029025|Zm00001d029027|Zm00001d029028|Zm00001d029030|Zm00001d029031|Zm00001d029033|Zm00001d029034
chr1	55020001	55620000	2894	0.0044017	-0.00488848	Zm00001d029017|Zm00001d029018|Zm00001d029020|Zm00001d029023|Zm00001d029025|Zm00001d029027|Zm00001d029028|Zm00001d029030|Zm00001d029031|Zm00001d029033|Zm00001d029034|Zm00001d029035|Zm00001d029036
chr1	55080001	55680000	2482	0.00452487	-0.00612192	Zm00001d029023|Zm00001d029025|Zm00001d029027|Zm00001d029028|Zm00001d029030|Zm00001d029031|Zm00001d029033|Zm00001d029034|Zm00001d029035|Zm00001d029036
chr1	55140001	55740000	2958	0.00156111	-0.00922073	Zm00001d029025|Zm00001d029027|Zm00001d029028|Zm00001d029030|Zm00001d029031|Zm00001d029033|Zm00001d029034|Zm00001d029035|Zm00001d029036|Zm00001d029038|Zm00001d029039|Zm00001d029040
chr1	55200001	55800000	2867	-0.00667016	-0.0154211	Zm00001d029027|Zm00001d029028|Zm00001d029030|Zm00001d029031|Zm00001d029033|Zm00001d029034|Zm00001d029035|Zm00001d029036|Zm00001d029038|Zm00001d029039|Zm00001d029040|Zm00001d029041|Zm00001d029042
chr1	55260001	55860000	2537	-0.0211956	-0.0237294	Zm00001d029030|Zm00001d029031|Zm00001d029033|Zm00001d029034|Zm00001d029035|Zm00001d029036|Zm00001d029038|Zm00001d029039|Zm00001d029040|Zm00001d029041|Zm00001d029042
chr1	55320001	55920000	2488	-0.0204927	-0.0233227	Zm00001d029030|Zm00001d029031|Zm00001d029033|Zm00001d029034|Zm00001d029035|Zm00001d029036|Zm00001d029038|Zm00001d029039|Zm00001d029040|Zm00001d029041|Zm00001d029042
chr1	55380001	55980000	2447	-0.0298435	-0.0312597	Zm00001d029033|Zm00001d029034|Zm00001d029035|Zm00001d029036|Zm00001d029038|Zm00001d029039|Zm00001d029040|Zm00001d029041|Zm00001d029042|Zm00001d029044
chr1	55440001	56040000	2596	-0.0327119	-0.0344556	Zm00001d029033|Zm00001d029034|Zm00001d029035|Zm00001d029036|Zm00001d029038|Zm00001d029039|Zm00001d029040|Zm00001d029041|Zm00001d029042|Zm00001d029044|Zm00001d029046
chr1	55500001	56100000	2307	-0.0139638	-0.0251363	Zm00001d029035|Zm00001d029036|Zm00001d029038|Zm00001d029039|Zm00001d029040|Zm00001d029041|Zm00001d029042|Zm00001d029044|Zm00001d029046|Zm00001d029047
chr1	55560001	56160000	2984	0.00437606	-0.00747711	Zm00001d029036|Zm00001d029038|Zm00001d029039|Zm00001d029040|Zm00001d029041|Zm00001d029042|Zm00001d029044|Zm00001d029046|Zm00001d029047|Zm00001d029048|Zm00001d029049|Zm00001d029050|Zm00001d029051|Zm00001d029052
chr1	55620001	56220000	3140	0.0114685	0.000152461	Zm00001d029038|Zm00001d029039|Zm00001d029040|Zm00001d029041|Zm00001d029042|Zm00001d029044|Zm00001d029046|Zm00001d029047|Zm00001d029048|Zm00001d029049|Zm00001d029050|Zm00001d029051|Zm00001d029052
chr1	55680001	56280000	3217	0.0113135	0.000474546	Zm00001d029038|Zm00001d029039|Zm00001d029040|Zm00001d029041|Zm00001d029042|Zm00001d029044|Zm00001d029046|Zm00001d029047|Zm00001d029048|Zm00001d029049|Zm00001d029050|Zm00001d029051|Zm00001d029052|Zm00001d029053
chr1	55740001	56340000	2610	0.0165015	0.00722405	Zm00001d029041|Zm00001d029042|Zm00001d029044|Zm00001d029046|Zm00001d029047|Zm00001d029048|Zm00001d029049|Zm00001d029050|Zm00001d029051|Zm00001d029052|Zm00001d029053
chr1	55800001	56400000	2950	0.0294652	0.0207732	Zm00001d029044|Zm00001d029046|Zm00001d029047|Zm00001d029048|Zm00001d029049|Zm00001d029050|Zm00001d029051|Zm00001d029052|Zm00001d029053
chr1	55860001	56460000	3186	0.037238	0.0286303	Zm00001d029044|Zm00001d029046|Zm00001d029047|Zm00001d029048|Zm00001d029049|Zm00001d029050|Zm00001d029051|Zm00001d029052|Zm00001d029053|Zm00001d029055
chr1	55920001	56520000	3400	0.039585	0.0316963	Zm00001d029044|Zm00001d029046|Zm00001d029047|Zm00001d029048|Zm00001d029049|Zm00001d029050|Zm00001d029051|Zm00001d029052|Zm00001d029053|Zm00001d029055
chr1	55980001	56580000	3323	0.0477151	0.0401942	Zm00001d029046|Zm00001d029047|Zm00001d029048|Zm00001d029049|Zm00001d029050|Zm00001d029051|Zm00001d029052|Zm00001d029053|Zm00001d029055
chr1	56040001	56640000	3300	0.0528449	0.0480624	Zm00001d029047|Zm00001d029048|Zm00001d029049|Zm00001d029050|Zm00001d029051|Zm00001d029052|Zm00001d029053|Zm00001d029055
chr1	56100001	56700000	3311	0.0474533	0.0447578	Zm00001d029049|Zm00001d029050|Zm00001d029051|Zm00001d029052|Zm00001d029053|Zm00001d029055
chr1	56160001	56760000	2590	0.0485758	0.0480823	Zm00001d029053|Zm00001d029055|Zm00001d029056|Zm00001d029059
chr1	56220001	56820000	2298	0.0465457	0.0461388	Zm00001d029055|Zm00001d029056|Zm00001d029059|Zm00001d029060
chr1	56280001	56880000	2408	0.0506455	0.0466695	Zm00001d029055|Zm00001d029056|Zm00001d029059|Zm00001d029060|Zm00001d029061|Zm00001d029062
chr1	56340001	56940000	2678	0.0478284	0.0408265	Zm00001d029055|Zm00001d029056|Zm00001d029059|Zm00001d029060|Zm00001d029061|Zm00001d029062|Zm00001d029064|Zm00001d029065
chr1	56400001	57000000	2291	0.0400702	0.0316561	Zm00001d029056|Zm00001d029059|Zm00001d029060|Zm00001d029061|Zm00001d029062|Zm00001d029064|Zm00001d029065|Zm00001d029066
chr1	56460001	57060000	2040	0.0333794	0.0248787	Zm00001d029056|Zm00001d029059|Zm00001d029060|Zm00001d029061|Zm00001d029062|Zm00001d029064|Zm00001d029065|Zm00001d029066|Zm00001d029067|Zm00001d029071
chr1	56520001	57120000	1843	0.0295683	0.0198986	Zm00001d029056|Zm00001d029059|Zm00001d029060|Zm00001d029061|Zm00001d029062|Zm00001d029064|Zm00001d029065|Zm00001d029066|Zm00001d029067|Zm00001d029071
chr1	56580001	57180000	1810	0.0268903	0.0161639	Zm00001d029056|Zm00001d029059|Zm00001d029060|Zm00001d029061|Zm00001d029062|Zm00001d029064|Zm00001d029065|Zm00001d029066|Zm00001d029067|Zm00001d029071|Zm00001d029072
chr1	56640001	57240000	1558	0.0258669	0.0130746	Zm00001d029056|Zm00001d029059|Zm00001d029060|Zm00001d029061|Zm00001d029062|Zm00001d029064|Zm00001d029065|Zm00001d029066|Zm00001d029067|Zm00001d029071|Zm00001d029072
chr1	56700001	57300000	1921	0.0275592	0.0118688	Zm00001d029059|Zm00001d029060|Zm00001d029061|Zm00001d029062|Zm00001d029064|Zm00001d029065|Zm00001d029066|Zm00001d029067|Zm00001d029071|Zm00001d029072|Zm00001d029074|Zm00001d029075|Zm00001d029077|Zm00001d029078|Zm00001d029079
chr1	56760001	57360000	1770	0.0318199	0.0144621	Zm00001d029060|Zm00001d029061|Zm00001d029062|Zm00001d029064|Zm00001d029065|Zm00001d029066|Zm00001d029067|Zm00001d029071|Zm00001d029072|Zm00001d029074|Zm00001d029075|Zm00001d029077|Zm00001d029078|Zm00001d029079|Zm00001d029080|Zm00001d029081
chr1	56820001	57420000	1930	0.037046	0.0189425	Zm00001d029061|Zm00001d029062|Zm00001d029064|Zm00001d029065|Zm00001d029066|Zm00001d029067|Zm00001d029071|Zm00001d029072|Zm00001d029074|Zm00001d029075|Zm00001d029077|Zm00001d029078|Zm00001d029079|Zm00001d029080|Zm00001d029081|Zm00001d029083
chr1	56880001	57480000	1832	0.0317428	0.0168306	Zm00001d029064|Zm00001d029065|Zm00001d029066|Zm00001d029067|Zm00001d029071|Zm00001d029072|Zm00001d029074|Zm00001d029075|Zm00001d029077|Zm00001d029078|Zm00001d029079|Zm00001d029080|Zm00001d029081|Zm00001d029083|Zm00001d029084|Zm00001d029085|Zm00001d029086|Zm00001d029087
chr1	56940001	57540000	1581	0.0327797	0.0196847	Zm00001d029066|Zm00001d029067|Zm00001d029071|Zm00001d029072|Zm00001d029074|Zm00001d029075|Zm00001d029077|Zm00001d029078|Zm00001d029079|Zm00001d029080|Zm00001d029081|Zm00001d029083|Zm00001d029084|Zm00001d029085|Zm00001d029086|Zm00001d029087|Zm00001d029088|Zm00001d029089|Zm00001d029090|Zm00001d029091
chr1	57000001	57600000	2043	0.0125562	0.00454132	Zm00001d029071|Zm00001d029072|Zm00001d029074|Zm00001d029075|Zm00001d029077|Zm00001d029078|Zm00001d029079|Zm00001d029080|Zm00001d029081|Zm00001d029083|Zm00001d029084|Zm00001d029085|Zm00001d029086|Zm00001d029087|Zm00001d029088|Zm00001d029089|Zm00001d029090|Zm00001d029091|Zm00001d029092|Zm00001d029093|Zm00001d029094
chr1	57060001	57660000	2341	0.00196442	-0.00668445	Zm00001d029072|Zm00001d029074|Zm00001d029075|Zm00001d029077|Zm00001d029078|Zm00001d029079|Zm00001d029080|Zm00001d029081|Zm00001d029083|Zm00001d029084|Zm00001d029085|Zm00001d029086|Zm00001d029087|Zm00001d029088|Zm00001d029089|Zm00001d029090|Zm00001d029091|Zm00001d029092|Zm00001d029093|Zm00001d029094
chr1	57120001	57720000	2837	-0.00549267	-0.0168217	Zm00001d029072|Zm00001d029074|Zm00001d029075|Zm00001d029077|Zm00001d029078|Zm00001d029079|Zm00001d029080|Zm00001d029081|Zm00001d029083|Zm00001d029084|Zm00001d029085|Zm00001d029086|Zm00001d029087|Zm00001d029088|Zm00001d029089|Zm00001d029090|Zm00001d029091|Zm00001d029092|Zm00001d029093|Zm00001d029094|Zm00001d029095
chr1	57180001	57780000	2714	-0.00987464	-0.0201223	Zm00001d029074|Zm00001d029075|Zm00001d029077|Zm00001d029078|Zm00001d029079|Zm00001d029080|Zm00001d029081|Zm00001d029083|Zm00001d029084|Zm00001d029085|Zm00001d029086|Zm00001d029087|Zm00001d029088|Zm00001d029089|Zm00001d029090|Zm00001d029091|Zm00001d029092|Zm00001d029093|Zm00001d029094|Zm00001d029095
chr1	57240001	57840000	3199	-0.0101629	-0.0198238	Zm00001d029074|Zm00001d029075|Zm00001d029077|Zm00001d029078|Zm00001d029079|Zm00001d029080|Zm00001d029081|Zm00001d029083|Zm00001d029084|Zm00001d029085|Zm00001d029086|Zm00001d029087|Zm00001d029088|Zm00001d029089|Zm00001d029090|Zm00001d029091|Zm00001d029092|Zm00001d029093|Zm00001d029094|Zm00001d029095|Zm00001d029096
chr1	57300001	57900000	2669	-0.0135619	-0.0202166	Zm00001d029080|Zm00001d029081|Zm00001d029083|Zm00001d029084|Zm00001d029085|Zm00001d029086|Zm00001d029087|Zm00001d029088|Zm00001d029089|Zm00001d029090|Zm00001d029091|Zm00001d029092|Zm00001d029093|Zm00001d029094|Zm00001d029095|Zm00001d029096
chr1	57360001	57960000	2567	-0.0163535	-0.0227568	Zm00001d029083|Zm00001d029084|Zm00001d029085|Zm00001d029086|Zm00001d029087|Zm00001d029088|Zm00001d029089|Zm00001d029090|Zm00001d029091|Zm00001d029092|Zm00001d029093|Zm00001d029094|Zm00001d029095|Zm00001d029096
chr1	57420001	58020000	2854	-0.0183195	-0.0231614	Zm00001d029084|Zm00001d029085|Zm00001d029086|Zm00001d029087|Zm00001d029088|Zm00001d029089|Zm00001d029090|Zm00001d029091|Zm00001d029092|Zm00001d029093|Zm00001d029094|Zm00001d029095|Zm00001d029096|Zm00001d029098|Zm00001d029099|Zm00001d029100
chr1	57480001	58080000	3081	-0.00903906	-0.0175067	Zm00001d029089|Zm00001d029090|Zm00001d029091|Zm00001d029092|Zm00001d029093|Zm00001d029094|Zm00001d029095|Zm00001d029096|Zm00001d029098|Zm00001d029099|Zm00001d029100|Zm00001d029101|Zm00001d029102
chr1	57540001	58140000	3025	-0.00828025	-0.0167228	Zm00001d029092|Zm00001d029093|Zm00001d029094|Zm00001d029095|Zm00001d029096|Zm00001d029098|Zm00001d029099|Zm00001d029100|Zm00001d029101|Zm00001d029102
chr1	57600001	58200000	2555	0.00575489	-0.00676858	Zm00001d029095|Zm00001d029096|Zm00001d029098|Zm00001d029099|Zm00001d029100|Zm00001d029101|Zm00001d029102|Zm00001d029103|Zm00001d029104
chr1	57660001	58260000	2215	0.0163793	0.0016768	Zm00001d029096|Zm00001d029098|Zm00001d029099|Zm00001d029100|Zm00001d029101|Zm00001d029102|Zm00001d029103|Zm00001d029104|Zm00001d029105
chr1	57720001	58320000	1802	0.030613	0.0203052	Zm00001d029096|Zm00001d029098|Zm00001d029099|Zm00001d029100|Zm00001d029101|Zm00001d029102|Zm00001d029103|Zm00001d029104|Zm00001d029105|Zm00001d029106|Zm00001d029107|Zm00001d029108|Zm00001d029109
chr1	57780001	58380000	1777	0.0335461	0.0221655	Zm00001d029096|Zm00001d029098|Zm00001d029099|Zm00001d029100|Zm00001d029101|Zm00001d029102|Zm00001d029103|Zm00001d029104|Zm00001d029105|Zm00001d029106|Zm00001d029107|Zm00001d029108|Zm00001d029109|Zm00001d029111|Zm00001d029112
chr1	57840001	58440000	1307	0.0484977	0.0368723	Zm00001d029098|Zm00001d029099|Zm00001d029100|Zm00001d029101|Zm00001d029102|Zm00001d029103|Zm00001d029104|Zm00001d029105|Zm00001d029106|Zm00001d029107|Zm00001d029108|Zm00001d029109|Zm00001d029111|Zm00001d029112|Zm00001d029114
chr1	57900001	58500000	1183	0.0353031	0.0237513	Zm00001d029098|Zm00001d029099|Zm00001d029100|Zm00001d029101|Zm00001d029102|Zm00001d029103|Zm00001d029104|Zm00001d029105|Zm00001d029106|Zm00001d029107|Zm00001d029108|Zm00001d029109|Zm00001d029111|Zm00001d029112|Zm00001d029114|Zm00001d029115
chr1	57960001	58560000	1361	0.0339827	0.0216324	Zm00001d029098|Zm00001d029099|Zm00001d029100|Zm00001d029101|Zm00001d029102|Zm00001d029103|Zm00001d029104|Zm00001d029105|Zm00001d029106|Zm00001d029107|Zm00001d029108|Zm00001d029109|Zm00001d029111|Zm00001d029112|Zm00001d029114|Zm00001d029115|Zm00001d029117|Zm00001d029118
chr1	58020001	58620000	1190	0.049192	0.030039	Zm00001d029101|Zm00001d029102|Zm00001d029103|Zm00001d029104|Zm00001d029105|Zm00001d029106|Zm00001d029107|Zm00001d029108|Zm00001d029109|Zm00001d029111|Zm00001d029112|Zm00001d029114|Zm00001d029115|Zm00001d029117|Zm00001d029118|Zm00001d029119
chr1	58080001	58680000	1120	0.0527679	0.0368686	Zm00001d029103|Zm00001d029104|Zm00001d029105|Zm00001d029106|Zm00001d029107|Zm00001d029108|Zm00001d029109|Zm00001d029111|Zm00001d029112|Zm00001d029114|Zm00001d029115|Zm00001d029117|Zm00001d029118|Zm00001d029119
chr1	58140001	58740000	1425	0.0517112	0.036632	Zm00001d029103|Zm00001d029104|Zm00001d029105|Zm00001d029106|Zm00001d029107|Zm00001d029108|Zm00001d029109|Zm00001d029111|Zm00001d029112|Zm00001d029114|Zm00001d029115|Zm00001d029117|Zm00001d029118|Zm00001d029119
chr1	58200001	58800000	1828	0.0280317	0.0217611	Zm00001d029106|Zm00001d029107|Zm00001d029108|Zm00001d029109|Zm00001d029111|Zm00001d029112|Zm00001d029114|Zm00001d029115|Zm00001d029117|Zm00001d029118|Zm00001d029119|Zm00001d029120
chr1	58260001	58860000	2111	0.0209373	0.0176367	Zm00001d029106|Zm00001d029107|Zm00001d029108|Zm00001d029109|Zm00001d029111|Zm00001d029112|Zm00001d029114|Zm00001d029115|Zm00001d029117|Zm00001d029118|Zm00001d029119|Zm00001d029120
chr1	58320001	58920000	2551	0.0256484	0.0259292	Zm00001d029111|Zm00001d029112|Zm00001d029114|Zm00001d029115|Zm00001d029117|Zm00001d029118|Zm00001d029119|Zm00001d029120
chr1	58380001	58980000	3222	0.0344151	0.0355279	Zm00001d029115|Zm00001d029117|Zm00001d029118|Zm00001d029119|Zm00001d029120|Zm00001d029121
chr1	58440001	59040000	3666	0.0398507	0.0394514	Zm00001d029117|Zm00001d029118|Zm00001d029119|Zm00001d029120|Zm00001d029121|Zm00001d029122|Zm00001d029123|Zm00001d029124
chr1	58500001	59100000	3722	0.0391537	0.0381305	Zm00001d029117|Zm00001d029118|Zm00001d029119|Zm00001d029120|Zm00001d029121|Zm00001d029122|Zm00001d029123|Zm00001d029124|Zm00001d029125
chr1	58560001	59160000	4114	0.0438647	0.0390315	Zm00001d029119|Zm00001d029120|Zm00001d029121|Zm00001d029122|Zm00001d029123|Zm00001d029124|Zm00001d029125|Zm00001d029126
chr1	58620001	59220000	4097	0.0446988	0.0394749	Zm00001d029120|Zm00001d029121|Zm00001d029122|Zm00001d029123|Zm00001d029124|Zm00001d029125|Zm00001d029126
chr1	58680001	59280000	4057	0.0387955	0.0330906	Zm00001d029120|Zm00001d029121|Zm00001d029122|Zm00001d029123|Zm00001d029124|Zm00001d029125|Zm00001d029126|Zm00001d029127
chr1	58740001	59340000	4082	0.0330279	0.0264021	Zm00001d029120|Zm00001d029121|Zm00001d029122|Zm00001d029123|Zm00001d029124|Zm00001d029125|Zm00001d029126|Zm00001d029127
chr1	58800001	59400000	3778	0.0364693	0.0290208	Zm00001d029121|Zm00001d029122|Zm00001d029123|Zm00001d029124|Zm00001d029125|Zm00001d029126|Zm00001d029127
chr1	58860001	59460000	4051	0.0313177	0.0252743	Zm00001d029121|Zm00001d029122|Zm00001d029123|Zm00001d029124|Zm00001d029125|Zm00001d029126|Zm00001d029127|Zm00001d029129|Zm00001d029130
chr1	58920001	59520000	3845	0.0245411	0.0166186	Zm00001d029121|Zm00001d029122|Zm00001d029123|Zm00001d029124|Zm00001d029125|Zm00001d029126|Zm00001d029127|Zm00001d029129|Zm00001d029130
chr1	58980001	59580000	3551	0.0122995	0.00210453	Zm00001d029122|Zm00001d029123|Zm00001d029124|Zm00001d029125|Zm00001d029126|Zm00001d029127|Zm00001d029129|Zm00001d029130
chr1	59040001	59640000	3134	0.00362873	-0.00701459	Zm00001d029125|Zm00001d029126|Zm00001d029127|Zm00001d029129|Zm00001d029130
chr1	59100001	59700000	3358	0.00173605	-0.0075754	Zm00001d029126|Zm00001d029127|Zm00001d029129|Zm00001d029130
chr1	59160001	59760000	2966	-0.0123601	-0.0164675	Zm00001d029127|Zm00001d029129|Zm00001d029130|Zm00001d029132
chr1	59220001	59820000	2886	-0.0198442	-0.0209726	Zm00001d029127|Zm00001d029129|Zm00001d029130|Zm00001d029132|Zm00001d029133
chr1	59280001	59880000	3062	-0.0140926	-0.0136299	Zm00001d029129|Zm00001d029130|Zm00001d029132|Zm00001d029133|Zm00001d029134
chr1	59340001	59940000	2995	-0.0125874	-0.0128857	Zm00001d029129|Zm00001d029130|Zm00001d029132|Zm00001d029133|Zm00001d029134
chr1	59400001	60000000	2978	-0.012086	-0.0138645	Zm00001d029129|Zm00001d029130|Zm00001d029132|Zm00001d029133|Zm00001d029134|Zm00001d029135
chr1	59460001	60060000	2668	-0.00893274	-0.0125204	Zm00001d029132|Zm00001d029133|Zm00001d029134|Zm00001d029135
chr1	59520001	60120000	2374	-0.0076964	-0.0121226	Zm00001d029132|Zm00001d029133|Zm00001d029134|Zm00001d029135|Zm00001d029136|Zm00001d029137
chr1	59580001	60180000	1982	-0.00634119	-0.010653	Zm00001d029132|Zm00001d029133|Zm00001d029134|Zm00001d029135|Zm00001d029136|Zm00001d029137
chr1	59640001	60240000	2441	-0.00236097	-0.00968341	Zm00001d029132|Zm00001d029133|Zm00001d029134|Zm00001d029135|Zm00001d029136|Zm00001d029137|Zm00001d029138|Zm00001d029139|Zm00001d029140
chr1	59700001	60300000	2173	0.000490446	-0.00824605	Zm00001d029132|Zm00001d029133|Zm00001d029134|Zm00001d029135|Zm00001d029136|Zm00001d029137|Zm00001d029138|Zm00001d029139|Zm00001d029140
chr1	59760001	60360000	2244	0.00360275	-0.00694808	Zm00001d029134|Zm00001d029135|Zm00001d029136|Zm00001d029137|Zm00001d029138|Zm00001d029139|Zm00001d029140|Zm00001d029141|Zm00001d029142|Zm00001d029143
chr1	59820001	60420000	2069	0.00415331	-0.00698593	Zm00001d029134|Zm00001d029135|Zm00001d029136|Zm00001d029137|Zm00001d029138|Zm00001d029139|Zm00001d029140|Zm00001d029141|Zm00001d029142|Zm00001d029143
chr1	59880001	60480000	1859	-0.00018662	-0.013842	Zm00001d029135|Zm00001d029136|Zm00001d029137|Zm00001d029138|Zm00001d029139|Zm00001d029140|Zm00001d029141|Zm00001d029142|Zm00001d029143|Zm00001d029144|Zm00001d029145|Zm00001d029146
chr1	59940001	60540000	2013	0.0109811	-0.0027795	Zm00001d029135|Zm00001d029136|Zm00001d029137|Zm00001d029138|Zm00001d029139|Zm00001d029140|Zm00001d029141|Zm00001d029142|Zm00001d029143|Zm00001d029144|Zm00001d029145|Zm00001d029146|Zm00001d029147|Zm00001d029148|Zm00001d029149
chr1	60000001	60600000	1967	0.0144993	0.00174759	Zm00001d029136|Zm00001d029137|Zm00001d029138|Zm00001d029139|Zm00001d029140|Zm00001d029141|Zm00001d029142|Zm00001d029143|Zm00001d029144|Zm00001d029145|Zm00001d029146|Zm00001d029147|Zm00001d029148|Zm00001d029149
chr1	60060001	60660000	2182	0.0240009	0.00488539	Zm00001d029136|Zm00001d029137|Zm00001d029138|Zm00001d029139|Zm00001d029140|Zm00001d029141|Zm00001d029142|Zm00001d029143|Zm00001d029144|Zm00001d029145|Zm00001d029146|Zm00001d029147|Zm00001d029148|Zm00001d029149|Zm00001d029150
chr1	60120001	60720000	2387	0.0183431	0.000311098	Zm00001d029138|Zm00001d029139|Zm00001d029140|Zm00001d029141|Zm00001d029142|Zm00001d029143|Zm00001d029144|Zm00001d029145|Zm00001d029146|Zm00001d029147|Zm00001d029148|Zm00001d029149|Zm00001d029150
chr1	60180001	60780000	2812	0.0160478	-0.00326393	Zm00001d029138|Zm00001d029139|Zm00001d029140|Zm00001d029141|Zm00001d029142|Zm00001d029143|Zm00001d029144|Zm00001d029145|Zm00001d029146|Zm00001d029147|Zm00001d029148|Zm00001d029149|Zm00001d029150|Zm00001d029151
chr1	60240001	60840000	2462	0.0155811	-0.0034901	Zm00001d029141|Zm00001d029142|Zm00001d029143|Zm00001d029144|Zm00001d029145|Zm00001d029146|Zm00001d029147|Zm00001d029148|Zm00001d029149|Zm00001d029150|Zm00001d029151|Zm00001d029152|Zm00001d029153|Zm00001d029154|Zm00001d029155
chr1	60300001	60900000	2890	0.0160201	-0.00401494	Zm00001d029141|Zm00001d029142|Zm00001d029143|Zm00001d029144|Zm00001d029145|Zm00001d029146|Zm00001d029147|Zm00001d029148|Zm00001d029149|Zm00001d029150|Zm00001d029151|Zm00001d029152|Zm00001d029153|Zm00001d029154|Zm00001d029155|Zm00001d029157|Zm00001d029160|Zm00001d029159|Zm00001d029161|Zm00001d029162|Zm00001d029163|Zm00001d029164|Zm00001d029165
chr1	60360001	60960000	3232	0.0171085	-0.00273075	Zm00001d029144|Zm00001d029145|Zm00001d029146|Zm00001d029147|Zm00001d029148|Zm00001d029149|Zm00001d029150|Zm00001d029151|Zm00001d029152|Zm00001d029153|Zm00001d029154|Zm00001d029155|Zm00001d029157|Zm00001d029160|Zm00001d029159|Zm00001d029161|Zm00001d029162|Zm00001d029163|Zm00001d029164|Zm00001d029165|Zm00001d029168|Zm00001d029169|Zm00001d029170|Zm00001d029172|Zm00001d029173
chr1	60420001	61020000	3399	0.0165904	-0.00310939	Zm00001d029144|Zm00001d029145|Zm00001d029146|Zm00001d029147|Zm00001d029148|Zm00001d029149|Zm00001d029150|Zm00001d029151|Zm00001d029152|Zm00001d029153|Zm00001d029154|Zm00001d029155|Zm00001d029157|Zm00001d029160|Zm00001d029159|Zm00001d029161|Zm00001d029162|Zm00001d029163|Zm00001d029164|Zm00001d029165|Zm00001d029168|Zm00001d029169|Zm00001d029170|Zm00001d029172|Zm00001d029173|Zm00001d029174|Zm00001d0…
chr1	60480001	61080000	3607	0.0175612	-0.00227891	Zm00001d029148|Zm00001d029149|Zm00001d029150|Zm00001d029151|Zm00001d029152|Zm00001d029153|Zm00001d029154|Zm00001d029155|Zm00001d029157|Zm00001d029160|Zm00001d029159|Zm00001d029161|Zm00001d029162|Zm00001d029163|Zm00001d029164|Zm00001d029165|Zm00001d029168|Zm00001d029169|Zm00001d029170|Zm00001d029172|Zm00001d029173|Zm00001d029174|Zm00001d029176|Zm00001d029177
chr1	60540001	61140000	3248	0.015648	-0.00508442	Zm00001d029150|Zm00001d029151|Zm00001d029152|Zm00001d029153|Zm00001d029154|Zm00001d029155|Zm00001d029157|Zm00001d029160|Zm00001d029159|Zm00001d029161|Zm00001d029162|Zm00001d029163|Zm00001d029164|Zm00001d029165|Zm00001d029168|Zm00001d029169|Zm00001d029170|Zm00001d029172|Zm00001d029173|Zm00001d029174|Zm00001d029176|Zm00001d029177
chr1	60600001	61200000	3133	0.0168178	-0.00514651	Zm00001d029150|Zm00001d029151|Zm00001d029152|Zm00001d029153|Zm00001d029154|Zm00001d029155|Zm00001d029157|Zm00001d029160|Zm00001d029159|Zm00001d029161|Zm00001d029162|Zm00001d029163|Zm00001d029164|Zm00001d029165|Zm00001d029168|Zm00001d029169|Zm00001d029170|Zm00001d029172|Zm00001d029173|Zm00001d029174|Zm00001d029176|Zm00001d029177|Zm00001d029179
chr1	60660001	61260000	3099	0.0157948	-0.00350664	Zm00001d029151|Zm00001d029152|Zm00001d029153|Zm00001d029154|Zm00001d029155|Zm00001d029157|Zm00001d029160|Zm00001d029159|Zm00001d029161|Zm00001d029162|Zm00001d029163|Zm00001d029164|Zm00001d029165|Zm00001d029168|Zm00001d029169|Zm00001d029170|Zm00001d029172|Zm00001d029173|Zm00001d029174|Zm00001d029176|Zm00001d029177|Zm00001d029179|Zm00001d029180
chr1	60720001	61320000	2886	0.0217497	0.00170306	Zm00001d029151|Zm00001d029152|Zm00001d029153|Zm00001d029154|Zm00001d029155|Zm00001d029157|Zm00001d029160|Zm00001d029159|Zm00001d029161|Zm00001d029162|Zm00001d029163|Zm00001d029164|Zm00001d029165|Zm00001d029168|Zm00001d029169|Zm00001d029170|Zm00001d029172|Zm00001d029173|Zm00001d029174|Zm00001d029176|Zm00001d029177|Zm00001d029179|Zm00001d029180
chr1	60780001	61380000	2585	0.0254409	0.00764452	Zm00001d029152|Zm00001d029153|Zm00001d029154|Zm00001d029155|Zm00001d029157|Zm00001d029160|Zm00001d029159|Zm00001d029161|Zm00001d029162|Zm00001d029163|Zm00001d029164|Zm00001d029165|Zm00001d029168|Zm00001d029169|Zm00001d029170|Zm00001d029172|Zm00001d029173|Zm00001d029174|Zm00001d029176|Zm00001d029177|Zm00001d029179|Zm00001d029180|Zm00001d029181
chr1	60840001	61440000	2724	0.0263723	0.00984482	Zm00001d029160|Zm00001d029159|Zm00001d029161|Zm00001d029162|Zm00001d029163|Zm00001d029164|Zm00001d029165|Zm00001d029168|Zm00001d029169|Zm00001d029170|Zm00001d029172|Zm00001d029173|Zm00001d029174|Zm00001d029176|Zm00001d029177|Zm00001d029179|Zm00001d029180|Zm00001d029181
chr1	60900001	61500000	2642	0.0245291	0.0100518	Zm00001d029168|Zm00001d029169|Zm00001d029170|Zm00001d029172|Zm00001d029173|Zm00001d029174|Zm00001d029176|Zm00001d029177|Zm00001d029179|Zm00001d029180|Zm00001d029181|Zm00001d029183|Zm00001d029184
chr1	60960001	61560000	2503	0.0227049	0.0113547	Zm00001d029174|Zm00001d029176|Zm00001d029177|Zm00001d029179|Zm00001d029180|Zm00001d029181|Zm00001d029183|Zm00001d029184|Zm00001d029185
chr1	61020001	61620000	2797	0.0302107	0.0180609	Zm00001d029177|Zm00001d029179|Zm00001d029180|Zm00001d029181|Zm00001d029183|Zm00001d029184|Zm00001d029185|Zm00001d029188|Zm00001d029189
chr1	61080001	61680000	3043	0.0364324	0.0235441	Zm00001d029179|Zm00001d029180|Zm00001d029181|Zm00001d029183|Zm00001d029184|Zm00001d029185|Zm00001d029188|Zm00001d029189|Zm00001d029190|Zm00001d029191|Zm00001d029192|Zm00001d029193
chr1	61140001	61740000	3592	0.0205013	0.0129628	Zm00001d029179|Zm00001d029180|Zm00001d029181|Zm00001d029183|Zm00001d029184|Zm00001d029185|Zm00001d029188|Zm00001d029189|Zm00001d029190|Zm00001d029191|Zm00001d029192|Zm00001d029193|Zm00001d029194
chr1	61200001	61800000	4002	0.0133857	0.00855504	Zm00001d029180|Zm00001d029181|Zm00001d029183|Zm00001d029184|Zm00001d029185|Zm00001d029188|Zm00001d029189|Zm00001d029190|Zm00001d029191|Zm00001d029192|Zm00001d029193|Zm00001d029194|Zm00001d029195|Zm00001d029196
chr1	61260001	61860000	3642	0.00993795	0.00803255	Zm00001d029181|Zm00001d029183|Zm00001d029184|Zm00001d029185|Zm00001d029188|Zm00001d029189|Zm00001d029190|Zm00001d029191|Zm00001d029192|Zm00001d029193|Zm00001d029194|Zm00001d029195|Zm00001d029196
chr1	61320001	61920000	3808	0.0105802	0.00811399	Zm00001d029181|Zm00001d029183|Zm00001d029184|Zm00001d029185|Zm00001d029188|Zm00001d029189|Zm00001d029190|Zm00001d029191|Zm00001d029192|Zm00001d029193|Zm00001d029194|Zm00001d029195|Zm00001d029196|Zm00001d029197|Zm00001d029198|Zm00001d029199
chr1	61380001	61980000	3765	0.00856076	0.00596156	Zm00001d029183|Zm00001d029184|Zm00001d029185|Zm00001d029188|Zm00001d029189|Zm00001d029190|Zm00001d029191|Zm00001d029192|Zm00001d029193|Zm00001d029194|Zm00001d029195|Zm00001d029196|Zm00001d029197|Zm00001d029198|Zm00001d029199
chr1	61440001	62040000	3565	0.00634272	0.00351122	Zm00001d029183|Zm00001d029184|Zm00001d029185|Zm00001d029188|Zm00001d029189|Zm00001d029190|Zm00001d029191|Zm00001d029192|Zm00001d029193|Zm00001d029194|Zm00001d029195|Zm00001d029196|Zm00001d029197|Zm00001d029198|Zm00001d029199|Zm00001d029200
chr1	61500001	62100000	3363	0.00593424	0.00248022	Zm00001d029185|Zm00001d029188|Zm00001d029189|Zm00001d029190|Zm00001d029191|Zm00001d029192|Zm00001d029193|Zm00001d029194|Zm00001d029195|Zm00001d029196|Zm00001d029197|Zm00001d029198|Zm00001d029199|Zm00001d029200|Zm00001d029201
chr1	61560001	62160000	2924	0.00605887	0.00190721	Zm00001d029188|Zm00001d029189|Zm00001d029190|Zm00001d029191|Zm00001d029192|Zm00001d029193|Zm00001d029194|Zm00001d029195|Zm00001d029196|Zm00001d029197|Zm00001d029198|Zm00001d029199|Zm00001d029200|Zm00001d029201
chr1	61620001	62220000	2728	-0.00332934	-0.00798515	Zm00001d029190|Zm00001d029191|Zm00001d029192|Zm00001d029193|Zm00001d029194|Zm00001d029195|Zm00001d029196|Zm00001d029197|Zm00001d029198|Zm00001d029199|Zm00001d029200|Zm00001d029201|Zm00001d029202
chr1	61680001	62280000	2457	-0.0199608	-0.0183954	Zm00001d029194|Zm00001d029195|Zm00001d029196|Zm00001d029197|Zm00001d029198|Zm00001d029199|Zm00001d029200|Zm00001d029201|Zm00001d029202|Zm00001d029203
chr1	61740001	62340000	1973	-0.0103663	-0.0128315	Zm00001d029195|Zm00001d029196|Zm00001d029197|Zm00001d029198|Zm00001d029199|Zm00001d029200|Zm00001d029201|Zm00001d029202|Zm00001d029203|Zm00001d029205
chr1	61800001	62400000	1594	-0.00402332	-0.0119153	Zm00001d029197|Zm00001d029198|Zm00001d029199|Zm00001d029200|Zm00001d029201|Zm00001d029202|Zm00001d029203|Zm00001d029205
chr1	61860001	62460000	2062	0.0151811	-0.000188073	Zm00001d029197|Zm00001d029198|Zm00001d029199|Zm00001d029200|Zm00001d029201|Zm00001d029202|Zm00001d029203|Zm00001d029205|Zm00001d029206|Zm00001d029207|Zm00001d029208
chr1	61920001	62520000	2486	0.0315544	0.0111833	Zm00001d029200|Zm00001d029201|Zm00001d029202|Zm00001d029203|Zm00001d029205|Zm00001d029206|Zm00001d029207|Zm00001d029208|Zm00001d029209|Zm00001d029211|Zm00001d029212|Zm00001d029214
chr1	61980001	62580000	2796	0.0412849	0.0234091	Zm00001d029200|Zm00001d029201|Zm00001d029202|Zm00001d029203|Zm00001d029205|Zm00001d029206|Zm00001d029207|Zm00001d029208|Zm00001d029209|Zm00001d029211|Zm00001d029212|Zm00001d029214
chr1	62040001	62640000	2910	0.0417959	0.0255361	Zm00001d029201|Zm00001d029202|Zm00001d029203|Zm00001d029205|Zm00001d029206|Zm00001d029207|Zm00001d029208|Zm00001d029209|Zm00001d029211|Zm00001d029212|Zm00001d029214
chr1	62100001	62700000	2965	0.0449569	0.0317409	Zm00001d029202|Zm00001d029203|Zm00001d029205|Zm00001d029206|Zm00001d029207|Zm00001d029208|Zm00001d029209|Zm00001d029211|Zm00001d029212|Zm00001d029214
chr1	62160001	62760000	3529	0.033715	0.0221398	Zm00001d029202|Zm00001d029203|Zm00001d029205|Zm00001d029206|Zm00001d029207|Zm00001d029208|Zm00001d029209|Zm00001d029211|Zm00001d029212|Zm00001d029214|Zm00001d029215|Zm00001d029216|Zm00001d029217|Zm00001d029218
chr1	62220001	62820000	3348	0.0317657	0.0233245	Zm00001d029205|Zm00001d029206|Zm00001d029207|Zm00001d029208|Zm00001d029209|Zm00001d029211|Zm00001d029212|Zm00001d029214|Zm00001d029215|Zm00001d029216|Zm00001d029217|Zm00001d029218|Zm00001d029219
chr1	62280001	62880000	3011	0.0335868	0.0257024	Zm00001d029205|Zm00001d029206|Zm00001d029207|Zm00001d029208|Zm00001d029209|Zm00001d029211|Zm00001d029212|Zm00001d029214|Zm00001d029215|Zm00001d029216|Zm00001d029217|Zm00001d029218|Zm00001d029219
chr1	62340001	62940000	2905	0.0355443	0.0281371	Zm00001d029206|Zm00001d029207|Zm00001d029208|Zm00001d029209|Zm00001d029211|Zm00001d029212|Zm00001d029214|Zm00001d029215|Zm00001d029216|Zm00001d029217|Zm00001d029218|Zm00001d029219
chr1	62400001	63000000	3225	0.0270334	0.0196839	Zm00001d029206|Zm00001d029207|Zm00001d029208|Zm00001d029209|Zm00001d029211|Zm00001d029212|Zm00001d029214|Zm00001d029215|Zm00001d029216|Zm00001d029217|Zm00001d029218|Zm00001d029219
chr1	62460001	63060000	3174	0.0160032	0.00745386	Zm00001d029209|Zm00001d029211|Zm00001d029212|Zm00001d029214|Zm00001d029215|Zm00001d029216|Zm00001d029217|Zm00001d029218|Zm00001d029219|Zm00001d029222|Zm00001d029223|Zm00001d029224
chr1	62520001	63120000	2679	-0.00190206	-0.00579218	Zm00001d029215|Zm00001d029216|Zm00001d029217|Zm00001d029218|Zm00001d029219|Zm00001d029222|Zm00001d029223|Zm00001d029224
chr1	62580001	63180000	3110	-0.0080057	-0.0125495	Zm00001d029215|Zm00001d029216|Zm00001d029217|Zm00001d029218|Zm00001d029219|Zm00001d029222|Zm00001d029223|Zm00001d029224|Zm00001d029226|Zm00001d029227|Zm00001d029228
chr1	62640001	63240000	3761	0.0266224	0.00973049	Zm00001d029215|Zm00001d029216|Zm00001d029217|Zm00001d029218|Zm00001d029219|Zm00001d029222|Zm00001d029223|Zm00001d029224|Zm00001d029226|Zm00001d029227|Zm00001d029228|Zm00001d029229|Zm00001d029230|Zm00001d029231
chr1	62700001	63300000	4010	0.0209107	0.00500088	Zm00001d029215|Zm00001d029216|Zm00001d029217|Zm00001d029218|Zm00001d029219|Zm00001d029222|Zm00001d029223|Zm00001d029224|Zm00001d029226|Zm00001d029227|Zm00001d029228|Zm00001d029229|Zm00001d029230|Zm00001d029231|Zm00001d029232|Zm00001d029233|Zm00001d029234|Zm00001d029235
chr1	62760001	63360000	3570	0.0292833	0.00973559	Zm00001d029219|Zm00001d029222|Zm00001d029223|Zm00001d029224|Zm00001d029226|Zm00001d029227|Zm00001d029228|Zm00001d029229|Zm00001d029230|Zm00001d029231|Zm00001d029232|Zm00001d029233|Zm00001d029234|Zm00001d029235|Zm00001d029237|Zm00001d029238
chr1	62820001	63420000	3762	0.0303734	0.0106723	Zm00001d029222|Zm00001d029223|Zm00001d029224|Zm00001d029226|Zm00001d029227|Zm00001d029228|Zm00001d029229|Zm00001d029230|Zm00001d029231|Zm00001d029232|Zm00001d029233|Zm00001d029234|Zm00001d029235|Zm00001d029237|Zm00001d029238|Zm00001d029241
chr1	62880001	63480000	3888	0.0301763	0.0114517	Zm00001d029222|Zm00001d029223|Zm00001d029224|Zm00001d029226|Zm00001d029227|Zm00001d029228|Zm00001d029229|Zm00001d029230|Zm00001d029231|Zm00001d029232|Zm00001d029233|Zm00001d029234|Zm00001d029235|Zm00001d029237|Zm00001d029238|Zm00001d029241
chr1	62940001	63540000	3891	0.0309753	0.0118084	Zm00001d029222|Zm00001d029223|Zm00001d029224|Zm00001d029226|Zm00001d029227|Zm00001d029228|Zm00001d029229|Zm00001d029230|Zm00001d029231|Zm00001d029232|Zm00001d029233|Zm00001d029234|Zm00001d029235|Zm00001d029237|Zm00001d029238|Zm00001d029241|Zm00001d029242
chr1	63000001	63600000	4115	0.033379	0.0157451	Zm00001d029222|Zm00001d029223|Zm00001d029224|Zm00001d029226|Zm00001d029227|Zm00001d029228|Zm00001d029229|Zm00001d029230|Zm00001d029231|Zm00001d029232|Zm00001d029233|Zm00001d029234|Zm00001d029235|Zm00001d029237|Zm00001d029238|Zm00001d029241|Zm00001d029242|Zm00001d029243|Zm00001d029246|Zm00001d029247
chr1	63060001	63660000	3612	0.0415705	0.0222749	Zm00001d029226|Zm00001d029227|Zm00001d029228|Zm00001d029229|Zm00001d029230|Zm00001d029231|Zm00001d029232|Zm00001d029233|Zm00001d029234|Zm00001d029235|Zm00001d029237|Zm00001d029238|Zm00001d029241|Zm00001d029242|Zm00001d029243|Zm00001d029246|Zm00001d029247
chr1	63120001	63720000	3927	0.0337938	0.0197143	Zm00001d029226|Zm00001d029227|Zm00001d029228|Zm00001d029229|Zm00001d029230|Zm00001d029231|Zm00001d029232|Zm00001d029233|Zm00001d029234|Zm00001d029235|Zm00001d029237|Zm00001d029238|Zm00001d029241|Zm00001d029242|Zm00001d029243|Zm00001d029246|Zm00001d029247|Zm00001d029248
chr1	63180001	63780000	3495	0.0221304	0.0144632	Zm00001d029229|Zm00001d029230|Zm00001d029231|Zm00001d029232|Zm00001d029233|Zm00001d029234|Zm00001d029235|Zm00001d029237|Zm00001d029238|Zm00001d029241|Zm00001d029242|Zm00001d029243|Zm00001d029246|Zm00001d029247|Zm00001d029248|Zm00001d029249
chr1	63240001	63840000	3013	-0.0215076	-0.0146515	Zm00001d029233|Zm00001d029234|Zm00001d029235|Zm00001d029237|Zm00001d029238|Zm00001d029241|Zm00001d029242|Zm00001d029243|Zm00001d029246|Zm00001d029247|Zm00001d029248|Zm00001d029249|Zm00001d029250
chr1	63300001	63900000	2970	-0.0208837	-0.00638804	Zm00001d029237|Zm00001d029238|Zm00001d029241|Zm00001d029242|Zm00001d029243|Zm00001d029246|Zm00001d029247|Zm00001d029248|Zm00001d029249|Zm00001d029250|Zm00001d029251|Zm00001d029252|Zm00001d029254|Zm00001d029255|Zm00001d029256
chr1	63360001	63960000	3082	-0.0142861	-0.00179468	Zm00001d029241|Zm00001d029242|Zm00001d029243|Zm00001d029246|Zm00001d029247|Zm00001d029248|Zm00001d029249|Zm00001d029250|Zm00001d029251|Zm00001d029252|Zm00001d029254|Zm00001d029255|Zm00001d029256|Zm00001d029257|Zm00001d029258
chr1	63420001	64020000	3557	-0.008998	0.00341525	Zm00001d029242|Zm00001d029243|Zm00001d029246|Zm00001d029247|Zm00001d029248|Zm00001d029249|Zm00001d029250|Zm00001d029251|Zm00001d029252|Zm00001d029254|Zm00001d029255|Zm00001d029256|Zm00001d029257|Zm00001d029258|Zm00001d029260|Zm00001d029261|Zm00001d029262
chr1	63480001	64080000	3841	-0.00566486	0.00502896	Zm00001d029243|Zm00001d029246|Zm00001d029247|Zm00001d029248|Zm00001d029249|Zm00001d029250|Zm00001d029251|Zm00001d029252|Zm00001d029254|Zm00001d029255|Zm00001d029256|Zm00001d029257|Zm00001d029258|Zm00001d029260|Zm00001d029261|Zm00001d029262|Zm00001d029263
chr1	63540001	64140000	3950	-0.00464965	0.00508886	Zm00001d029243|Zm00001d029246|Zm00001d029247|Zm00001d029248|Zm00001d029249|Zm00001d029250|Zm00001d029251|Zm00001d029252|Zm00001d029254|Zm00001d029255|Zm00001d029256|Zm00001d029257|Zm00001d029258|Zm00001d029260|Zm00001d029261|Zm00001d029262|Zm00001d029263
chr1	63600001	64200000	4055	0.00165263	0.00601131	Zm00001d029248|Zm00001d029249|Zm00001d029250|Zm00001d029251|Zm00001d029252|Zm00001d029254|Zm00001d029255|Zm00001d029256|Zm00001d029257|Zm00001d029258|Zm00001d029260|Zm00001d029261|Zm00001d029262|Zm00001d029263
chr1	63660001	64260000	4391	-0.000707248	0.00346672	Zm00001d029248|Zm00001d029249|Zm00001d029250|Zm00001d029251|Zm00001d029252|Zm00001d029254|Zm00001d029255|Zm00001d029256|Zm00001d029257|Zm00001d029258|Zm00001d029260|Zm00001d029261|Zm00001d029262|Zm00001d029263|Zm00001d029264
chr1	63720001	64320000	4218	-0.000402623	0.00396672	Zm00001d029249|Zm00001d029250|Zm00001d029251|Zm00001d029252|Zm00001d029254|Zm00001d029255|Zm00001d029256|Zm00001d029257|Zm00001d029258|Zm00001d029260|Zm00001d029261|Zm00001d029262|Zm00001d029263|Zm00001d029264
chr1	63780001	64380000	4477	-0.00191549	0.0029788	Zm00001d029250|Zm00001d029251|Zm00001d029252|Zm00001d029254|Zm00001d029255|Zm00001d029256|Zm00001d029257|Zm00001d029258|Zm00001d029260|Zm00001d029261|Zm00001d029262|Zm00001d029263|Zm00001d029264|Zm00001d029266
chr1	63840001	64440000	4642	0.00229975	0.00657166	Zm00001d029254|Zm00001d029255|Zm00001d029256|Zm00001d029257|Zm00001d029258|Zm00001d029260|Zm00001d029261|Zm00001d029262|Zm00001d029263|Zm00001d029264|Zm00001d029266|Zm00001d029269|Zm00001d029270
chr1	63900001	64500000	5059	0.020525	0.0119652	Zm00001d029257|Zm00001d029258|Zm00001d029260|Zm00001d029261|Zm00001d029262|Zm00001d029263|Zm00001d029264|Zm00001d029266|Zm00001d029269|Zm00001d029270|Zm00001d029272
chr1	63960001	64560000	4997	0.0221122	0.0117889	Zm00001d029260|Zm00001d029261|Zm00001d029262|Zm00001d029263|Zm00001d029264|Zm00001d029266|Zm00001d029269|Zm00001d029270|Zm00001d029272|Zm00001d029274|Zm00001d029275
chr1	64020001	64620000	4266	0.0238878	0.00992195	Zm00001d029263|Zm00001d029264|Zm00001d029266|Zm00001d029269|Zm00001d029270|Zm00001d029272|Zm00001d029274|Zm00001d029275|Zm00001d029279
chr1	64080001	64680000	3879	0.0241286	0.00805671	Zm00001d029264|Zm00001d029266|Zm00001d029269|Zm00001d029270|Zm00001d029272|Zm00001d029274|Zm00001d029275|Zm00001d029279
chr1	64140001	64740000	4061	0.0211892	0.00638305	Zm00001d029264|Zm00001d029266|Zm00001d029269|Zm00001d029270|Zm00001d029272|Zm00001d029274|Zm00001d029275|Zm00001d029279|Zm00001d029280|Zm00001d029281
chr1	64200001	64800000	3508	0.0199901	0.00608186	Zm00001d029264|Zm00001d029266|Zm00001d029269|Zm00001d029270|Zm00001d029272|Zm00001d029274|Zm00001d029275|Zm00001d029279|Zm00001d029280|Zm00001d029281
chr1	64260001	64860000	3640	0.0203913	0.00669097	Zm00001d029266|Zm00001d029269|Zm00001d029270|Zm00001d029272|Zm00001d029274|Zm00001d029275|Zm00001d029279|Zm00001d029280|Zm00001d029281|Zm00001d029285|Zm00001d029286|Zm00001d029287|Zm00001d029288
chr1	64320001	64920000	3486	0.0244896	0.00916507	Zm00001d029266|Zm00001d029269|Zm00001d029270|Zm00001d029272|Zm00001d029274|Zm00001d029275|Zm00001d029279|Zm00001d029280|Zm00001d029281|Zm00001d029285|Zm00001d029286|Zm00001d029287|Zm00001d029288|Zm00001d029289
chr1	64380001	64980000	3892	0.0280015	0.00765411	Zm00001d029269|Zm00001d029270|Zm00001d029272|Zm00001d029274|Zm00001d029275|Zm00001d029279|Zm00001d029280|Zm00001d029281|Zm00001d029285|Zm00001d029286|Zm00001d029287|Zm00001d029288|Zm00001d029289
chr1	64440001	65040000	3710	0.0277275	0.00570197	Zm00001d029274|Zm00001d029275|Zm00001d029279|Zm00001d029280|Zm00001d029281|Zm00001d029285|Zm00001d029286|Zm00001d029287|Zm00001d029288|Zm00001d029289|Zm00001d029290
chr1	64500001	65100000	3457	-0.000130846	-0.00883679	Zm00001d029274|Zm00001d029275|Zm00001d029279|Zm00001d029280|Zm00001d029281|Zm00001d029285|Zm00001d029286|Zm00001d029287|Zm00001d029288|Zm00001d029289|Zm00001d029290|Zm00001d029293
chr1	64560001	65160000	3429	-0.00804216	-0.0125184	Zm00001d029279|Zm00001d029280|Zm00001d029281|Zm00001d029285|Zm00001d029286|Zm00001d029287|Zm00001d029288|Zm00001d029289|Zm00001d029290|Zm00001d029293
chr1	64620001	65220000	3790	-0.0133099	-0.0167016	Zm00001d029280|Zm00001d029281|Zm00001d029285|Zm00001d029286|Zm00001d029287|Zm00001d029288|Zm00001d029289|Zm00001d029290|Zm00001d029293
chr1	64680001	65280000	3830	-0.0141583	-0.0172131	Zm00001d029280|Zm00001d029281|Zm00001d029285|Zm00001d029286|Zm00001d029287|Zm00001d029288|Zm00001d029289|Zm00001d029290|Zm00001d029293|Zm00001d029295
chr1	64740001	65340000	3677	-0.01521	-0.0191422	Zm00001d029285|Zm00001d029286|Zm00001d029287|Zm00001d029288|Zm00001d029289|Zm00001d029290|Zm00001d029293|Zm00001d029295|Zm00001d029297
chr1	64800001	65400000	3573	-0.0163642	-0.0203171	Zm00001d029285|Zm00001d029286|Zm00001d029287|Zm00001d029288|Zm00001d029289|Zm00001d029290|Zm00001d029293|Zm00001d029295|Zm00001d029297
chr1	64860001	65460000	3491	-0.0164094	-0.0210505	Zm00001d029289|Zm00001d029290|Zm00001d029293|Zm00001d029295|Zm00001d029297|Zm00001d029299|Zm00001d029300|Zm00001d029301
chr1	64920001	65520000	3749	-0.0168697	-0.0215692	Zm00001d029290|Zm00001d029293|Zm00001d029295|Zm00001d029297|Zm00001d029299|Zm00001d029300|Zm00001d029301|Zm00001d029303|Zm00001d029304
chr1	64980001	65580000	3109	-0.021076	-0.0228365	Zm00001d029290|Zm00001d029293|Zm00001d029295|Zm00001d029297|Zm00001d029299|Zm00001d029300|Zm00001d029301|Zm00001d029303|Zm00001d029304|Zm00001d029305|Zm00001d029307|Zm00001d029309|Zm00001d029310
chr1	65040001	65640000	2950	-0.019786	-0.0224815	Zm00001d029293|Zm00001d029295|Zm00001d029297|Zm00001d029299|Zm00001d029300|Zm00001d029301|Zm00001d029303|Zm00001d029304|Zm00001d029305|Zm00001d029307|Zm00001d029309|Zm00001d029310|Zm00001d029311|Zm00001d029312|Zm00001d029313|Zm00001d029314
chr1	65100001	65700000	2429	-0.0241307	-0.0275271	Zm00001d029295|Zm00001d029297|Zm00001d029299|Zm00001d029300|Zm00001d029301|Zm00001d029303|Zm00001d029304|Zm00001d029305|Zm00001d029307|Zm00001d029309|Zm00001d029310|Zm00001d029311|Zm00001d029312|Zm00001d029313|Zm00001d029314
chr1	65160001	65760000	2515	-0.0129323	-0.0219257	Zm00001d029295|Zm00001d029297|Zm00001d029299|Zm00001d029300|Zm00001d029301|Zm00001d029303|Zm00001d029304|Zm00001d029305|Zm00001d029307|Zm00001d029309|Zm00001d029310|Zm00001d029311|Zm00001d029312|Zm00001d029313|Zm00001d029314
chr1	65220001	65820000	2528	0.00577868	-0.0100229	Zm00001d029295|Zm00001d029297|Zm00001d029299|Zm00001d029300|Zm00001d029301|Zm00001d029303|Zm00001d029304|Zm00001d029305|Zm00001d029307|Zm00001d029309|Zm00001d029310|Zm00001d029311|Zm00001d029312|Zm00001d029313|Zm00001d029314|Zm00001d029316|Zm00001d029318
chr1	65280001	65880000	2909	0.00664981	-0.00853265	Zm00001d029297|Zm00001d029299|Zm00001d029300|Zm00001d029301|Zm00001d029303|Zm00001d029304|Zm00001d029305|Zm00001d029307|Zm00001d029309|Zm00001d029310|Zm00001d029311|Zm00001d029312|Zm00001d029313|Zm00001d029314|Zm00001d029316|Zm00001d029318|Zm00001d029319|Zm00001d029320|Zm00001d029321
chr1	65340001	65940000	2751	0.0105016	-0.00610565	Zm00001d029299|Zm00001d029300|Zm00001d029301|Zm00001d029303|Zm00001d029304|Zm00001d029305|Zm00001d029307|Zm00001d029309|Zm00001d029310|Zm00001d029311|Zm00001d029312|Zm00001d029313|Zm00001d029314|Zm00001d029316|Zm00001d029318|Zm00001d029319|Zm00001d029320|Zm00001d029321
chr1	65400001	66000000	3570	0.00684694	-0.0106707	Zm00001d029299|Zm00001d029300|Zm00001d029301|Zm00001d029303|Zm00001d029304|Zm00001d029305|Zm00001d029307|Zm00001d029309|Zm00001d029310|Zm00001d029311|Zm00001d029312|Zm00001d029313|Zm00001d029314|Zm00001d029316|Zm00001d029318|Zm00001d029319|Zm00001d029320|Zm00001d029321|Zm00001d029324|Zm00001d029325
chr1	65460001	66060000	3550	0.00989052	-0.00713519	Zm00001d029303|Zm00001d029304|Zm00001d029305|Zm00001d029307|Zm00001d029309|Zm00001d029310|Zm00001d029311|Zm00001d029312|Zm00001d029313|Zm00001d029314|Zm00001d029316|Zm00001d029318|Zm00001d029319|Zm00001d029320|Zm00001d029321|Zm00001d029324|Zm00001d029325
chr1	65520001	66120000	3313	0.0118884	-0.00475253	Zm00001d029305|Zm00001d029307|Zm00001d029309|Zm00001d029310|Zm00001d029311|Zm00001d029312|Zm00001d029313|Zm00001d029314|Zm00001d029316|Zm00001d029318|Zm00001d029319|Zm00001d029320|Zm00001d029321|Zm00001d029324|Zm00001d029325
chr1	65580001	66180000	3439	0.00606138	-0.0074736	Zm00001d029312|Zm00001d029313|Zm00001d029314|Zm00001d029316|Zm00001d029318|Zm00001d029319|Zm00001d029320|Zm00001d029321|Zm00001d029324|Zm00001d029325|Zm00001d029328
chr1	65640001	66240000	3539	0.00176471	-0.0101385	Zm00001d029316|Zm00001d029318|Zm00001d029319|Zm00001d029320|Zm00001d029321|Zm00001d029324|Zm00001d029325|Zm00001d029328
chr1	65700001	66300000	3754	-0.000218537	-0.0107713	Zm00001d029316|Zm00001d029318|Zm00001d029319|Zm00001d029320|Zm00001d029321|Zm00001d029324|Zm00001d029325|Zm00001d029328|Zm00001d029329|Zm00001d029330|Zm00001d029331
chr1	65760001	66360000	3923	-0.00693223	-0.0131308	Zm00001d029316|Zm00001d029318|Zm00001d029319|Zm00001d029320|Zm00001d029321|Zm00001d029324|Zm00001d029325|Zm00001d029328|Zm00001d029329|Zm00001d029330|Zm00001d029331|Zm00001d029333
chr1	65820001	66420000	3723	-0.0115772	-0.0152444	Zm00001d029319|Zm00001d029320|Zm00001d029321|Zm00001d029324|Zm00001d029325|Zm00001d029328|Zm00001d029329|Zm00001d029330|Zm00001d029331|Zm00001d029333|Zm00001d029336
chr1	65880001	66480000	3250	-0.0129774	-0.0165118	Zm00001d029324|Zm00001d029325|Zm00001d029328|Zm00001d029329|Zm00001d029330|Zm00001d029331|Zm00001d029333|Zm00001d029336
chr1	65940001	66540000	3402	-0.00582654	-0.011999	Zm00001d029324|Zm00001d029325|Zm00001d029328|Zm00001d029329|Zm00001d029330|Zm00001d029331|Zm00001d029333|Zm00001d029336|Zm00001d029337|Zm00001d029338
chr1	66000001	66600000	2858	0.00337391	-0.000978025	Zm00001d029328|Zm00001d029329|Zm00001d029330|Zm00001d029331|Zm00001d029333|Zm00001d029336|Zm00001d029337|Zm00001d029338|Zm00001d029339|Zm00001d029340
chr1	66060001	66660000	2998	-0.00307563	-0.00520359	Zm00001d029328|Zm00001d029329|Zm00001d029330|Zm00001d029331|Zm00001d029333|Zm00001d029336|Zm00001d029337|Zm00001d029338|Zm00001d029339|Zm00001d029340|Zm00001d029341|Zm00001d029342|Zm00001d029343
chr1	66120001	66720000	2837	-0.00359888	-0.00602435	Zm00001d029328|Zm00001d029329|Zm00001d029330|Zm00001d029331|Zm00001d029333|Zm00001d029336|Zm00001d029337|Zm00001d029338|Zm00001d029339|Zm00001d029340|Zm00001d029341|Zm00001d029342|Zm00001d029343
chr1	66180001	66780000	2296	0.00616957	0.00209722	Zm00001d029329|Zm00001d029330|Zm00001d029331|Zm00001d029333|Zm00001d029336|Zm00001d029337|Zm00001d029338|Zm00001d029339|Zm00001d029340|Zm00001d029341|Zm00001d029342|Zm00001d029343
chr1	66240001	66840000	2303	0.0133353	0.00835201	Zm00001d029329|Zm00001d029330|Zm00001d029331|Zm00001d029333|Zm00001d029336|Zm00001d029337|Zm00001d029338|Zm00001d029339|Zm00001d029340|Zm00001d029341|Zm00001d029342|Zm00001d029343|Zm00001d029347
chr1	66300001	66900000	2098	0.0212523	0.0142281	Zm00001d029333|Zm00001d029336|Zm00001d029337|Zm00001d029338|Zm00001d029339|Zm00001d029340|Zm00001d029341|Zm00001d029342|Zm00001d029343|Zm00001d029347|Zm00001d029348|Zm00001d029349
chr1	66360001	66960000	1898	0.0278736	0.0176475	Zm00001d029336|Zm00001d029337|Zm00001d029338|Zm00001d029339|Zm00001d029340|Zm00001d029341|Zm00001d029342|Zm00001d029343|Zm00001d029347|Zm00001d029348|Zm00001d029349|Zm00001d029350
chr1	66420001	67020000	1747	0.0272172	0.0153273	Zm00001d029337|Zm00001d029338|Zm00001d029339|Zm00001d029340|Zm00001d029341|Zm00001d029342|Zm00001d029343|Zm00001d029347|Zm00001d029348|Zm00001d029349|Zm00001d029350
chr1	66480001	67080000	2225	0.0314536	0.019877	Zm00001d029337|Zm00001d029338|Zm00001d029339|Zm00001d029340|Zm00001d029341|Zm00001d029342|Zm00001d029343|Zm00001d029347|Zm00001d029348|Zm00001d029349|Zm00001d029350|Zm00001d029352
chr1	66540001	67140000	2608	0.0259933	0.0152996	Zm00001d029339|Zm00001d029340|Zm00001d029341|Zm00001d029342|Zm00001d029343|Zm00001d029347|Zm00001d029348|Zm00001d029349|Zm00001d029350|Zm00001d029352|Zm00001d029353
chr1	66600001	67200000	2405	0.0219555	0.0123277	Zm00001d029341|Zm00001d029342|Zm00001d029343|Zm00001d029347|Zm00001d029348|Zm00001d029349|Zm00001d029350|Zm00001d029352|Zm00001d029353
chr1	66660001	67260000	2415	0.0222309	0.00834135	Zm00001d029347|Zm00001d029348|Zm00001d029349|Zm00001d029350|Zm00001d029352|Zm00001d029353|Zm00001d029354|Zm00001d029356
chr1	66720001	67320000	2809	0.0127158	0.000575226	Zm00001d029347|Zm00001d029348|Zm00001d029349|Zm00001d029350|Zm00001d029352|Zm00001d029353|Zm00001d029354|Zm00001d029356|Zm00001d029357|Zm00001d029358|Zm00001d029359
chr1	66780001	67380000	3240	0.00544223	-0.00445114	Zm00001d029347|Zm00001d029348|Zm00001d029349|Zm00001d029350|Zm00001d029352|Zm00001d029353|Zm00001d029354|Zm00001d029356|Zm00001d029357|Zm00001d029358|Zm00001d029359
chr1	66840001	67440000	3296	0.00595079	-0.00525396	Zm00001d029348|Zm00001d029349|Zm00001d029350|Zm00001d029352|Zm00001d029353|Zm00001d029354|Zm00001d029356|Zm00001d029357|Zm00001d029358|Zm00001d029359|Zm00001d029360
chr1	66900001	67500000	3436	0.00678643	-0.0055658	Zm00001d029350|Zm00001d029352|Zm00001d029353|Zm00001d029354|Zm00001d029356|Zm00001d029357|Zm00001d029358|Zm00001d029359|Zm00001d029360|Zm00001d029361|Zm00001d029362
chr1	66960001	67560000	3306	0.00544763	-0.00730404	Zm00001d029352|Zm00001d029353|Zm00001d029354|Zm00001d029356|Zm00001d029357|Zm00001d029358|Zm00001d029359|Zm00001d029360|Zm00001d029361|Zm00001d029362
chr1	67020001	67620000	3514	0.00388767	-0.00799	Zm00001d029352|Zm00001d029353|Zm00001d029354|Zm00001d029356|Zm00001d029357|Zm00001d029358|Zm00001d029359|Zm00001d029360|Zm00001d029361|Zm00001d029362|Zm00001d029365|Zm00001d029366
chr1	67080001	67680000	3058	-0.00433059	-0.0151045	Zm00001d029353|Zm00001d029354|Zm00001d029356|Zm00001d029357|Zm00001d029358|Zm00001d029359|Zm00001d029360|Zm00001d029361|Zm00001d029362|Zm00001d029365|Zm00001d029366
chr1	67140001	67740000	2557	-0.0128493	-0.0224749	Zm00001d029354|Zm00001d029356|Zm00001d029357|Zm00001d029358|Zm00001d029359|Zm00001d029360|Zm00001d029361|Zm00001d029362|Zm00001d029365|Zm00001d029366
chr1	67200001	67800000	2667	-0.0173256	-0.0257669	Zm00001d029354|Zm00001d029356|Zm00001d029357|Zm00001d029358|Zm00001d029359|Zm00001d029360|Zm00001d029361|Zm00001d029362|Zm00001d029365|Zm00001d029366
chr1	67260001	67860000	2505	-0.0207151	-0.027762	Zm00001d029357|Zm00001d029358|Zm00001d029359|Zm00001d029360|Zm00001d029361|Zm00001d029362|Zm00001d029365|Zm00001d029366
chr1	67320001	67920000	2403	-0.00818959	-0.0189756	Zm00001d029360|Zm00001d029361|Zm00001d029362|Zm00001d029365|Zm00001d029366|Zm00001d029370
chr1	67380001	67980000	2641	0.00475199	-0.0096108	Zm00001d029360|Zm00001d029361|Zm00001d029362|Zm00001d029365|Zm00001d029366|Zm00001d029370|Zm00001d029371|Zm00001d029372|Zm00001d029373|Zm00001d029374
chr1	67440001	68040000	2379	-0.00121136	-0.0135529	Zm00001d029362|Zm00001d029365|Zm00001d029366|Zm00001d029370|Zm00001d029371|Zm00001d029372|Zm00001d029373|Zm00001d029374
chr1	67500001	68100000	2292	-0.00716918	-0.0168059	Zm00001d029365|Zm00001d029366|Zm00001d029370|Zm00001d029371|Zm00001d029372|Zm00001d029373|Zm00001d029374|Zm00001d029375
chr1	67560001	68160000	2238	-0.00661827	-0.0155518	Zm00001d029365|Zm00001d029366|Zm00001d029370|Zm00001d029371|Zm00001d029372|Zm00001d029373|Zm00001d029374|Zm00001d029375
chr1	67620001	68220000	2145	-0.00686844	-0.014597	Zm00001d029370|Zm00001d029371|Zm00001d029372|Zm00001d029373|Zm00001d029374|Zm00001d029375
chr1	67680001	68280000	2348	-0.00622146	-0.0136863	Zm00001d029370|Zm00001d029371|Zm00001d029372|Zm00001d029373|Zm00001d029374|Zm00001d029375|Zm00001d029376|Zm00001d029377|Zm00001d029378
chr1	67740001	68340000	2296	-0.0054851	-0.0126364	Zm00001d029370|Zm00001d029371|Zm00001d029372|Zm00001d029373|Zm00001d029374|Zm00001d029375|Zm00001d029376|Zm00001d029377|Zm00001d029378
chr1	67800001	68400000	2357	-0.0108102	-0.0172183	Zm00001d029370|Zm00001d029371|Zm00001d029372|Zm00001d029373|Zm00001d029374|Zm00001d029375|Zm00001d029376|Zm00001d029377|Zm00001d029378|Zm00001d029380
chr1	67860001	68460000	2154	-0.00868972	-0.0146923	Zm00001d029370|Zm00001d029371|Zm00001d029372|Zm00001d029373|Zm00001d029374|Zm00001d029375|Zm00001d029376|Zm00001d029377|Zm00001d029378|Zm00001d029380
chr1	67920001	68520000	2049	-0.0181532	-0.019973	Zm00001d029371|Zm00001d029372|Zm00001d029373|Zm00001d029374|Zm00001d029375|Zm00001d029376|Zm00001d029377|Zm00001d029378|Zm00001d029380|Zm00001d029383|Zm00001d029384
chr1	67980001	68580000	1958	-0.031076	-0.0300642	Zm00001d029375|Zm00001d029376|Zm00001d029377|Zm00001d029378|Zm00001d029380|Zm00001d029383|Zm00001d029384|Zm00001d029385|Zm00001d029386|Zm00001d029387|Zm00001d029388
chr1	68040001	68640000	2008	-0.0258199	-0.0261237	Zm00001d029375|Zm00001d029376|Zm00001d029377|Zm00001d029378|Zm00001d029380|Zm00001d029383|Zm00001d029384|Zm00001d029385|Zm00001d029386|Zm00001d029387|Zm00001d029388|Zm00001d029389|Zm00001d029390
chr1	68100001	68700000	2415	-0.023033	-0.0256901	Zm00001d029376|Zm00001d029377|Zm00001d029378|Zm00001d029380|Zm00001d029383|Zm00001d029384|Zm00001d029385|Zm00001d029386|Zm00001d029387|Zm00001d029388|Zm00001d029389|Zm00001d029390|Zm00001d029391|Zm00001d029392|Zm00001d029393
chr1	68160001	68760000	2494	-0.024936	-0.0277028	Zm00001d029376|Zm00001d029377|Zm00001d029378|Zm00001d029380|Zm00001d029383|Zm00001d029384|Zm00001d029385|Zm00001d029386|Zm00001d029387|Zm00001d029388|Zm00001d029389|Zm00001d029390|Zm00001d029391|Zm00001d029392|Zm00001d029393
chr1	68220001	68820000	2512	-0.0262936	-0.0298325	Zm00001d029377|Zm00001d029378|Zm00001d029380|Zm00001d029383|Zm00001d029384|Zm00001d029385|Zm00001d029386|Zm00001d029387|Zm00001d029388|Zm00001d029389|Zm00001d029390|Zm00001d029391|Zm00001d029392|Zm00001d029393|Zm00001d029394|Zm00001d029395
chr1	68280001	68880000	2341	-0.0293314	-0.0326318	Zm00001d029380|Zm00001d029383|Zm00001d029384|Zm00001d029385|Zm00001d029386|Zm00001d029387|Zm00001d029388|Zm00001d029389|Zm00001d029390|Zm00001d029391|Zm00001d029392|Zm00001d029393|Zm00001d029394|Zm00001d029395
chr1	68340001	68940000	2561	-0.0292872	-0.0330836	Zm00001d029380|Zm00001d029383|Zm00001d029384|Zm00001d029385|Zm00001d029386|Zm00001d029387|Zm00001d029388|Zm00001d029389|Zm00001d029390|Zm00001d029391|Zm00001d029392|Zm00001d029393|Zm00001d029394|Zm00001d029395|Zm00001d029396|Zm00001d029397
chr1	68400001	69000000	2245	-0.0235507	-0.0288028	Zm00001d029383|Zm00001d029384|Zm00001d029385|Zm00001d029386|Zm00001d029387|Zm00001d029388|Zm00001d029389|Zm00001d029390|Zm00001d029391|Zm00001d029392|Zm00001d029393|Zm00001d029394|Zm00001d029395|Zm00001d029396|Zm00001d029397|Zm00001d029398
chr1	68460001	69060000	2253	-0.0210043	-0.02649	Zm00001d029383|Zm00001d029384|Zm00001d029385|Zm00001d029386|Zm00001d029387|Zm00001d029388|Zm00001d029389|Zm00001d029390|Zm00001d029391|Zm00001d029392|Zm00001d029393|Zm00001d029394|Zm00001d029395|Zm00001d029396|Zm00001d029397|Zm00001d029398|Zm00001d029400|Zm00001d029402|Zm00001d029403|Zm00001d029404
chr1	68520001	69120000	2162	-0.017892	-0.0260433	Zm00001d029385|Zm00001d029386|Zm00001d029387|Zm00001d029388|Zm00001d029389|Zm00001d029390|Zm00001d029391|Zm00001d029392|Zm00001d029393|Zm00001d029394|Zm00001d029395|Zm00001d029396|Zm00001d029397|Zm00001d029398|Zm00001d029400|Zm00001d029402|Zm00001d029403|Zm00001d029404
chr1	68580001	69180000	1997	-0.0225412	-0.0305742	Zm00001d029389|Zm00001d029390|Zm00001d029391|Zm00001d029392|Zm00001d029393|Zm00001d029394|Zm00001d029395|Zm00001d029396|Zm00001d029397|Zm00001d029398|Zm00001d029400|Zm00001d029402|Zm00001d029403|Zm00001d029404|Zm00001d029405|Zm00001d029406|Zm00001d029407
chr1	68640001	69240000	1884	-0.0269486	-0.0332493	Zm00001d029391|Zm00001d029392|Zm00001d029393|Zm00001d029394|Zm00001d029395|Zm00001d029396|Zm00001d029397|Zm00001d029398|Zm00001d029400|Zm00001d029402|Zm00001d029403|Zm00001d029404|Zm00001d029405|Zm00001d029406|Zm00001d029407
chr1	68700001	69300000	1595	-0.0424547	-0.0426901	Zm00001d029394|Zm00001d029395|Zm00001d029396|Zm00001d029397|Zm00001d029398|Zm00001d029400|Zm00001d029402|Zm00001d029403|Zm00001d029404|Zm00001d029405|Zm00001d029406|Zm00001d029407|Zm00001d029408
chr1	68760001	69360000	1845	-0.0443469	-0.0437403	Zm00001d029394|Zm00001d029395|Zm00001d029396|Zm00001d029397|Zm00001d029398|Zm00001d029400|Zm00001d029402|Zm00001d029403|Zm00001d029404|Zm00001d029405|Zm00001d029406|Zm00001d029407|Zm00001d029408|Zm00001d029409|Zm00001d029410
chr1	68820001	69420000	1851	-0.0440728	-0.0432959	Zm00001d029396|Zm00001d029397|Zm00001d029398|Zm00001d029400|Zm00001d029402|Zm00001d029403|Zm00001d029404|Zm00001d029405|Zm00001d029406|Zm00001d029407|Zm00001d029408|Zm00001d029409|Zm00001d029410
chr1	68880001	69480000	1919	-0.0439917	-0.0430872	Zm00001d029396|Zm00001d029397|Zm00001d029398|Zm00001d029400|Zm00001d029402|Zm00001d029403|Zm00001d029404|Zm00001d029405|Zm00001d029406|Zm00001d029407|Zm00001d029408|Zm00001d029409|Zm00001d029410|Zm00001d029412
chr1	68940001	69540000	1758	-0.0455782	-0.0436116	Zm00001d029398|Zm00001d029400|Zm00001d029402|Zm00001d029403|Zm00001d029404|Zm00001d029405|Zm00001d029406|Zm00001d029407|Zm00001d029408|Zm00001d029409|Zm00001d029410|Zm00001d029412|Zm00001d029413
chr1	69000001	69600000	1960	-0.0458716	-0.0432385	Zm00001d029400|Zm00001d029402|Zm00001d029403|Zm00001d029404|Zm00001d029405|Zm00001d029406|Zm00001d029407|Zm00001d029408|Zm00001d029409|Zm00001d029410|Zm00001d029412|Zm00001d029413
chr1	69060001	69660000	2601	-0.0371796	-0.0390721	Zm00001d029405|Zm00001d029406|Zm00001d029407|Zm00001d029408|Zm00001d029409|Zm00001d029410|Zm00001d029412|Zm00001d029413|Zm00001d029415|Zm00001d029416|Zm00001d029417
chr1	69120001	69720000	2720	-0.0351395	-0.0385027	Zm00001d029405|Zm00001d029406|Zm00001d029407|Zm00001d029408|Zm00001d029409|Zm00001d029410|Zm00001d029412|Zm00001d029413|Zm00001d029415|Zm00001d029416|Zm00001d029417
chr1	69180001	69780000	2872	-0.0319232	-0.0351568	Zm00001d029408|Zm00001d029409|Zm00001d029410|Zm00001d029412|Zm00001d029413|Zm00001d029415|Zm00001d029416|Zm00001d029417|Zm00001d029418|Zm00001d029419|Zm00001d029420
chr1	69240001	69840000	2897	-0.0313096	-0.0349927	Zm00001d029408|Zm00001d029409|Zm00001d029410|Zm00001d029412|Zm00001d029413|Zm00001d029415|Zm00001d029416|Zm00001d029417|Zm00001d029418|Zm00001d029419|Zm00001d029420
chr1	69300001	69900000	2706	-0.0246522	-0.0309428	Zm00001d029409|Zm00001d029410|Zm00001d029412|Zm00001d029413|Zm00001d029415|Zm00001d029416|Zm00001d029417|Zm00001d029418|Zm00001d029419|Zm00001d029420|Zm00001d029422
chr1	69360001	69960000	2485	-0.0158433	-0.0248533	Zm00001d029412|Zm00001d029413|Zm00001d029415|Zm00001d029416|Zm00001d029417|Zm00001d029418|Zm00001d029419|Zm00001d029420|Zm00001d029422|Zm00001d029424
chr1	69420001	70020000	2484	-0.00734996	-0.0182811	Zm00001d029412|Zm00001d029413|Zm00001d029415|Zm00001d029416|Zm00001d029417|Zm00001d029418|Zm00001d029419|Zm00001d029420|Zm00001d029422|Zm00001d029424
chr1	69480001	70080000	2673	0.00406405	-0.00932685	Zm00001d029413|Zm00001d029415|Zm00001d029416|Zm00001d029417|Zm00001d029418|Zm00001d029419|Zm00001d029420|Zm00001d029422|Zm00001d029424|Zm00001d029426
chr1	69540001	70140000	2872	0.00606344	-0.00691539	Zm00001d029415|Zm00001d029416|Zm00001d029417|Zm00001d029418|Zm00001d029419|Zm00001d029420|Zm00001d029422|Zm00001d029424|Zm00001d029426|Zm00001d029427|Zm00001d029428
chr1	69600001	70200000	2840	0.00709298	-0.00556475	Zm00001d029415|Zm00001d029416|Zm00001d029417|Zm00001d029418|Zm00001d029419|Zm00001d029420|Zm00001d029422|Zm00001d029424|Zm00001d029426|Zm00001d029427|Zm00001d029428
chr1	69660001	70260000	2290	0.00949609	-0.00127768	Zm00001d029418|Zm00001d029419|Zm00001d029420|Zm00001d029422|Zm00001d029424|Zm00001d029426|Zm00001d029427|Zm00001d029428|Zm00001d029429|Zm00001d029431|Zm00001d029432
chr1	69720001	70320000	2214	0.00553364	-0.00280005	Zm00001d029418|Zm00001d029419|Zm00001d029420|Zm00001d029422|Zm00001d029424|Zm00001d029426|Zm00001d029427|Zm00001d029428|Zm00001d029429|Zm00001d029431|Zm00001d029432|Zm00001d029435
chr1	69780001	70380000	1683	0.0133154	0.00471659	Zm00001d029422|Zm00001d029424|Zm00001d029426|Zm00001d029427|Zm00001d029428|Zm00001d029429|Zm00001d029431|Zm00001d029432|Zm00001d029435
chr1	69840001	70440000	1642	0.0138337	0.00592672	Zm00001d029422|Zm00001d029424|Zm00001d029426|Zm00001d029427|Zm00001d029428|Zm00001d029429|Zm00001d029431|Zm00001d029432|Zm00001d029435
chr1	69900001	70500000	1619	0.0167236	0.00887516	Zm00001d029424|Zm00001d029426|Zm00001d029427|Zm00001d029428|Zm00001d029429|Zm00001d029431|Zm00001d029432|Zm00001d029435|Zm00001d029437
chr1	69960001	70560000	1720	0.017424	0.0173776	Zm00001d029426|Zm00001d029427|Zm00001d029428|Zm00001d029429|Zm00001d029431|Zm00001d029432|Zm00001d029435|Zm00001d029437|Zm00001d029438
chr1	70020001	70620000	1866	0.02383	0.0286259	Zm00001d029426|Zm00001d029427|Zm00001d029428|Zm00001d029429|Zm00001d029431|Zm00001d029432|Zm00001d029435|Zm00001d029437|Zm00001d029438
chr1	70080001	70680000	1696	0.0256354	0.0311807	Zm00001d029427|Zm00001d029428|Zm00001d029429|Zm00001d029431|Zm00001d029432|Zm00001d029435|Zm00001d029437|Zm00001d029438|Zm00001d029441
chr1	70140001	70740000	1454	0.0292084	0.0352317	Zm00001d029429|Zm00001d029431|Zm00001d029432|Zm00001d029435|Zm00001d029437|Zm00001d029438|Zm00001d029441
chr1	70200001	70800000	1511	0.0334392	0.0384997	Zm00001d029429|Zm00001d029431|Zm00001d029432|Zm00001d029435|Zm00001d029437|Zm00001d029438|Zm00001d029441|Zm00001d029442
chr1	70260001	70860000	1566	0.0359986	0.0324414	Zm00001d029435|Zm00001d029437|Zm00001d029438|Zm00001d029441|Zm00001d029442|Zm00001d029443
chr1	70320001	70920000	1541	0.0398029	0.0334825	Zm00001d029437|Zm00001d029438|Zm00001d029441|Zm00001d029442|Zm00001d029443|Zm00001d029444
chr1	70380001	70980000	1665	0.0326827	0.0268266	Zm00001d029437|Zm00001d029438|Zm00001d029441|Zm00001d029442|Zm00001d029443|Zm00001d029444|Zm00001d029446
chr1	70440001	71040000	1745	0.0304141	0.0253721	Zm00001d029437|Zm00001d029438|Zm00001d029441|Zm00001d029442|Zm00001d029443|Zm00001d029444|Zm00001d029446
chr1	70500001	71100000	1722	0.0269986	0.02383	Zm00001d029438|Zm00001d029441|Zm00001d029442|Zm00001d029443|Zm00001d029444|Zm00001d029446
chr1	70560001	71160000	1857	0.0175217	0.0103018	Zm00001d029441|Zm00001d029442|Zm00001d029443|Zm00001d029444|Zm00001d029446|Zm00001d029447
chr1	70620001	71220000	1879	0.00119837	-0.00789531	Zm00001d029442|Zm00001d029443|Zm00001d029444|Zm00001d029446|Zm00001d029447|Zm00001d029448
chr1	70680001	71280000	1927	-0.0143624	-0.0190393	Zm00001d029442|Zm00001d029443|Zm00001d029444|Zm00001d029446|Zm00001d029447|Zm00001d029448
chr1	70740001	71340000	2672	-0.0143002	-0.021444	Zm00001d029442|Zm00001d029443|Zm00001d029444|Zm00001d029446|Zm00001d029447|Zm00001d029448|Zm00001d029449|Zm00001d029451
chr1	70800001	71400000	2839	-0.0122676	-0.0214818	Zm00001d029443|Zm00001d029444|Zm00001d029446|Zm00001d029447|Zm00001d029448|Zm00001d029449|Zm00001d029451
chr1	70860001	71460000	2968	-0.00825383	-0.0167391	Zm00001d029444|Zm00001d029446|Zm00001d029447|Zm00001d029448|Zm00001d029449|Zm00001d029451|Zm00001d029454
chr1	70920001	71520000	3094	-0.00395457	-0.0124314	Zm00001d029446|Zm00001d029447|Zm00001d029448|Zm00001d029449|Zm00001d029451|Zm00001d029454
chr1	70980001	71580000	3275	-0.00443812	-0.0118613	Zm00001d029447|Zm00001d029448|Zm00001d029449|Zm00001d029451|Zm00001d029454|Zm00001d029455
chr1	71040001	71640000	3696	-0.00599934	-0.0118466	Zm00001d029447|Zm00001d029448|Zm00001d029449|Zm00001d029451|Zm00001d029454|Zm00001d029455
chr1	71100001	71700000	3819	-0.00396499	-0.00876893	Zm00001d029447|Zm00001d029448|Zm00001d029449|Zm00001d029451|Zm00001d029454|Zm00001d029455|Zm00001d029457
chr1	71160001	71760000	3489	-0.00356806	-0.00852611	Zm00001d029448|Zm00001d029449|Zm00001d029451|Zm00001d029454|Zm00001d029455|Zm00001d029457
chr1	71220001	71820000	3544	0.00153066	-0.00234769	Zm00001d029449|Zm00001d029451|Zm00001d029454|Zm00001d029455|Zm00001d029457|Zm00001d029458|Zm00001d029459
chr1	71280001	71880000	4036	0.0382215	0.0208593	Zm00001d029449|Zm00001d029451|Zm00001d029454|Zm00001d029455|Zm00001d029457|Zm00001d029458|Zm00001d029459|Zm00001d029460|Zm00001d029461|Zm00001d029462
chr1	71340001	71940000	3322	0.0545852	0.0355274	Zm00001d029454|Zm00001d029455|Zm00001d029457|Zm00001d029458|Zm00001d029459|Zm00001d029460|Zm00001d029461|Zm00001d029462
chr1	71400001	72000000	3440	0.0720498	0.0464629	Zm00001d029454|Zm00001d029455|Zm00001d029457|Zm00001d029458|Zm00001d029459|Zm00001d029460|Zm00001d029461|Zm00001d029462|Zm00001d029464
chr1	71460001	72060000	3238	0.0760969	0.0501637	Zm00001d029455|Zm00001d029457|Zm00001d029458|Zm00001d029459|Zm00001d029460|Zm00001d029461|Zm00001d029462|Zm00001d029464|Zm00001d029466|Zm00001d029467|Zm00001d029468
chr1	71520001	72120000	3218	0.0761308	0.049711	Zm00001d029457|Zm00001d029458|Zm00001d029459|Zm00001d029460|Zm00001d029461|Zm00001d029462|Zm00001d029464|Zm00001d029466|Zm00001d029467|Zm00001d029468
chr1	71580001	72180000	2957	0.0855074	0.0557123	Zm00001d029457|Zm00001d029458|Zm00001d029459|Zm00001d029460|Zm00001d029461|Zm00001d029462|Zm00001d029464|Zm00001d029466|Zm00001d029467|Zm00001d029468
chr1	71640001	72240000	2610	0.0955759	0.0619172	Zm00001d029457|Zm00001d029458|Zm00001d029459|Zm00001d029460|Zm00001d029461|Zm00001d029462|Zm00001d029464|Zm00001d029466|Zm00001d029467|Zm00001d029468
chr1	71700001	72300000	2662	0.0908771	0.0526048	Zm00001d029458|Zm00001d029459|Zm00001d029460|Zm00001d029461|Zm00001d029462|Zm00001d029464|Zm00001d029466|Zm00001d029467|Zm00001d029468
chr1	71760001	72360000	3039	0.0766846	0.0409507	Zm00001d029458|Zm00001d029459|Zm00001d029460|Zm00001d029461|Zm00001d029462|Zm00001d029464|Zm00001d029466|Zm00001d029467|Zm00001d029468|Zm00001d029473|Zm00001d029474|Zm00001d029475
chr1	71820001	72420000	2871	0.0711653	0.0325462	Zm00001d029460|Zm00001d029461|Zm00001d029462|Zm00001d029464|Zm00001d029466|Zm00001d029467|Zm00001d029468|Zm00001d029473|Zm00001d029474|Zm00001d029475|Zm00001d029476
chr1	71880001	72480000	2464	0.0229306	-0.00206624	Zm00001d029464|Zm00001d029466|Zm00001d029467|Zm00001d029468|Zm00001d029473|Zm00001d029474|Zm00001d029475|Zm00001d029476|Zm00001d029477|Zm00001d029478
chr1	71940001	72540000	2772	0.0046191	-0.0128525	Zm00001d029464|Zm00001d029466|Zm00001d029467|Zm00001d029468|Zm00001d029473|Zm00001d029474|Zm00001d029475|Zm00001d029476|Zm00001d029477|Zm00001d029478
chr1	72000001	72600000	2344	-0.0349448	-0.0339557	Zm00001d029466|Zm00001d029467|Zm00001d029468|Zm00001d029473|Zm00001d029474|Zm00001d029475|Zm00001d029476|Zm00001d029477|Zm00001d029478|Zm00001d029480|Zm00001d029481
chr1	72060001	72660000	2251	-0.0390352	-0.0373923	Zm00001d029473|Zm00001d029474|Zm00001d029475|Zm00001d029476|Zm00001d029477|Zm00001d029478|Zm00001d029480|Zm00001d029481|Zm00001d029482|Zm00001d029483
chr1	72120001	72720000	2051	-0.0437594	-0.0425919	Zm00001d029473|Zm00001d029474|Zm00001d029475|Zm00001d029476|Zm00001d029477|Zm00001d029478|Zm00001d029480|Zm00001d029481|Zm00001d029482|Zm00001d029483
chr1	72180001	72780000	2014	-0.0433512	-0.0423691	Zm00001d029473|Zm00001d029474|Zm00001d029475|Zm00001d029476|Zm00001d029477|Zm00001d029478|Zm00001d029480|Zm00001d029481|Zm00001d029482|Zm00001d029483
chr1	72240001	72840000	1994	-0.0413384	-0.0403518	Zm00001d029473|Zm00001d029474|Zm00001d029475|Zm00001d029476|Zm00001d029477|Zm00001d029478|Zm00001d029480|Zm00001d029481|Zm00001d029482|Zm00001d029483|Zm00001d029486|Zm00001d029487
chr1	72300001	72900000	2316	-0.0371579	-0.0385223	Zm00001d029474|Zm00001d029475|Zm00001d029476|Zm00001d029477|Zm00001d029478|Zm00001d029480|Zm00001d029481|Zm00001d029482|Zm00001d029483|Zm00001d029486|Zm00001d029487|Zm00001d029488|Zm00001d029489
chr1	72360001	72960000	2056	-0.0380874	-0.0390885	Zm00001d029476|Zm00001d029477|Zm00001d029478|Zm00001d029480|Zm00001d029481|Zm00001d029482|Zm00001d029483|Zm00001d029486|Zm00001d029487|Zm00001d029488|Zm00001d029489|Zm00001d029490
chr1	72420001	73020000	1841	-0.035534	-0.0376161	Zm00001d029478|Zm00001d029480|Zm00001d029481|Zm00001d029482|Zm00001d029483|Zm00001d029486|Zm00001d029487|Zm00001d029488|Zm00001d029489|Zm00001d029490
chr1	72480001	73080000	1589	-0.0337544	-0.0360313	Zm00001d029480|Zm00001d029481|Zm00001d029482|Zm00001d029483|Zm00001d029486|Zm00001d029487|Zm00001d029488|Zm00001d029489|Zm00001d029490
chr1	72540001	73140000	1362	-0.031413	-0.0343865	Zm00001d029480|Zm00001d029481|Zm00001d029482|Zm00001d029483|Zm00001d029486|Zm00001d029487|Zm00001d029488|Zm00001d029489|Zm00001d029490|Zm00001d029495
chr1	72600001	73200000	1274	-0.0310438	-0.0342275	Zm00001d029483|Zm00001d029486|Zm00001d029487|Zm00001d029488|Zm00001d029489|Zm00001d029490|Zm00001d029495
chr1	72660001	73260000	1206	-0.0308036	-0.0334101	Zm00001d029486|Zm00001d029487|Zm00001d029488|Zm00001d029489|Zm00001d029490|Zm00001d029495|Zm00001d029497
chr1	72720001	73320000	1222	-0.0297345	-0.0321169	Zm00001d029486|Zm00001d029487|Zm00001d029488|Zm00001d029489|Zm00001d029490|Zm00001d029495|Zm00001d029497
chr1	72780001	73380000	1390	-0.0288247	-0.0304513	Zm00001d029486|Zm00001d029487|Zm00001d029488|Zm00001d029489|Zm00001d029490|Zm00001d029495|Zm00001d029497|Zm00001d029498|Zm00001d029499
chr1	72840001	73440000	1806	-0.0139135	-0.0214767	Zm00001d029488|Zm00001d029489|Zm00001d029490|Zm00001d029495|Zm00001d029497|Zm00001d029498|Zm00001d029499|Zm00001d029501
chr1	72900001	73500000	1462	-0.00845341	-0.0183069	Zm00001d029495|Zm00001d029497|Zm00001d029498|Zm00001d029499|Zm00001d029501|Zm00001d029502|Zm00001d029503
chr1	72960001	73560000	1793	-0.0115584	-0.0212527	Zm00001d029495|Zm00001d029497|Zm00001d029498|Zm00001d029499|Zm00001d029501|Zm00001d029502|Zm00001d029503
chr1	73020001	73620000	2142	-0.0182681	-0.0255634	Zm00001d029495|Zm00001d029497|Zm00001d029498|Zm00001d029499|Zm00001d029501|Zm00001d029502|Zm00001d029503|Zm00001d029504|Zm00001d029505
chr1	73080001	73680000	2242	-0.0191216	-0.0265886	Zm00001d029495|Zm00001d029497|Zm00001d029498|Zm00001d029499|Zm00001d029501|Zm00001d029502|Zm00001d029503|Zm00001d029504|Zm00001d029505
chr1	73140001	73740000	2170	-0.0172011	-0.0257832	Zm00001d029497|Zm00001d029498|Zm00001d029499|Zm00001d029501|Zm00001d029502|Zm00001d029503|Zm00001d029504|Zm00001d029505|Zm00001d029506
chr1	73200001	73800000	2221	-0.0169499	-0.0255864	Zm00001d029497|Zm00001d029498|Zm00001d029499|Zm00001d029501|Zm00001d029502|Zm00001d029503|Zm00001d029504|Zm00001d029505|Zm00001d029506|Zm00001d029507|Zm00001d029508|Zm00001d029510
chr1	73260001	73860000	2224	-0.0163104	-0.0256077	Zm00001d029498|Zm00001d029499|Zm00001d029501|Zm00001d029502|Zm00001d029503|Zm00001d029504|Zm00001d029505|Zm00001d029506|Zm00001d029507|Zm00001d029508|Zm00001d029510
chr1	73320001	73920000	2284	-0.0178471	-0.0274141	Zm00001d029498|Zm00001d029499|Zm00001d029501|Zm00001d029502|Zm00001d029503|Zm00001d029504|Zm00001d029505|Zm00001d029506|Zm00001d029507|Zm00001d029508|Zm00001d029510|Zm00001d029511
chr1	73380001	73980000	2231	-0.0179323	-0.0284462	Zm00001d029501|Zm00001d029502|Zm00001d029503|Zm00001d029504|Zm00001d029505|Zm00001d029506|Zm00001d029507|Zm00001d029508|Zm00001d029510|Zm00001d029511|Zm00001d029512
chr1	73440001	74040000	2221	-0.0271857	-0.0331896	Zm00001d029503|Zm00001d029504|Zm00001d029505|Zm00001d029506|Zm00001d029507|Zm00001d029508|Zm00001d029510|Zm00001d029511|Zm00001d029512
chr1	73500001	74100000	2246	-0.0274348	-0.0331291	Zm00001d029504|Zm00001d029505|Zm00001d029506|Zm00001d029507|Zm00001d029508|Zm00001d029510|Zm00001d029511|Zm00001d029512
chr1	73560001	74160000	1925	-0.0259698	-0.0309977	Zm00001d029504|Zm00001d029505|Zm00001d029506|Zm00001d029507|Zm00001d029508|Zm00001d029510|Zm00001d029511|Zm00001d029512|Zm00001d029515
chr1	73620001	74220000	2008	-0.0197469	-0.0260201	Zm00001d029506|Zm00001d029507|Zm00001d029508|Zm00001d029510|Zm00001d029511|Zm00001d029512|Zm00001d029515|Zm00001d029516|Zm00001d029518
chr1	73680001	74280000	1960	-0.0180613	-0.0235273	Zm00001d029506|Zm00001d029507|Zm00001d029508|Zm00001d029510|Zm00001d029511|Zm00001d029512|Zm00001d029515|Zm00001d029516|Zm00001d029518|Zm00001d029519|Zm00001d029520
chr1	73740001	74340000	2298	-0.0221449	-0.0274852	Zm00001d029507|Zm00001d029508|Zm00001d029510|Zm00001d029511|Zm00001d029512|Zm00001d029515|Zm00001d029516|Zm00001d029518|Zm00001d029519|Zm00001d029520
chr1	73800001	74400000	3093	-0.0233946	-0.0288871	Zm00001d029511|Zm00001d029512|Zm00001d029515|Zm00001d029516|Zm00001d029518|Zm00001d029519|Zm00001d029520
chr1	73860001	74460000	3181	-0.0227032	-0.0280584	Zm00001d029511|Zm00001d029512|Zm00001d029515|Zm00001d029516|Zm00001d029518|Zm00001d029519|Zm00001d029520
chr1	73920001	74520000	3109	-0.0220768	-0.0273253	Zm00001d029512|Zm00001d029515|Zm00001d029516|Zm00001d029518|Zm00001d029519|Zm00001d029520|Zm00001d029522
chr1	73980001	74580000	3161	-0.0167071	-0.0228936	Zm00001d029515|Zm00001d029516|Zm00001d029518|Zm00001d029519|Zm00001d029520|Zm00001d029522|Zm00001d029523
chr1	74040001	74640000	2783	-0.0127128	-0.0207394	Zm00001d029515|Zm00001d029516|Zm00001d029518|Zm00001d029519|Zm00001d029520|Zm00001d029522|Zm00001d029523
chr1	74100001	74700000	3039	-0.0172634	-0.0227456	Zm00001d029516|Zm00001d029518|Zm00001d029519|Zm00001d029520|Zm00001d029522|Zm00001d029523|Zm00001d029524|Zm00001d029525
chr1	74160001	74760000	3352	-0.0218107	-0.0248926	Zm00001d029518|Zm00001d029519|Zm00001d029520|Zm00001d029522|Zm00001d029523|Zm00001d029524|Zm00001d029525
chr1	74220001	74820000	3179	-0.0238639	-0.0260943	Zm00001d029519|Zm00001d029520|Zm00001d029522|Zm00001d029523|Zm00001d029524|Zm00001d029525|Zm00001d029526|Zm00001d029527
chr1	74280001	74880000	3290	-0.023788	-0.0262686	Zm00001d029522|Zm00001d029523|Zm00001d029524|Zm00001d029525|Zm00001d029526|Zm00001d029527|Zm00001d029528
chr1	74340001	74940000	2996	-0.0218588	-0.0240717	Zm00001d029522|Zm00001d029523|Zm00001d029524|Zm00001d029525|Zm00001d029526|Zm00001d029527|Zm00001d029528|Zm00001d029529
chr1	74400001	75000000	2172	-0.0196876	-0.0202907	Zm00001d029522|Zm00001d029523|Zm00001d029524|Zm00001d029525|Zm00001d029526|Zm00001d029527|Zm00001d029528|Zm00001d029529
chr1	74460001	75060000	2088	-0.0206432	-0.0210979	Zm00001d029522|Zm00001d029523|Zm00001d029524|Zm00001d029525|Zm00001d029526|Zm00001d029527|Zm00001d029528|Zm00001d029529|Zm00001d029530
chr1	74520001	75120000	2348	-0.0220417	-0.0226678	Zm00001d029523|Zm00001d029524|Zm00001d029525|Zm00001d029526|Zm00001d029527|Zm00001d029528|Zm00001d029529|Zm00001d029530|Zm00001d029531
chr1	74580001	75180000	2355	-0.0282473	-0.0279048	Zm00001d029524|Zm00001d029525|Zm00001d029526|Zm00001d029527|Zm00001d029528|Zm00001d029529|Zm00001d029530|Zm00001d029531
chr1	74640001	75240000	2235	-0.0332543	-0.0311449	Zm00001d029525|Zm00001d029526|Zm00001d029527|Zm00001d029528|Zm00001d029529|Zm00001d029530|Zm00001d029531
chr1	74700001	75300000	1931	-0.0287196	-0.0264504	Zm00001d029526|Zm00001d029527|Zm00001d029528|Zm00001d029529|Zm00001d029530|Zm00001d029531|Zm00001d029534|Zm00001d029535
chr1	74760001	75360000	1567	-0.0228975	-0.017189	Zm00001d029526|Zm00001d029527|Zm00001d029528|Zm00001d029529|Zm00001d029530|Zm00001d029531|Zm00001d029534|Zm00001d029535|Zm00001d029537|Zm00001d029538
chr1	74820001	75420000	1617	-0.0210696	-0.0114948	Zm00001d029528|Zm00001d029529|Zm00001d029530|Zm00001d029531|Zm00001d029534|Zm00001d029535|Zm00001d029537|Zm00001d029538|Zm00001d029539|Zm00001d029540
chr1	74880001	75480000	1642	-0.0167215	-0.00862865	Zm00001d029529|Zm00001d029530|Zm00001d029531|Zm00001d029534|Zm00001d029535|Zm00001d029537|Zm00001d029538|Zm00001d029539|Zm00001d029540|Zm00001d029541
chr1	74940001	75540000	1849	-0.00665414	-0.0030656	Zm00001d029530|Zm00001d029531|Zm00001d029534|Zm00001d029535|Zm00001d029537|Zm00001d029538|Zm00001d029539|Zm00001d029540|Zm00001d029541
chr1	75000001	75600000	1905	-0.0029189	-0.00104071	Zm00001d029530|Zm00001d029531|Zm00001d029534|Zm00001d029535|Zm00001d029537|Zm00001d029538|Zm00001d029539|Zm00001d029540|Zm00001d029541
chr1	75060001	75660000	2058	0.00160977	0.00225035	Zm00001d029531|Zm00001d029534|Zm00001d029535|Zm00001d029537|Zm00001d029538|Zm00001d029539|Zm00001d029540|Zm00001d029541|Zm00001d029542|Zm00001d029543|Zm00001d029544
chr1	75120001	75720000	2126	-0.0010049	-0.00227147	Zm00001d029534|Zm00001d029535|Zm00001d029537|Zm00001d029538|Zm00001d029539|Zm00001d029540|Zm00001d029541|Zm00001d029542|Zm00001d029543|Zm00001d029544|Zm00001d029545|Zm00001d029546|Zm00001d029548
chr1	75180001	75780000	1911	0.00166022	7.37662e-05	Zm00001d029534|Zm00001d029535|Zm00001d029537|Zm00001d029538|Zm00001d029539|Zm00001d029540|Zm00001d029541|Zm00001d029542|Zm00001d029543|Zm00001d029544|Zm00001d029545|Zm00001d029546|Zm00001d029548
chr1	75240001	75840000	2088	-0.00484081	-0.00668038	Zm00001d029534|Zm00001d029535|Zm00001d029537|Zm00001d029538|Zm00001d029539|Zm00001d029540|Zm00001d029541|Zm00001d029542|Zm00001d029543|Zm00001d029544|Zm00001d029545|Zm00001d029546|Zm00001d029548|Zm00001d029550|Zm00001d029551
chr1	75300001	75900000	2038	-0.00735828	-0.0106554	Zm00001d029537|Zm00001d029538|Zm00001d029539|Zm00001d029540|Zm00001d029541|Zm00001d029542|Zm00001d029543|Zm00001d029544|Zm00001d029545|Zm00001d029546|Zm00001d029548|Zm00001d029550|Zm00001d029551
chr1	75360001	75960000	2095	-0.0119095	-0.0188645	Zm00001d029539|Zm00001d029540|Zm00001d029541|Zm00001d029542|Zm00001d029543|Zm00001d029544|Zm00001d029545|Zm00001d029546|Zm00001d029548|Zm00001d029550|Zm00001d029551|Zm00001d029552|Zm00001d029553
chr1	75420001	76020000	1832	-0.0114427	-0.0227862	Zm00001d029541|Zm00001d029542|Zm00001d029543|Zm00001d029544|Zm00001d029545|Zm00001d029546|Zm00001d029548|Zm00001d029550|Zm00001d029551|Zm00001d029552|Zm00001d029553
chr1	75480001	76080000	2094	-0.023916	-0.0317327	Zm00001d029542|Zm00001d029543|Zm00001d029544|Zm00001d029545|Zm00001d029546|Zm00001d029548|Zm00001d029550|Zm00001d029551|Zm00001d029552|Zm00001d029553|Zm00001d029554|Zm00001d029555|Zm00001d029557
chr1	75540001	76140000	2022	-0.0380425	-0.0419089	Zm00001d029542|Zm00001d029543|Zm00001d029544|Zm00001d029545|Zm00001d029546|Zm00001d029548|Zm00001d029550|Zm00001d029551|Zm00001d029552|Zm00001d029553|Zm00001d029554|Zm00001d029555|Zm00001d029557
chr1	75600001	76200000	2639	-0.0395815	-0.0399373	Zm00001d029542|Zm00001d029543|Zm00001d029544|Zm00001d029545|Zm00001d029546|Zm00001d029548|Zm00001d029550|Zm00001d029551|Zm00001d029552|Zm00001d029553|Zm00001d029554|Zm00001d029555|Zm00001d029557|Zm00001d029558|Zm00001d029559
chr1	75660001	76260000	2872	-0.0478784	-0.0460789	Zm00001d029545|Zm00001d029546|Zm00001d029548|Zm00001d029550|Zm00001d029551|Zm00001d029552|Zm00001d029553|Zm00001d029554|Zm00001d029555|Zm00001d029557|Zm00001d029558|Zm00001d029559|Zm00001d029560|Zm00001d029561|Zm00001d029562
chr1	75720001	76320000	2684	-0.0447518	-0.043233	Zm00001d029550|Zm00001d029551|Zm00001d029552|Zm00001d029553|Zm00001d029554|Zm00001d029555|Zm00001d029557|Zm00001d029558|Zm00001d029559|Zm00001d029560|Zm00001d029561|Zm00001d029562
chr1	75780001	76380000	2714	-0.0450178	-0.0434462	Zm00001d029550|Zm00001d029551|Zm00001d029552|Zm00001d029553|Zm00001d029554|Zm00001d029555|Zm00001d029557|Zm00001d029558|Zm00001d029559|Zm00001d029560|Zm00001d029561|Zm00001d029562
chr1	75840001	76440000	2782	-0.0459958	-0.0437287	Zm00001d029552|Zm00001d029553|Zm00001d029554|Zm00001d029555|Zm00001d029557|Zm00001d029558|Zm00001d029559|Zm00001d029560|Zm00001d029561|Zm00001d029562
chr1	75900001	76500000	2766	-0.0458394	-0.0432934	Zm00001d029553|Zm00001d029554|Zm00001d029555|Zm00001d029557|Zm00001d029558|Zm00001d029559|Zm00001d029560|Zm00001d029561|Zm00001d029562
chr1	75960001	76560000	2875	-0.0474044	-0.044806	Zm00001d029554|Zm00001d029555|Zm00001d029557|Zm00001d029558|Zm00001d029559|Zm00001d029560|Zm00001d029561|Zm00001d029562|Zm00001d029563
chr1	76020001	76620000	3327	-0.0453081	-0.0426112	Zm00001d029554|Zm00001d029555|Zm00001d029557|Zm00001d029558|Zm00001d029559|Zm00001d029560|Zm00001d029561|Zm00001d029562|Zm00001d029563|Zm00001d029564|Zm00001d029566|Zm00001d029567
chr1	76080001	76680000	3018	-0.041104	-0.0385953	Zm00001d029558|Zm00001d029559|Zm00001d029560|Zm00001d029561|Zm00001d029562|Zm00001d029563|Zm00001d029564|Zm00001d029566|Zm00001d029567|Zm00001d029568
chr1	76140001	76740000	2836	-0.0386139	-0.0354821	Zm00001d029558|Zm00001d029559|Zm00001d029560|Zm00001d029561|Zm00001d029562|Zm00001d029563|Zm00001d029564|Zm00001d029566|Zm00001d029567|Zm00001d029568
chr1	76200001	76800000	2291	-0.0322968	-0.0324321	Zm00001d029560|Zm00001d029561|Zm00001d029562|Zm00001d029563|Zm00001d029564|Zm00001d029566|Zm00001d029567|Zm00001d029568|Zm00001d029569|Zm00001d029570
chr1	76260001	76860000	2100	-0.0296873	-0.0307844	Zm00001d029563|Zm00001d029564|Zm00001d029566|Zm00001d029567|Zm00001d029568|Zm00001d029569|Zm00001d029570|Zm00001d029571
chr1	76320001	76920000	2333	-0.0348157	-0.0353249	Zm00001d029563|Zm00001d029564|Zm00001d029566|Zm00001d029567|Zm00001d029568|Zm00001d029569|Zm00001d029570|Zm00001d029571|Zm00001d029572
chr1	76380001	76980000	2463	-0.0351749	-0.0355215	Zm00001d029563|Zm00001d029564|Zm00001d029566|Zm00001d029567|Zm00001d029568|Zm00001d029569|Zm00001d029570|Zm00001d029571|Zm00001d029572
chr1	76440001	77040000	2487	-0.0335747	-0.0347566	Zm00001d029563|Zm00001d029564|Zm00001d029566|Zm00001d029567|Zm00001d029568|Zm00001d029569|Zm00001d029570|Zm00001d029571|Zm00001d029572
chr1	76500001	77100000	2905	-0.0309574	-0.0320796	Zm00001d029563|Zm00001d029564|Zm00001d029566|Zm00001d029567|Zm00001d029568|Zm00001d029569|Zm00001d029570|Zm00001d029571|Zm00001d029572|Zm00001d029573
chr1	76560001	77160000	2880	-0.0272133	-0.0289908	Zm00001d029564|Zm00001d029566|Zm00001d029567|Zm00001d029568|Zm00001d029569|Zm00001d029570|Zm00001d029571|Zm00001d029572|Zm00001d029573|Zm00001d029574|Zm00001d029575
chr1	76620001	77220000	2634	-0.0266333	-0.0300691	Zm00001d029568|Zm00001d029569|Zm00001d029570|Zm00001d029571|Zm00001d029572|Zm00001d029573|Zm00001d029574|Zm00001d029575|Zm00001d029576
chr1	76680001	77280000	2565	-0.0282797	-0.0316557	Zm00001d029569|Zm00001d029570|Zm00001d029571|Zm00001d029572|Zm00001d029573|Zm00001d029574|Zm00001d029575|Zm00001d029576
chr1	76740001	77340000	2767	-0.0242652	-0.0296923	Zm00001d029570|Zm00001d029571|Zm00001d029572|Zm00001d029573|Zm00001d029574|Zm00001d029575|Zm00001d029576
chr1	76800001	77400000	2909	-0.0283001	-0.0320866	Zm00001d029571|Zm00001d029572|Zm00001d029573|Zm00001d029574|Zm00001d029575|Zm00001d029576
chr1	76860001	77460000	2954	-0.0279054	-0.0307793	Zm00001d029572|Zm00001d029573|Zm00001d029574|Zm00001d029575|Zm00001d029576|Zm00001d029577|Zm00001d029578
chr1	76920001	77520000	2685	-0.0245457	-0.0280424	Zm00001d029573|Zm00001d029574|Zm00001d029575|Zm00001d029576|Zm00001d029577|Zm00001d029578
chr1	76980001	77580000	2672	-0.0245689	-0.0277923	Zm00001d029573|Zm00001d029574|Zm00001d029575|Zm00001d029576|Zm00001d029577|Zm00001d029578|Zm00001d029579
chr1	77040001	77640000	2405	-0.0216536	-0.0249346	Zm00001d029573|Zm00001d029574|Zm00001d029575|Zm00001d029576|Zm00001d029577|Zm00001d029578|Zm00001d029579
chr1	77100001	77700000	2328	-0.0186503	-0.0240711	Zm00001d029574|Zm00001d029575|Zm00001d029576|Zm00001d029577|Zm00001d029578|Zm00001d029579|Zm00001d029580
chr1	77160001	77760000	2438	-0.0119801	-0.0199997	Zm00001d029576|Zm00001d029577|Zm00001d029578|Zm00001d029579|Zm00001d029580|Zm00001d029581
chr1	77220001	77820000	2271	-0.00887526	-0.0169959	Zm00001d029577|Zm00001d029578|Zm00001d029579|Zm00001d029580|Zm00001d029581|Zm00001d029582
chr1	77280001	77880000	2523	-0.0118122	-0.0186843	Zm00001d029577|Zm00001d029578|Zm00001d029579|Zm00001d029580|Zm00001d029581|Zm00001d029582|Zm00001d029583
chr1	77340001	77940000	2336	-0.0165998	-0.0214832	Zm00001d029577|Zm00001d029578|Zm00001d029579|Zm00001d029580|Zm00001d029581|Zm00001d029582|Zm00001d029583|Zm00001d029584
chr1	77400001	78000000	2306	-0.0238416	-0.0254989	Zm00001d029578|Zm00001d029579|Zm00001d029580|Zm00001d029581|Zm00001d029582|Zm00001d029583|Zm00001d029584|Zm00001d029585|Zm00001d029586|Zm00001d029587
chr1	77460001	78060000	2058	-0.0215776	-0.0244069	Zm00001d029579|Zm00001d029580|Zm00001d029581|Zm00001d029582|Zm00001d029583|Zm00001d029584|Zm00001d029585|Zm00001d029586|Zm00001d029587|Zm00001d029588|Zm00001d029589
chr1	77520001	78120000	2788	-0.0236924	-0.0249893	Zm00001d029579|Zm00001d029580|Zm00001d029581|Zm00001d029582|Zm00001d029583|Zm00001d029584|Zm00001d029585|Zm00001d029586|Zm00001d029587|Zm00001d029588|Zm00001d029589|Zm00001d029590
chr1	77580001	78180000	2879	-0.0216235	-0.0239958	Zm00001d029580|Zm00001d029581|Zm00001d029582|Zm00001d029583|Zm00001d029584|Zm00001d029585|Zm00001d029586|Zm00001d029587|Zm00001d029588|Zm00001d029589|Zm00001d029590|Zm00001d029592|Zm00001d029593
chr1	77640001	78240000	3100	-0.00806546	-0.0154944	Zm00001d029580|Zm00001d029581|Zm00001d029582|Zm00001d029583|Zm00001d029584|Zm00001d029585|Zm00001d029586|Zm00001d029587|Zm00001d029588|Zm00001d029589|Zm00001d029590|Zm00001d029592|Zm00001d029593
chr1	77700001	78300000	2659	-0.00845065	-0.01473	Zm00001d029581|Zm00001d029582|Zm00001d029583|Zm00001d029584|Zm00001d029585|Zm00001d029586|Zm00001d029587|Zm00001d029588|Zm00001d029589|Zm00001d029590|Zm00001d029592|Zm00001d029593|Zm00001d029594
chr1	77760001	78360000	2589	-0.0159797	-0.0188204	Zm00001d029582|Zm00001d029583|Zm00001d029584|Zm00001d029585|Zm00001d029586|Zm00001d029587|Zm00001d029588|Zm00001d029589|Zm00001d029590|Zm00001d029592|Zm00001d029593|Zm00001d029594|Zm00001d029595
chr1	77820001	78420000	3062	-0.0203627	-0.0232964	Zm00001d029583|Zm00001d029584|Zm00001d029585|Zm00001d029586|Zm00001d029587|Zm00001d029588|Zm00001d029589|Zm00001d029590|Zm00001d029592|Zm00001d029593|Zm00001d029594|Zm00001d029595|Zm00001d029596|Zm00001d029597|Zm00001d029598
chr1	77880001	78480000	3091	-0.0233901	-0.0267111	Zm00001d029584|Zm00001d029585|Zm00001d029586|Zm00001d029587|Zm00001d029588|Zm00001d029589|Zm00001d029590|Zm00001d029592|Zm00001d029593|Zm00001d029594|Zm00001d029595|Zm00001d029596|Zm00001d029597|Zm00001d029598
chr1	77940001	78540000	3397	-0.0260101	-0.0295186	Zm00001d029585|Zm00001d029586|Zm00001d029587|Zm00001d029588|Zm00001d029589|Zm00001d029590|Zm00001d029592|Zm00001d029593|Zm00001d029594|Zm00001d029595|Zm00001d029596|Zm00001d029597|Zm00001d029598
chr1	78000001	78600000	3663	-0.0215681	-0.0261475	Zm00001d029588|Zm00001d029589|Zm00001d029590|Zm00001d029592|Zm00001d029593|Zm00001d029594|Zm00001d029595|Zm00001d029596|Zm00001d029597|Zm00001d029598|Zm00001d029599
chr1	78060001	78660000	3855	-0.017937	-0.0228596	Zm00001d029590|Zm00001d029592|Zm00001d029593|Zm00001d029594|Zm00001d029595|Zm00001d029596|Zm00001d029597|Zm00001d029598|Zm00001d029599|Zm00001d029601|Zm00001d029602
chr1	78120001	78720000	3022	-0.0146048	-0.0213645	Zm00001d029592|Zm00001d029593|Zm00001d029594|Zm00001d029595|Zm00001d029596|Zm00001d029597|Zm00001d029598|Zm00001d029599|Zm00001d029601|Zm00001d029602
chr1	78180001	78780000	3436	-0.0189799	-0.0236752	Zm00001d029594|Zm00001d029595|Zm00001d029596|Zm00001d029597|Zm00001d029598|Zm00001d029599|Zm00001d029601|Zm00001d029602|Zm00001d029603|Zm00001d029604
chr1	78240001	78840000	3256	-0.03066	-0.0319323	Zm00001d029595|Zm00001d029596|Zm00001d029597|Zm00001d029598|Zm00001d029599|Zm00001d029601|Zm00001d029602|Zm00001d029603|Zm00001d029604
chr1	78300001	78900000	3487	-0.0303518	-0.0306857	Zm00001d029595|Zm00001d029596|Zm00001d029597|Zm00001d029598|Zm00001d029599|Zm00001d029601|Zm00001d029602|Zm00001d029603|Zm00001d029604|Zm00001d029605
chr1	78360001	78960000	3653	-0.0293176	-0.0304061	Zm00001d029597|Zm00001d029598|Zm00001d029599|Zm00001d029601|Zm00001d029602|Zm00001d029603|Zm00001d029604|Zm00001d029605|Zm00001d029606
chr1	78420001	79020000	3487	-0.0285355	-0.0292257	Zm00001d029599|Zm00001d029601|Zm00001d029602|Zm00001d029603|Zm00001d029604|Zm00001d029605|Zm00001d029606|Zm00001d029607
chr1	78480001	79080000	3212	-0.0249705	-0.0260031	Zm00001d029599|Zm00001d029601|Zm00001d029602|Zm00001d029603|Zm00001d029604|Zm00001d029605|Zm00001d029606|Zm00001d029607
chr1	78540001	79140000	3379	-0.0131885	-0.0163283	Zm00001d029601|Zm00001d029602|Zm00001d029603|Zm00001d029604|Zm00001d029605|Zm00001d029606|Zm00001d029607|Zm00001d029608
chr1	78600001	79200000	3000	-0.013752	-0.0175582	Zm00001d029601|Zm00001d029602|Zm00001d029603|Zm00001d029604|Zm00001d029605|Zm00001d029606|Zm00001d029607|Zm00001d029608|Zm00001d029609
chr1	78660001	79260000	2943	-0.0180976	-0.0221247	Zm00001d029603|Zm00001d029604|Zm00001d029605|Zm00001d029606|Zm00001d029607|Zm00001d029608|Zm00001d029609
chr1	78720001	79320000	3126	-0.0189846	-0.0231817	Zm00001d029603|Zm00001d029604|Zm00001d029605|Zm00001d029606|Zm00001d029607|Zm00001d029608|Zm00001d029609
chr1	78780001	79380000	2954	-0.0130893	-0.01925	Zm00001d029605|Zm00001d029606|Zm00001d029607|Zm00001d029608|Zm00001d029609|Zm00001d029611
chr1	78840001	79440000	3547	-0.0132686	-0.0172995	Zm00001d029605|Zm00001d029606|Zm00001d029607|Zm00001d029608|Zm00001d029609|Zm00001d029611
chr1	78900001	79500000	3499	-0.0120265	-0.0163932	Zm00001d029606|Zm00001d029607|Zm00001d029608|Zm00001d029609|Zm00001d029611
chr1	78960001	79560000	3284	-0.0124128	-0.0167524	Zm00001d029607|Zm00001d029608|Zm00001d029609|Zm00001d029611|Zm00001d029613
chr1	79020001	79620000	2946	-0.0111753	-0.0150826	Zm00001d029608|Zm00001d029609|Zm00001d029611|Zm00001d029613
chr1	79080001	79680000	3407	-0.0176725	-0.0216671	Zm00001d029608|Zm00001d029609|Zm00001d029611|Zm00001d029613|Zm00001d029617
chr1	79140001	79740000	3107	-0.0295629	-0.0305388	Zm00001d029609|Zm00001d029611|Zm00001d029613|Zm00001d029617
chr1	79200001	79800000	3021	-0.0304705	-0.0309694	Zm00001d029611|Zm00001d029613|Zm00001d029617
chr1	79260001	79860000	2835	-0.0307563	-0.0309062	Zm00001d029611|Zm00001d029613|Zm00001d029617|Zm00001d029618
chr1	79320001	79920000	2673	-0.0305189	-0.0303223	Zm00001d029611|Zm00001d029613|Zm00001d029617|Zm00001d029618|Zm00001d029619
chr1	79380001	79980000	2202	-0.034916	-0.0340607	Zm00001d029613|Zm00001d029617|Zm00001d029618|Zm00001d029619
chr1	79440001	80040000	1717	-0.0448911	-0.0456463	Zm00001d029613|Zm00001d029617|Zm00001d029618|Zm00001d029619|Zm00001d029620
chr1	79500001	80100000	1715	-0.0505918	-0.0514813	Zm00001d029613|Zm00001d029617|Zm00001d029618|Zm00001d029619|Zm00001d029620
chr1	79560001	80160000	1612	-0.0522871	-0.0522707	Zm00001d029617|Zm00001d029618|Zm00001d029619|Zm00001d029620
chr1	79620001	80220000	1702	-0.0525723	-0.052481	Zm00001d029617|Zm00001d029618|Zm00001d029619|Zm00001d029620|Zm00001d029625
chr1	79680001	80280000	1369	-0.053632	-0.053035	Zm00001d029618|Zm00001d029619|Zm00001d029620|Zm00001d029625|Zm00001d029626
chr1	79740001	80340000	1152	-0.0535327	-0.0529342	Zm00001d029618|Zm00001d029619|Zm00001d029620|Zm00001d029625|Zm00001d029626
chr1	79800001	80400000	1138	-0.0560036	-0.0555181	Zm00001d029618|Zm00001d029619|Zm00001d029620|Zm00001d029625|Zm00001d029626
chr1	79860001	80460000	1118	-0.0564166	-0.0557241	Zm00001d029619|Zm00001d029620|Zm00001d029625|Zm00001d029626
chr1	79920001	80520000	1084	-0.056674	-0.0563019	Zm00001d029620|Zm00001d029625|Zm00001d029626
chr1	79980001	80580000	1489	-0.0590728	-0.0583959	Zm00001d029620|Zm00001d029625|Zm00001d029626|Zm00001d029627
chr1	80040001	80640000	1400	-0.0555911	-0.052888	Zm00001d029625|Zm00001d029626|Zm00001d029627|Zm00001d029628|Zm00001d029629
chr1	80100001	80700000	1580	-0.0438082	-0.0434297	Zm00001d029625|Zm00001d029626|Zm00001d029627|Zm00001d029628|Zm00001d029629|Zm00001d029630|Zm00001d029631
chr1	80160001	80760000	1703	-0.0140736	-0.0249839	Zm00001d029625|Zm00001d029626|Zm00001d029627|Zm00001d029628|Zm00001d029629|Zm00001d029630|Zm00001d029631
chr1	80220001	80820000	1875	-0.00843846	-0.0188378	Zm00001d029626|Zm00001d029627|Zm00001d029628|Zm00001d029629|Zm00001d029630|Zm00001d029631|Zm00001d029632
chr1	80280001	80880000	2417	-0.00903204	-0.0188799	Zm00001d029627|Zm00001d029628|Zm00001d029629|Zm00001d029630|Zm00001d029631|Zm00001d029632|Zm00001d029634|Zm00001d029635|Zm00001d029636|Zm00001d029637
chr1	80340001	80940000	2434	-0.00911417	-0.0189199	Zm00001d029627|Zm00001d029628|Zm00001d029629|Zm00001d029630|Zm00001d029631|Zm00001d029632|Zm00001d029634|Zm00001d029635|Zm00001d029636|Zm00001d029637|Zm00001d029638|Zm00001d029639|Zm00001d029640|Zm00001d029641|Zm00001d029642|Zm00001d029643|Zm00001d029644
chr1	80400001	81000000	2799	-0.0105646	-0.0198676	Zm00001d029627|Zm00001d029628|Zm00001d029629|Zm00001d029630|Zm00001d029631|Zm00001d029632|Zm00001d029634|Zm00001d029635|Zm00001d029636|Zm00001d029637|Zm00001d029638|Zm00001d029639|Zm00001d029640|Zm00001d029641|Zm00001d029642|Zm00001d029643|Zm00001d029644|Zm00001d029645|Zm00001d029646|Zm00001d029647
chr1	80460001	81060000	2815	-0.0107056	-0.020081	Zm00001d029627|Zm00001d029628|Zm00001d029629|Zm00001d029630|Zm00001d029631|Zm00001d029632|Zm00001d029634|Zm00001d029635|Zm00001d029636|Zm00001d029637|Zm00001d029638|Zm00001d029639|Zm00001d029640|Zm00001d029641|Zm00001d029642|Zm00001d029643|Zm00001d029644|Zm00001d029645|Zm00001d029646|Zm00001d029647
chr1	80520001	81120000	2832	-0.0109192	-0.0202341	Zm00001d029627|Zm00001d029628|Zm00001d029629|Zm00001d029630|Zm00001d029631|Zm00001d029632|Zm00001d029634|Zm00001d029635|Zm00001d029636|Zm00001d029637|Zm00001d029638|Zm00001d029639|Zm00001d029640|Zm00001d029641|Zm00001d029642|Zm00001d029643|Zm00001d029644|Zm00001d029645|Zm00001d029646|Zm00001d029647
chr1	80580001	81180000	2450	-0.00275841	-0.0128027	Zm00001d029628|Zm00001d029629|Zm00001d029630|Zm00001d029631|Zm00001d029632|Zm00001d029634|Zm00001d029635|Zm00001d029636|Zm00001d029637|Zm00001d029638|Zm00001d029639|Zm00001d029640|Zm00001d029641|Zm00001d029642|Zm00001d029643|Zm00001d029644|Zm00001d029645|Zm00001d029646|Zm00001d029647
chr1	80640001	81240000	2396	-0.00253372	-0.0142983	Zm00001d029630|Zm00001d029631|Zm00001d029632|Zm00001d029634|Zm00001d029635|Zm00001d029636|Zm00001d029637|Zm00001d029638|Zm00001d029639|Zm00001d029640|Zm00001d029641|Zm00001d029642|Zm00001d029643|Zm00001d029644|Zm00001d029645|Zm00001d029646|Zm00001d029647
chr1	80700001	81300000	2064	-0.00298714	-0.0158304	Zm00001d029632|Zm00001d029634|Zm00001d029635|Zm00001d029636|Zm00001d029637|Zm00001d029638|Zm00001d029639|Zm00001d029640|Zm00001d029641|Zm00001d029642|Zm00001d029643|Zm00001d029644|Zm00001d029645|Zm00001d029646|Zm00001d029647
chr1	80760001	81360000	2228	-0.0241913	-0.0289491	Zm00001d029632|Zm00001d029634|Zm00001d029635|Zm00001d029636|Zm00001d029637|Zm00001d029638|Zm00001d029639|Zm00001d029640|Zm00001d029641|Zm00001d029642|Zm00001d029643|Zm00001d029644|Zm00001d029645|Zm00001d029646|Zm00001d029647|Zm00001d029648|Zm00001d029649|Zm00001d029650|Zm00001d029651
chr1	80820001	81420000	2044	-0.0277662	-0.0316735	Zm00001d029634|Zm00001d029635|Zm00001d029636|Zm00001d029637|Zm00001d029638|Zm00001d029639|Zm00001d029640|Zm00001d029641|Zm00001d029642|Zm00001d029643|Zm00001d029644|Zm00001d029645|Zm00001d029646|Zm00001d029647|Zm00001d029648|Zm00001d029649|Zm00001d029650|Zm00001d029651|Zm00001d029652
chr1	80880001	81480000	1527	-0.0280038	-0.0312659	Zm00001d029638|Zm00001d029639|Zm00001d029640|Zm00001d029641|Zm00001d029642|Zm00001d029643|Zm00001d029644|Zm00001d029645|Zm00001d029646|Zm00001d029647|Zm00001d029648|Zm00001d029649|Zm00001d029650|Zm00001d029651|Zm00001d029652|Zm00001d029653
chr1	80940001	81540000	1694	-0.0281244	-0.0305804	Zm00001d029645|Zm00001d029646|Zm00001d029647|Zm00001d029648|Zm00001d029649|Zm00001d029650|Zm00001d029651|Zm00001d029652|Zm00001d029653
chr1	81000001	81600000	1800	-0.0283587	-0.0282007	Zm00001d029648|Zm00001d029649|Zm00001d029650|Zm00001d029651|Zm00001d029652|Zm00001d029653
chr1	81060001	81660000	2296	-0.0363385	-0.0337874	Zm00001d029648|Zm00001d029649|Zm00001d029650|Zm00001d029651|Zm00001d029652|Zm00001d029653|Zm00001d029654
chr1	81120001	81720000	2763	-0.0378452	-0.0355002	Zm00001d029648|Zm00001d029649|Zm00001d029650|Zm00001d029651|Zm00001d029652|Zm00001d029653|Zm00001d029654|Zm00001d029656|Zm00001d029657|Zm00001d029658|Zm00001d029659
chr1	81180001	81780000	2731	-0.0384039	-0.0357516	Zm00001d029648|Zm00001d029649|Zm00001d029650|Zm00001d029651|Zm00001d029652|Zm00001d029653|Zm00001d029654|Zm00001d029656|Zm00001d029657|Zm00001d029658|Zm00001d029659
chr1	81240001	81840000	2933	-0.0405169	-0.0377314	Zm00001d029648|Zm00001d029649|Zm00001d029650|Zm00001d029651|Zm00001d029652|Zm00001d029653|Zm00001d029654|Zm00001d029656|Zm00001d029657|Zm00001d029658|Zm00001d029659|Zm00001d029662|Zm00001d029663|Zm00001d029664
chr1	81300001	81900000	2923	-0.0405342	-0.0377409	Zm00001d029648|Zm00001d029649|Zm00001d029650|Zm00001d029651|Zm00001d029652|Zm00001d029653|Zm00001d029654|Zm00001d029656|Zm00001d029657|Zm00001d029658|Zm00001d029659|Zm00001d029662|Zm00001d029663|Zm00001d029664|Zm00001d029667
chr1	81360001	81960000	2462	-0.0421998	-0.0387025	Zm00001d029653|Zm00001d029654|Zm00001d029656|Zm00001d029657|Zm00001d029658|Zm00001d029659|Zm00001d029662|Zm00001d029663|Zm00001d029664|Zm00001d029667|Zm00001d029668
chr1	81420001	82020000	2303	-0.0439743	-0.0399879	Zm00001d029653|Zm00001d029654|Zm00001d029656|Zm00001d029657|Zm00001d029658|Zm00001d029659|Zm00001d029662|Zm00001d029663|Zm00001d029664|Zm00001d029667|Zm00001d029668
chr1	81480001	82080000	2071	-0.0464197	-0.0413082	Zm00001d029654|Zm00001d029656|Zm00001d029657|Zm00001d029658|Zm00001d029659|Zm00001d029662|Zm00001d029663|Zm00001d029664|Zm00001d029667|Zm00001d029668|Zm00001d029669
chr1	81540001	82140000	2143	-0.0443251	-0.0406961	Zm00001d029654|Zm00001d029656|Zm00001d029657|Zm00001d029658|Zm00001d029659|Zm00001d029662|Zm00001d029663|Zm00001d029664|Zm00001d029667|Zm00001d029668|Zm00001d029669|Zm00001d029671|Zm00001d029672|Zm00001d029673
chr1	81600001	82200000	1668	-0.0469277	-0.0460941	Zm00001d029654|Zm00001d029656|Zm00001d029657|Zm00001d029658|Zm00001d029659|Zm00001d029662|Zm00001d029663|Zm00001d029664|Zm00001d029667|Zm00001d029668|Zm00001d029669|Zm00001d029671|Zm00001d029672|Zm00001d029673
chr1	81660001	82260000	1329	-0.0403063	-0.0371645	Zm00001d029656|Zm00001d029657|Zm00001d029658|Zm00001d029659|Zm00001d029662|Zm00001d029663|Zm00001d029664|Zm00001d029667|Zm00001d029668|Zm00001d029669|Zm00001d029671|Zm00001d029672|Zm00001d029673|Zm00001d029674
chr1	81720001	82320000	1246	-0.0360231	-0.0293588	Zm00001d029662|Zm00001d029663|Zm00001d029664|Zm00001d029667|Zm00001d029668|Zm00001d029669|Zm00001d029671|Zm00001d029672|Zm00001d029673|Zm00001d029674|Zm00001d029675|Zm00001d029676
chr1	81780001	82380000	1274	-0.0354317	-0.0291161	Zm00001d029662|Zm00001d029663|Zm00001d029664|Zm00001d029667|Zm00001d029668|Zm00001d029669|Zm00001d029671|Zm00001d029672|Zm00001d029673|Zm00001d029674|Zm00001d029675|Zm00001d029676
chr1	81840001	82440000	1692	-0.0206318	-0.0180734	Zm00001d029667|Zm00001d029668|Zm00001d029669|Zm00001d029671|Zm00001d029672|Zm00001d029673|Zm00001d029674|Zm00001d029675|Zm00001d029676|Zm00001d029677
chr1	81900001	82500000	1775	-0.0221958	-0.0193341	Zm00001d029668|Zm00001d029669|Zm00001d029671|Zm00001d029672|Zm00001d029673|Zm00001d029674|Zm00001d029675|Zm00001d029676|Zm00001d029677|Zm00001d029679
chr1	81960001	82560000	2175	-0.0138276	-0.0139618	Zm00001d029669|Zm00001d029671|Zm00001d029672|Zm00001d029673|Zm00001d029674|Zm00001d029675|Zm00001d029676|Zm00001d029677|Zm00001d029679|Zm00001d029680|Zm00001d029681
chr1	82020001	82620000	2756	-0.00996418	-0.0135355	Zm00001d029669|Zm00001d029671|Zm00001d029672|Zm00001d029673|Zm00001d029674|Zm00001d029675|Zm00001d029676|Zm00001d029677|Zm00001d029679|Zm00001d029680|Zm00001d029681|Zm00001d029682|Zm00001d029683|Zm00001d029684
chr1	82080001	82680000	2923	-0.00978484	-0.0136452	Zm00001d029672|Zm00001d029673|Zm00001d029674|Zm00001d029675|Zm00001d029676|Zm00001d029677|Zm00001d029679|Zm00001d029680|Zm00001d029681|Zm00001d029682|Zm00001d029683|Zm00001d029684
chr1	82140001	82740000	2994	-0.00388983	-0.00917526	Zm00001d029674|Zm00001d029675|Zm00001d029676|Zm00001d029677|Zm00001d029679|Zm00001d029680|Zm00001d029681|Zm00001d029682|Zm00001d029683|Zm00001d029684|Zm00001d029686
chr1	82200001	82800000	3187	-0.00863765	-0.0123765	Zm00001d029674|Zm00001d029675|Zm00001d029676|Zm00001d029677|Zm00001d029679|Zm00001d029680|Zm00001d029681|Zm00001d029682|Zm00001d029683|Zm00001d029684|Zm00001d029686
chr1	82260001	82860000	3342	-0.0096951	-0.0143344	Zm00001d029675|Zm00001d029676|Zm00001d029677|Zm00001d029679|Zm00001d029680|Zm00001d029681|Zm00001d029682|Zm00001d029683|Zm00001d029684|Zm00001d029686|Zm00001d029688
chr1	82320001	82920000	3004	-0.00739619	-0.0140346	Zm00001d029677|Zm00001d029679|Zm00001d029680|Zm00001d029681|Zm00001d029682|Zm00001d029683|Zm00001d029684|Zm00001d029686|Zm00001d029688|Zm00001d029693|Zm00001d029694
chr1	82380001	82980000	3339	-0.0123106	-0.0180889	Zm00001d029677|Zm00001d029679|Zm00001d029680|Zm00001d029681|Zm00001d029682|Zm00001d029683|Zm00001d029684|Zm00001d029686|Zm00001d029688|Zm00001d029693|Zm00001d029694|Zm00001d029696
chr1	82440001	83040000	3124	-0.020934	-0.0255489	Zm00001d029679|Zm00001d029680|Zm00001d029681|Zm00001d029682|Zm00001d029683|Zm00001d029684|Zm00001d029686|Zm00001d029688|Zm00001d029693|Zm00001d029694|Zm00001d029696
chr1	82500001	83100000	3286	-0.0213306	-0.0254689	Zm00001d029680|Zm00001d029681|Zm00001d029682|Zm00001d029683|Zm00001d029684|Zm00001d029686|Zm00001d029688|Zm00001d029693|Zm00001d029694|Zm00001d029696|Zm00001d029697|Zm00001d029699
chr1	82560001	83160000	2979	-0.0259027	-0.0294221	Zm00001d029682|Zm00001d029683|Zm00001d029684|Zm00001d029686|Zm00001d029688|Zm00001d029693|Zm00001d029694|Zm00001d029696|Zm00001d029697|Zm00001d029699|Zm00001d029700|Zm00001d029701
chr1	82620001	83220000	3062	-0.0295753	-0.0304713	Zm00001d029686|Zm00001d029688|Zm00001d029693|Zm00001d029694|Zm00001d029696|Zm00001d029697|Zm00001d029699|Zm00001d029700|Zm00001d029701|Zm00001d029702|Zm00001d029703|Zm00001d029704|Zm00001d029705
chr1	82680001	83280000	3612	-0.0272398	-0.0296892	Zm00001d029686|Zm00001d029688|Zm00001d029693|Zm00001d029694|Zm00001d029696|Zm00001d029697|Zm00001d029699|Zm00001d029700|Zm00001d029701|Zm00001d029702|Zm00001d029703|Zm00001d029704|Zm00001d029705|Zm00001d029706|Zm00001d029707
chr1	82740001	83340000	3258	-0.0335145	-0.0344011	Zm00001d029688|Zm00001d029693|Zm00001d029694|Zm00001d029696|Zm00001d029697|Zm00001d029699|Zm00001d029700|Zm00001d029701|Zm00001d029702|Zm00001d029703|Zm00001d029704|Zm00001d029705|Zm00001d029706|Zm00001d029707
chr1	82800001	83400000	3028	-0.0306825	-0.0321404	Zm00001d029688|Zm00001d029693|Zm00001d029694|Zm00001d029696|Zm00001d029697|Zm00001d029699|Zm00001d029700|Zm00001d029701|Zm00001d029702|Zm00001d029703|Zm00001d029704|Zm00001d029705|Zm00001d029706|Zm00001d029707
chr1	82860001	83460000	2765	-0.0315001	-0.0328198	Zm00001d029693|Zm00001d029694|Zm00001d029696|Zm00001d029697|Zm00001d029699|Zm00001d029700|Zm00001d029701|Zm00001d029702|Zm00001d029703|Zm00001d029704|Zm00001d029705|Zm00001d029706|Zm00001d029707|Zm00001d029708|Zm00001d029709
chr1	82920001	83520000	2700	-0.0312343	-0.0325263	Zm00001d029696|Zm00001d029697|Zm00001d029699|Zm00001d029700|Zm00001d029701|Zm00001d029702|Zm00001d029703|Zm00001d029704|Zm00001d029705|Zm00001d029706|Zm00001d029707|Zm00001d029708|Zm00001d029709|Zm00001d029710
chr1	82980001	83580000	2604	-0.0272097	-0.0288515	Zm00001d029697|Zm00001d029699|Zm00001d029700|Zm00001d029701|Zm00001d029702|Zm00001d029703|Zm00001d029704|Zm00001d029705|Zm00001d029706|Zm00001d029707|Zm00001d029708|Zm00001d029709|Zm00001d029710|Zm00001d029711
chr1	83040001	83640000	2322	-0.0201987	-0.0229401	Zm00001d029699|Zm00001d029700|Zm00001d029701|Zm00001d029702|Zm00001d029703|Zm00001d029704|Zm00001d029705|Zm00001d029706|Zm00001d029707|Zm00001d029708|Zm00001d029709|Zm00001d029710|Zm00001d029711|Zm00001d029712|Zm00001d029713
chr1	83100001	83700000	2518	-0.0195754	-0.0208958	Zm00001d029700|Zm00001d029701|Zm00001d029702|Zm00001d029703|Zm00001d029704|Zm00001d029705|Zm00001d029706|Zm00001d029707|Zm00001d029708|Zm00001d029709|Zm00001d029710|Zm00001d029711|Zm00001d029712|Zm00001d029713|Zm00001d029714|Zm00001d029715
chr1	83160001	83760000	2657	-0.0220652	-0.021786	Zm00001d029702|Zm00001d029703|Zm00001d029704|Zm00001d029705|Zm00001d029706|Zm00001d029707|Zm00001d029708|Zm00001d029709|Zm00001d029710|Zm00001d029711|Zm00001d029712|Zm00001d029713|Zm00001d029714|Zm00001d029715
chr1	83220001	83820000	2265	-0.0140834	-0.017179	Zm00001d029706|Zm00001d029707|Zm00001d029708|Zm00001d029709|Zm00001d029710|Zm00001d029711|Zm00001d029712|Zm00001d029713|Zm00001d029714|Zm00001d029715|Zm00001d029716|Zm00001d029717
chr1	83280001	83880000	1726	-0.0157808	-0.014471	Zm00001d029708|Zm00001d029709|Zm00001d029710|Zm00001d029711|Zm00001d029712|Zm00001d029713|Zm00001d029714|Zm00001d029715|Zm00001d029716|Zm00001d029717|Zm00001d029718
chr1	83340001	83940000	1756	-0.015952	-0.0147012	Zm00001d029708|Zm00001d029709|Zm00001d029710|Zm00001d029711|Zm00001d029712|Zm00001d029713|Zm00001d029714|Zm00001d029715|Zm00001d029716|Zm00001d029717|Zm00001d029718
chr1	83400001	84000000	1870	-0.0172452	-0.0167291	Zm00001d029708|Zm00001d029709|Zm00001d029710|Zm00001d029711|Zm00001d029712|Zm00001d029713|Zm00001d029714|Zm00001d029715|Zm00001d029716|Zm00001d029717|Zm00001d029718
chr1	83460001	84060000	2072	-0.0197065	-0.018841	Zm00001d029710|Zm00001d029711|Zm00001d029712|Zm00001d029713|Zm00001d029714|Zm00001d029715|Zm00001d029716|Zm00001d029717|Zm00001d029718|Zm00001d029719|Zm00001d029720|Zm00001d029721
chr1	83520001	84120000	2091	-0.0199184	-0.0188745	Zm00001d029711|Zm00001d029712|Zm00001d029713|Zm00001d029714|Zm00001d029715|Zm00001d029716|Zm00001d029717|Zm00001d029718|Zm00001d029719|Zm00001d029720|Zm00001d029721
chr1	83580001	84180000	1918	-0.0207681	-0.0192809	Zm00001d029712|Zm00001d029713|Zm00001d029714|Zm00001d029715|Zm00001d029716|Zm00001d029717|Zm00001d029718|Zm00001d029719|Zm00001d029720|Zm00001d029721|Zm00001d029722|Zm00001d029723
chr1	83640001	84240000	2034	-0.00486613	-0.0092084	Zm00001d029714|Zm00001d029715|Zm00001d029716|Zm00001d029717|Zm00001d029718|Zm00001d029719|Zm00001d029720|Zm00001d029721|Zm00001d029722|Zm00001d029723|Zm00001d029725|Zm00001d029726
chr1	83700001	84300000	1872	0.014989	0.00680494	Zm00001d029716|Zm00001d029717|Zm00001d029718|Zm00001d029719|Zm00001d029720|Zm00001d029721|Zm00001d029722|Zm00001d029723|Zm00001d029725|Zm00001d029726
chr1	83760001	84360000	1788	0.0213094	0.0120648	Zm00001d029716|Zm00001d029717|Zm00001d029718|Zm00001d029719|Zm00001d029720|Zm00001d029721|Zm00001d029722|Zm00001d029723|Zm00001d029725|Zm00001d029726|Zm00001d029728|Zm00001d029729|Zm00001d029730|Zm00001d029732|Zm00001d029733
chr1	83820001	84420000	1882	0.0157913	0.00601734	Zm00001d029718|Zm00001d029719|Zm00001d029720|Zm00001d029721|Zm00001d029722|Zm00001d029723|Zm00001d029725|Zm00001d029726|Zm00001d029728|Zm00001d029729|Zm00001d029730|Zm00001d029732|Zm00001d029733
chr1	83880001	84480000	1834	0.0207548	0.00802151	Zm00001d029719|Zm00001d029720|Zm00001d029721|Zm00001d029722|Zm00001d029723|Zm00001d029725|Zm00001d029726|Zm00001d029728|Zm00001d029729|Zm00001d029730|Zm00001d029732|Zm00001d029733|Zm00001d029734
chr1	83940001	84540000	1978	0.0217258	0.00422456	Zm00001d029719|Zm00001d029720|Zm00001d029721|Zm00001d029722|Zm00001d029723|Zm00001d029725|Zm00001d029726|Zm00001d029728|Zm00001d029729|Zm00001d029730|Zm00001d029732|Zm00001d029733|Zm00001d029734
chr1	84000001	84600000	2101	0.020497	0.00314257	Zm00001d029719|Zm00001d029720|Zm00001d029721|Zm00001d029722|Zm00001d029723|Zm00001d029725|Zm00001d029726|Zm00001d029728|Zm00001d029729|Zm00001d029730|Zm00001d029732|Zm00001d029733|Zm00001d029734|Zm00001d029736
chr1	84060001	84660000	1943	0.025622	0.00742212	Zm00001d029722|Zm00001d029723|Zm00001d029725|Zm00001d029726|Zm00001d029728|Zm00001d029729|Zm00001d029730|Zm00001d029732|Zm00001d029733|Zm00001d029734|Zm00001d029736|Zm00001d029737
chr1	84120001	84720000	2113	0.0242516	0.00614708	Zm00001d029722|Zm00001d029723|Zm00001d029725|Zm00001d029726|Zm00001d029728|Zm00001d029729|Zm00001d029730|Zm00001d029732|Zm00001d029733|Zm00001d029734|Zm00001d029736|Zm00001d029737|Zm00001d029738
chr1	84180001	84780000	2158	0.0247109	0.00518321	Zm00001d029725|Zm00001d029726|Zm00001d029728|Zm00001d029729|Zm00001d029730|Zm00001d029732|Zm00001d029733|Zm00001d029734|Zm00001d029736|Zm00001d029737|Zm00001d029738
chr1	84240001	84840000	2274	0.00936561	-0.00552372	Zm00001d029728|Zm00001d029729|Zm00001d029730|Zm00001d029732|Zm00001d029733|Zm00001d029734|Zm00001d029736|Zm00001d029737|Zm00001d029738
chr1	84300001	84900000	2452	-0.00954185	-0.0213494	Zm00001d029728|Zm00001d029729|Zm00001d029730|Zm00001d029732|Zm00001d029733|Zm00001d029734|Zm00001d029736|Zm00001d029737|Zm00001d029738|Zm00001d029740|Zm00001d029741
chr1	84360001	84960000	2472	-0.0150292	-0.0265009	Zm00001d029734|Zm00001d029736|Zm00001d029737|Zm00001d029738|Zm00001d029740|Zm00001d029741
chr1	84420001	85020000	2476	-0.0224396	-0.0317107	Zm00001d029734|Zm00001d029736|Zm00001d029737|Zm00001d029738|Zm00001d029740|Zm00001d029741|Zm00001d029742|Zm00001d029743
chr1	84480001	85080000	3402	-0.01541	-0.0249726	Zm00001d029736|Zm00001d029737|Zm00001d029738|Zm00001d029740|Zm00001d029741|Zm00001d029742|Zm00001d029743|Zm00001d029744
chr1	84540001	85140000	3358	-0.013833	-0.0222917	Zm00001d029736|Zm00001d029737|Zm00001d029738|Zm00001d029740|Zm00001d029741|Zm00001d029742|Zm00001d029743|Zm00001d029744|Zm00001d029745
chr1	84600001	85200000	3261	-0.00990449	-0.0195472	Zm00001d029737|Zm00001d029738|Zm00001d029740|Zm00001d029741|Zm00001d029742|Zm00001d029743|Zm00001d029744|Zm00001d029745|Zm00001d029747
chr1	84660001	85260000	3696	-0.0104681	-0.0180977	Zm00001d029738|Zm00001d029740|Zm00001d029741|Zm00001d029742|Zm00001d029743|Zm00001d029744|Zm00001d029745|Zm00001d029747
chr1	84720001	85320000	3873	-0.0066815	-0.015456	Zm00001d029740|Zm00001d029741|Zm00001d029742|Zm00001d029743|Zm00001d029744|Zm00001d029745|Zm00001d029747
chr1	84780001	85380000	3914	-0.00770305	-0.0161333	Zm00001d029740|Zm00001d029741|Zm00001d029742|Zm00001d029743|Zm00001d029744|Zm00001d029745|Zm00001d029747|Zm00001d029749
chr1	84840001	85440000	3850	-0.0057781	-0.0142183	Zm00001d029740|Zm00001d029741|Zm00001d029742|Zm00001d029743|Zm00001d029744|Zm00001d029745|Zm00001d029747|Zm00001d029749
chr1	84900001	85500000	3825	-0.00248823	-0.00932248	Zm00001d029742|Zm00001d029743|Zm00001d029744|Zm00001d029745|Zm00001d029747|Zm00001d029749|Zm00001d029750|Zm00001d029752
chr1	84960001	85560000	3982	-0.00444231	-0.0106265	Zm00001d029742|Zm00001d029743|Zm00001d029744|Zm00001d029745|Zm00001d029747|Zm00001d029749|Zm00001d029750|Zm00001d029752|Zm00001d029753
chr1	85020001	85620000	3896	-0.00309991	-0.00801592	Zm00001d029744|Zm00001d029745|Zm00001d029747|Zm00001d029749|Zm00001d029750|Zm00001d029752|Zm00001d029753|Zm00001d029754
chr1	85080001	85680000	2819	-0.00558931	-0.00857365	Zm00001d029745|Zm00001d029747|Zm00001d029749|Zm00001d029750|Zm00001d029752|Zm00001d029753|Zm00001d029754
chr1	85140001	85740000	2693	-0.007975	-0.0101624	Zm00001d029747|Zm00001d029749|Zm00001d029750|Zm00001d029752|Zm00001d029753|Zm00001d029754
chr1	85200001	85800000	2741	-0.0129332	-0.0140272	Zm00001d029749|Zm00001d029750|Zm00001d029752|Zm00001d029753|Zm00001d029754|Zm00001d029755|Zm00001d029756|Zm00001d029757
chr1	85260001	85860000	2213	-0.0123418	-0.0150251	Zm00001d029749|Zm00001d029750|Zm00001d029752|Zm00001d029753|Zm00001d029754|Zm00001d029755|Zm00001d029756|Zm00001d029757
chr1	85320001	85920000	1848	-0.0202611	-0.0204987	Zm00001d029749|Zm00001d029750|Zm00001d029752|Zm00001d029753|Zm00001d029754|Zm00001d029755|Zm00001d029756|Zm00001d029757
chr1	85380001	85980000	1882	-0.0173825	-0.0179742	Zm00001d029750|Zm00001d029752|Zm00001d029753|Zm00001d029754|Zm00001d029755|Zm00001d029756|Zm00001d029757
chr1	85440001	86040000	2000	-0.0190315	-0.0211431	Zm00001d029750|Zm00001d029752|Zm00001d029753|Zm00001d029754|Zm00001d029755|Zm00001d029756|Zm00001d029757|Zm00001d029758|Zm00001d029760
chr1	85500001	86100000	2134	-0.0286552	-0.0337448	Zm00001d029753|Zm00001d029754|Zm00001d029755|Zm00001d029756|Zm00001d029757|Zm00001d029758|Zm00001d029760|Zm00001d029761
chr1	85560001	86160000	2376	-0.0230271	-0.0289588	Zm00001d029755|Zm00001d029756|Zm00001d029757|Zm00001d029758|Zm00001d029760|Zm00001d029761|Zm00001d029762|Zm00001d029763|Zm00001d029764
chr1	85620001	86220000	2481	-0.030563	-0.0335795	Zm00001d029755|Zm00001d029756|Zm00001d029757|Zm00001d029758|Zm00001d029760|Zm00001d029761|Zm00001d029762|Zm00001d029763|Zm00001d029764|Zm00001d029766
chr1	85680001	86280000	3099	-0.0301011	-0.0315513	Zm00001d029755|Zm00001d029756|Zm00001d029757|Zm00001d029758|Zm00001d029760|Zm00001d029761|Zm00001d029762|Zm00001d029763|Zm00001d029764|Zm00001d029766|Zm00001d029768
chr1	85740001	86340000	3283	-0.0293591	-0.0310023	Zm00001d029755|Zm00001d029756|Zm00001d029757|Zm00001d029758|Zm00001d029760|Zm00001d029761|Zm00001d029762|Zm00001d029763|Zm00001d029764|Zm00001d029766|Zm00001d029768|Zm00001d029769|Zm00001d029771
chr1	85800001	86400000	3623	-0.0132168	-0.0160752	Zm00001d029758|Zm00001d029760|Zm00001d029761|Zm00001d029762|Zm00001d029763|Zm00001d029764|Zm00001d029766|Zm00001d029768|Zm00001d029769|Zm00001d029771|Zm00001d029772|Zm00001d029773
chr1	85860001	86460000	4053	-0.0121218	-0.0149527	Zm00001d029758|Zm00001d029760|Zm00001d029761|Zm00001d029762|Zm00001d029763|Zm00001d029764|Zm00001d029766|Zm00001d029768|Zm00001d029769|Zm00001d029771|Zm00001d029772|Zm00001d029773|Zm00001d029775
chr1	85920001	86520000	5009	-0.0181077	-0.019813	Zm00001d029758|Zm00001d029760|Zm00001d029761|Zm00001d029762|Zm00001d029763|Zm00001d029764|Zm00001d029766|Zm00001d029768|Zm00001d029769|Zm00001d029771|Zm00001d029772|Zm00001d029773|Zm00001d029775|Zm00001d029776|Zm00001d029777
chr1	85980001	86580000	5029	-0.0182803	-0.0199962	Zm00001d029758|Zm00001d029760|Zm00001d029761|Zm00001d029762|Zm00001d029763|Zm00001d029764|Zm00001d029766|Zm00001d029768|Zm00001d029769|Zm00001d029771|Zm00001d029772|Zm00001d029773|Zm00001d029775|Zm00001d029776|Zm00001d029777|Zm00001d029778
chr1	86040001	86640000	4790	-0.0184911	-0.02003	Zm00001d029761|Zm00001d029762|Zm00001d029763|Zm00001d029764|Zm00001d029766|Zm00001d029768|Zm00001d029769|Zm00001d029771|Zm00001d029772|Zm00001d029773|Zm00001d029775|Zm00001d029776|Zm00001d029777|Zm00001d029778
chr1	86100001	86700000	4467	-0.0128745	-0.0145248	Zm00001d029762|Zm00001d029763|Zm00001d029764|Zm00001d029766|Zm00001d029768|Zm00001d029769|Zm00001d029771|Zm00001d029772|Zm00001d029773|Zm00001d029775|Zm00001d029776|Zm00001d029777|Zm00001d029778|Zm00001d029782
chr1	86160001	86760000	4594	-0.0119688	-0.0144323	Zm00001d029766|Zm00001d029768|Zm00001d029769|Zm00001d029771|Zm00001d029772|Zm00001d029773|Zm00001d029775|Zm00001d029776|Zm00001d029777|Zm00001d029778|Zm00001d029782|Zm00001d029783|Zm00001d029784
chr1	86220001	86820000	4476	-0.00828669	-0.0119362	Zm00001d029768|Zm00001d029769|Zm00001d029771|Zm00001d029772|Zm00001d029773|Zm00001d029775|Zm00001d029776|Zm00001d029777|Zm00001d029778|Zm00001d029782|Zm00001d029783|Zm00001d029784|Zm00001d029785|Zm00001d029787
chr1	86280001	86880000	4005	-0.00733945	-0.0120849	Zm00001d029769|Zm00001d029771|Zm00001d029772|Zm00001d029773|Zm00001d029775|Zm00001d029776|Zm00001d029777|Zm00001d029778|Zm00001d029782|Zm00001d029783|Zm00001d029784|Zm00001d029785|Zm00001d029787
chr1	86340001	86940000	4148	-0.0117599	-0.0158958	Zm00001d029772|Zm00001d029773|Zm00001d029775|Zm00001d029776|Zm00001d029777|Zm00001d029778|Zm00001d029782|Zm00001d029783|Zm00001d029784|Zm00001d029785|Zm00001d029787
chr1	86400001	87000000	3712	-0.0248559	-0.0295105	Zm00001d029775|Zm00001d029776|Zm00001d029777|Zm00001d029778|Zm00001d029782|Zm00001d029783|Zm00001d029784|Zm00001d029785|Zm00001d029787
chr1	86460001	87060000	3633	-0.0307897	-0.0353712	Zm00001d029776|Zm00001d029777|Zm00001d029778|Zm00001d029782|Zm00001d029783|Zm00001d029784|Zm00001d029785|Zm00001d029787
chr1	86520001	87120000	2879	-0.0283767	-0.0347644	Zm00001d029778|Zm00001d029782|Zm00001d029783|Zm00001d029784|Zm00001d029785|Zm00001d029787|Zm00001d029792|Zm00001d029793
chr1	86580001	87180000	2681	-0.029485	-0.0359854	Zm00001d029782|Zm00001d029783|Zm00001d029784|Zm00001d029785|Zm00001d029787|Zm00001d029792|Zm00001d029793
chr1	86640001	87240000	2496	-0.0305352	-0.0370711	Zm00001d029783|Zm00001d029784|Zm00001d029785|Zm00001d029787|Zm00001d029792|Zm00001d029793
chr1	86700001	87300000	2262	-0.0393315	-0.0431193	Zm00001d029783|Zm00001d029784|Zm00001d029785|Zm00001d029787|Zm00001d029792|Zm00001d029793
chr1	86760001	87360000	1721	-0.0540862	-0.0536052	Zm00001d029785|Zm00001d029787|Zm00001d029792|Zm00001d029793|Zm00001d029794
chr1	86820001	87420000	1473	-0.0610941	-0.0585253	Zm00001d029792|Zm00001d029793|Zm00001d029794
chr1	86880001	87480000	1670	-0.0609262	-0.0580187	Zm00001d029792|Zm00001d029793|Zm00001d029794|Zm00001d029797|Zm00001d029798|Zm00001d029799|Zm00001d029800|Zm00001d029801
chr1	86940001	87540000	1509	-0.0593598	-0.0564359	Zm00001d029792|Zm00001d029793|Zm00001d029794|Zm00001d029797|Zm00001d029798|Zm00001d029799|Zm00001d029800|Zm00001d029801|Zm00001d029802
chr1	87000001	87600000	2007	-0.0580917	-0.0563959	Zm00001d029792|Zm00001d029793|Zm00001d029794|Zm00001d029797|Zm00001d029798|Zm00001d029799|Zm00001d029800|Zm00001d029801|Zm00001d029802|Zm00001d029803
chr1	87060001	87660000	1643	-0.0572941	-0.0558927	Zm00001d029792|Zm00001d029793|Zm00001d029794|Zm00001d029797|Zm00001d029798|Zm00001d029799|Zm00001d029800|Zm00001d029801|Zm00001d029802|Zm00001d029803
chr1	87120001	87720000	1616	-0.0519438	-0.0508483	Zm00001d029794|Zm00001d029797|Zm00001d029798|Zm00001d029799|Zm00001d029800|Zm00001d029801|Zm00001d029802|Zm00001d029803|Zm00001d029804|Zm00001d029805
chr1	87180001	87780000	1726	-0.0509227	-0.0494283	Zm00001d029794|Zm00001d029797|Zm00001d029798|Zm00001d029799|Zm00001d029800|Zm00001d029801|Zm00001d029802|Zm00001d029803|Zm00001d029804|Zm00001d029805|Zm00001d029806
chr1	87240001	87840000	1814	-0.0507223	-0.0488379	Zm00001d029794|Zm00001d029797|Zm00001d029798|Zm00001d029799|Zm00001d029800|Zm00001d029801|Zm00001d029802|Zm00001d029803|Zm00001d029804|Zm00001d029805|Zm00001d029806|Zm00001d029807|Zm00001d029808
chr1	87300001	87900000	2086	-0.0501753	-0.0474934	Zm00001d029794|Zm00001d029797|Zm00001d029798|Zm00001d029799|Zm00001d029800|Zm00001d029801|Zm00001d029802|Zm00001d029803|Zm00001d029804|Zm00001d029805|Zm00001d029806|Zm00001d029807|Zm00001d029808|Zm00001d029809
chr1	87360001	87960000	2046	-0.0485538	-0.0453623	Zm00001d029797|Zm00001d029798|Zm00001d029799|Zm00001d029800|Zm00001d029801|Zm00001d029802|Zm00001d029803|Zm00001d029804|Zm00001d029805|Zm00001d029806|Zm00001d029807|Zm00001d029808|Zm00001d029809
chr1	87420001	88020000	2246	-0.0472563	-0.0437378	Zm00001d029797|Zm00001d029798|Zm00001d029799|Zm00001d029800|Zm00001d029801|Zm00001d029802|Zm00001d029803|Zm00001d029804|Zm00001d029805|Zm00001d029806|Zm00001d029807|Zm00001d029808|Zm00001d029809
chr1	87480001	88080000	2235	-0.0429194	-0.0404675	Zm00001d029802|Zm00001d029803|Zm00001d029804|Zm00001d029805|Zm00001d029806|Zm00001d029807|Zm00001d029808|Zm00001d029809|Zm00001d029810|Zm00001d029811|Zm00001d029812
chr1	87540001	88140000	2728	-0.0392095	-0.0361229	Zm00001d029803|Zm00001d029804|Zm00001d029805|Zm00001d029806|Zm00001d029807|Zm00001d029808|Zm00001d029809|Zm00001d029810|Zm00001d029811|Zm00001d029812
chr1	87600001	88200000	2417	-0.0327482	-0.0305574	Zm00001d029804|Zm00001d029805|Zm00001d029806|Zm00001d029807|Zm00001d029808|Zm00001d029809|Zm00001d029810|Zm00001d029811|Zm00001d029812|Zm00001d029814
chr1	87660001	88260000	2533	-0.0321977	-0.0306581	Zm00001d029805|Zm00001d029806|Zm00001d029807|Zm00001d029808|Zm00001d029809|Zm00001d029810|Zm00001d029811|Zm00001d029812|Zm00001d029814
chr1	87720001	88320000	2550	-0.0327758	-0.0318222	Zm00001d029806|Zm00001d029807|Zm00001d029808|Zm00001d029809|Zm00001d029810|Zm00001d029811|Zm00001d029812|Zm00001d029814|Zm00001d029815
chr1	87780001	88380000	2543	-0.0315578	-0.030617	Zm00001d029807|Zm00001d029808|Zm00001d029809|Zm00001d029810|Zm00001d029811|Zm00001d029812|Zm00001d029814|Zm00001d029815|Zm00001d029816
chr1	87840001	88440000	2514	-0.0320572	-0.0302323	Zm00001d029810|Zm00001d029811|Zm00001d029812|Zm00001d029814|Zm00001d029815|Zm00001d029816
chr1	87900001	88500000	3509	-0.026795	-0.0197287	Zm00001d029810|Zm00001d029811|Zm00001d029812|Zm00001d029814|Zm00001d029815|Zm00001d029816|Zm00001d029818|Zm00001d029820
chr1	87960001	88560000	3758	-0.022202	-0.0168744	Zm00001d029810|Zm00001d029811|Zm00001d029812|Zm00001d029814|Zm00001d029815|Zm00001d029816|Zm00001d029818|Zm00001d029820
chr1	88020001	88620000	3704	-0.020062	-0.0146158	Zm00001d029811|Zm00001d029812|Zm00001d029814|Zm00001d029815|Zm00001d029816|Zm00001d029818|Zm00001d029820
chr1	88080001	88680000	3539	-0.0178749	-0.0132631	Zm00001d029814|Zm00001d029815|Zm00001d029816|Zm00001d029818|Zm00001d029820
chr1	88140001	88740000	3263	-0.0177841	-0.0111292	Zm00001d029814|Zm00001d029815|Zm00001d029816|Zm00001d029818|Zm00001d029820|Zm00001d029822
chr1	88200001	88800000	2979	-0.0167383	-0.00912077	Zm00001d029815|Zm00001d029816|Zm00001d029818|Zm00001d029820|Zm00001d029822
chr1	88260001	88860000	3463	-0.0125158	-0.00593666	Zm00001d029815|Zm00001d029816|Zm00001d029818|Zm00001d029820|Zm00001d029822|Zm00001d029823
chr1	88320001	88920000	3388	-0.0107205	-0.00365662	Zm00001d029816|Zm00001d029818|Zm00001d029820|Zm00001d029822|Zm00001d029823|Zm00001d029825
chr1	88380001	88980000	3258	-0.0101979	-0.0031403	Zm00001d029818|Zm00001d029820|Zm00001d029822|Zm00001d029823|Zm00001d029825
chr1	88440001	89040000	3659	-0.00219943	0.000784775	Zm00001d029818|Zm00001d029820|Zm00001d029822|Zm00001d029823|Zm00001d029825|Zm00001d029826|Zm00001d029827
chr1	88500001	89100000	2449	0.00831269	0.00489274	Zm00001d029822|Zm00001d029823|Zm00001d029825|Zm00001d029826|Zm00001d029827|Zm00001d029828
chr1	88560001	89160000	2273	0.00824788	0.00853587	Zm00001d029822|Zm00001d029823|Zm00001d029825|Zm00001d029826|Zm00001d029827|Zm00001d029828
chr1	88620001	89220000	2487	-0.000801091	0.000249382	Zm00001d029822|Zm00001d029823|Zm00001d029825|Zm00001d029826|Zm00001d029827|Zm00001d029828|Zm00001d029829
chr1	88680001	89280000	2747	-0.00535099	-0.00380731	Zm00001d029822|Zm00001d029823|Zm00001d029825|Zm00001d029826|Zm00001d029827|Zm00001d029828|Zm00001d029829|Zm00001d029832
chr1	88740001	89340000	2429	-0.000125408	-0.00139333	Zm00001d029823|Zm00001d029825|Zm00001d029826|Zm00001d029827|Zm00001d029828|Zm00001d029829|Zm00001d029832
chr1	88800001	89400000	2563	0.0019466	-0.000357178	Zm00001d029823|Zm00001d029825|Zm00001d029826|Zm00001d029827|Zm00001d029828|Zm00001d029829|Zm00001d029832|Zm00001d029833
chr1	88860001	89460000	1978	0.0016462	-0.00125218	Zm00001d029825|Zm00001d029826|Zm00001d029827|Zm00001d029828|Zm00001d029829|Zm00001d029832|Zm00001d029833
chr1	88920001	89520000	2067	-0.00649314	-0.00808998	Zm00001d029826|Zm00001d029827|Zm00001d029828|Zm00001d029829|Zm00001d029832|Zm00001d029833|Zm00001d029834|Zm00001d029835|Zm00001d029836|Zm00001d029837|Zm00001d029838
chr1	88980001	89580000	2324	-0.00982926	-0.0117438	Zm00001d029826|Zm00001d029827|Zm00001d029828|Zm00001d029829|Zm00001d029832|Zm00001d029833|Zm00001d029834|Zm00001d029835|Zm00001d029836|Zm00001d029837|Zm00001d029838|Zm00001d029839
chr1	89040001	89640000	2047	-0.0198461	-0.0208554	Zm00001d029828|Zm00001d029829|Zm00001d029832|Zm00001d029833|Zm00001d029834|Zm00001d029835|Zm00001d029836|Zm00001d029837|Zm00001d029838|Zm00001d029839|Zm00001d029840|Zm00001d029841
chr1	89100001	89700000	2110	-0.0219301	-0.0244958	Zm00001d029829|Zm00001d029832|Zm00001d029833|Zm00001d029834|Zm00001d029835|Zm00001d029836|Zm00001d029837|Zm00001d029838|Zm00001d029839|Zm00001d029840|Zm00001d029841|Zm00001d029842
chr1	89160001	89760000	2123	-0.0254523	-0.0289013	Zm00001d029832|Zm00001d029833|Zm00001d029834|Zm00001d029835|Zm00001d029836|Zm00001d029837|Zm00001d029838|Zm00001d029839|Zm00001d029840|Zm00001d029841|Zm00001d029842|Zm00001d029844
chr1	89220001	89820000	1790	-0.0206523	-0.025498	Zm00001d029832|Zm00001d029833|Zm00001d029834|Zm00001d029835|Zm00001d029836|Zm00001d029837|Zm00001d029838|Zm00001d029839|Zm00001d029840|Zm00001d029841|Zm00001d029842|Zm00001d029844
chr1	89280001	89880000	1742	-0.0173727	-0.0236456	Zm00001d029833|Zm00001d029834|Zm00001d029835|Zm00001d029836|Zm00001d029837|Zm00001d029838|Zm00001d029839|Zm00001d029840|Zm00001d029841|Zm00001d029842|Zm00001d029844|Zm00001d029846
chr1	89340001	89940000	1890	-0.0197521	-0.0255549	Zm00001d029833|Zm00001d029834|Zm00001d029835|Zm00001d029836|Zm00001d029837|Zm00001d029838|Zm00001d029839|Zm00001d029840|Zm00001d029841|Zm00001d029842|Zm00001d029844|Zm00001d029846|Zm00001d029847|Zm00001d029848
chr1	89400001	90000000	2461	-0.026747	-0.0325594	Zm00001d029834|Zm00001d029835|Zm00001d029836|Zm00001d029837|Zm00001d029838|Zm00001d029839|Zm00001d029840|Zm00001d029841|Zm00001d029842|Zm00001d029844|Zm00001d029846|Zm00001d029847|Zm00001d029848|Zm00001d029849|Zm00001d029850
chr1	89460001	90060000	2764	-0.0307502	-0.0354682	Zm00001d029834|Zm00001d029835|Zm00001d029836|Zm00001d029837|Zm00001d029838|Zm00001d029839|Zm00001d029840|Zm00001d029841|Zm00001d029842|Zm00001d029844|Zm00001d029846|Zm00001d029847|Zm00001d029848|Zm00001d029849|Zm00001d029850
chr1	89520001	90120000	2848	-0.0308471	-0.0360252	Zm00001d029839|Zm00001d029840|Zm00001d029841|Zm00001d029842|Zm00001d029844|Zm00001d029846|Zm00001d029847|Zm00001d029848|Zm00001d029849|Zm00001d029850|Zm00001d029851
chr1	89580001	90180000	2629	-0.0307378	-0.0357701	Zm00001d029840|Zm00001d029841|Zm00001d029842|Zm00001d029844|Zm00001d029846|Zm00001d029847|Zm00001d029848|Zm00001d029849|Zm00001d029850|Zm00001d029851
chr1	89640001	90240000	2569	-0.0329078	-0.0361609	Zm00001d029842|Zm00001d029844|Zm00001d029846|Zm00001d029847|Zm00001d029848|Zm00001d029849|Zm00001d029850|Zm00001d029851
chr1	89700001	90300000	2674	-0.0305078	-0.0347571	Zm00001d029844|Zm00001d029846|Zm00001d029847|Zm00001d029848|Zm00001d029849|Zm00001d029850|Zm00001d029851|Zm00001d029852
chr1	89760001	90360000	2614	-0.0320377	-0.0370984	Zm00001d029846|Zm00001d029847|Zm00001d029848|Zm00001d029849|Zm00001d029850|Zm00001d029851|Zm00001d029852|Zm00001d029853
chr1	89820001	90420000	2615	-0.0329176	-0.0379399	Zm00001d029846|Zm00001d029847|Zm00001d029848|Zm00001d029849|Zm00001d029850|Zm00001d029851|Zm00001d029852|Zm00001d029853
chr1	89880001	90480000	2530	-0.0326141	-0.0384368	Zm00001d029847|Zm00001d029848|Zm00001d029849|Zm00001d029850|Zm00001d029851|Zm00001d029852|Zm00001d029853|Zm00001d029855
chr1	89940001	90540000	3006	-0.0265326	-0.0324426	Zm00001d029849|Zm00001d029850|Zm00001d029851|Zm00001d029852|Zm00001d029853|Zm00001d029855|Zm00001d029856|Zm00001d029857|Zm00001d029858
chr1	90000001	90600000	2339	-0.024972	-0.0287187	Zm00001d029851|Zm00001d029852|Zm00001d029853|Zm00001d029855|Zm00001d029856|Zm00001d029857|Zm00001d029858
chr1	90060001	90660000	2036	-0.0216616	-0.0248639	Zm00001d029851|Zm00001d029852|Zm00001d029853|Zm00001d029855|Zm00001d029856|Zm00001d029857|Zm00001d029858
chr1	90120001	90720000	1912	-0.0116766	-0.0165245	Zm00001d029852|Zm00001d029853|Zm00001d029855|Zm00001d029856|Zm00001d029857|Zm00001d029858
chr1	90180001	90780000	1884	-0.0109538	-0.0159474	Zm00001d029852|Zm00001d029853|Zm00001d029855|Zm00001d029856|Zm00001d029857|Zm00001d029858
chr1	90240001	90840000	2100	-0.0129572	-0.0167817	Zm00001d029852|Zm00001d029853|Zm00001d029855|Zm00001d029856|Zm00001d029857|Zm00001d029858|Zm00001d029859
chr1	90300001	90900000	2412	-0.0232361	-0.0250113	Zm00001d029853|Zm00001d029855|Zm00001d029856|Zm00001d029857|Zm00001d029858|Zm00001d029859|Zm00001d029860
chr1	90360001	90960000	2671	-0.0254962	-0.0272221	Zm00001d029855|Zm00001d029856|Zm00001d029857|Zm00001d029858|Zm00001d029859|Zm00001d029860|Zm00001d029861
chr1	90420001	91020000	2925	-0.0208458	-0.0254118	Zm00001d029855|Zm00001d029856|Zm00001d029857|Zm00001d029858|Zm00001d029859|Zm00001d029860|Zm00001d029861|Zm00001d029862|Zm00001d029865
chr1	90480001	91080000	3204	-0.0147177	-0.0217084	Zm00001d029856|Zm00001d029857|Zm00001d029858|Zm00001d029859|Zm00001d029860|Zm00001d029861|Zm00001d029862|Zm00001d029865
chr1	90540001	91140000	2946	-0.00592695	-0.0190786	Zm00001d029859|Zm00001d029860|Zm00001d029861|Zm00001d029862|Zm00001d029865|Zm00001d029868
chr1	90600001	91200000	3347	-0.00646755	-0.0182741	Zm00001d029859|Zm00001d029860|Zm00001d029861|Zm00001d029862|Zm00001d029865|Zm00001d029868|Zm00001d029869
chr1	90660001	91260000	3636	-0.00807887	-0.0189731	Zm00001d029859|Zm00001d029860|Zm00001d029861|Zm00001d029862|Zm00001d029865|Zm00001d029868|Zm00001d029869|Zm00001d029872
chr1	90720001	91320000	3594	-0.0114976	-0.0214986	Zm00001d029859|Zm00001d029860|Zm00001d029861|Zm00001d029862|Zm00001d029865|Zm00001d029868|Zm00001d029869|Zm00001d029872|Zm00001d029873|Zm00001d029874
chr1	90780001	91380000	3932	-0.0130729	-0.0220819	Zm00001d029859|Zm00001d029860|Zm00001d029861|Zm00001d029862|Zm00001d029865|Zm00001d029868|Zm00001d029869|Zm00001d029872|Zm00001d029873|Zm00001d029874
chr1	90840001	91440000	3766	-0.0130777	-0.0225754	Zm00001d029860|Zm00001d029861|Zm00001d029862|Zm00001d029865|Zm00001d029868|Zm00001d029869|Zm00001d029872|Zm00001d029873|Zm00001d029874|Zm00001d029875
chr1	90900001	91500000	3355	-0.00648432	-0.0185504	Zm00001d029861|Zm00001d029862|Zm00001d029865|Zm00001d029868|Zm00001d029869|Zm00001d029872|Zm00001d029873|Zm00001d029874|Zm00001d029875
chr1	90960001	91560000	3072	-0.00331977	-0.0169078	Zm00001d029862|Zm00001d029865|Zm00001d029868|Zm00001d029869|Zm00001d029872|Zm00001d029873|Zm00001d029874|Zm00001d029875
chr1	91020001	91620000	2933	-0.00906496	-0.0190156	Zm00001d029868|Zm00001d029869|Zm00001d029872|Zm00001d029873|Zm00001d029874|Zm00001d029875
chr1	91080001	91680000	2523	-0.0168382	-0.0232155	Zm00001d029868|Zm00001d029869|Zm00001d029872|Zm00001d029873|Zm00001d029874|Zm00001d029875|Zm00001d029878
chr1	91140001	91740000	2155	-0.0320548	-0.0312452	Zm00001d029869|Zm00001d029872|Zm00001d029873|Zm00001d029874|Zm00001d029875|Zm00001d029878
chr1	91200001	91800000	1839	-0.0386862	-0.0376146	Zm00001d029872|Zm00001d029873|Zm00001d029874|Zm00001d029875|Zm00001d029878
chr1	91260001	91860000	1643	-0.04163	-0.0404389	Zm00001d029873|Zm00001d029874|Zm00001d029875|Zm00001d029878|Zm00001d029879|Zm00001d029881
chr1	91320001	91920000	1578	-0.0426556	-0.0416119	Zm00001d029875|Zm00001d029878|Zm00001d029879|Zm00001d029881
chr1	91380001	91980000	1332	-0.0461742	-0.0453944	Zm00001d029875|Zm00001d029878|Zm00001d029879|Zm00001d029881
chr1	91440001	92040000	1556	-0.0252344	-0.0321345	Zm00001d029878|Zm00001d029879|Zm00001d029881|Zm00001d029883|Zm00001d029884
chr1	91500001	92100000	1501	-0.0217241	-0.0297239	Zm00001d029878|Zm00001d029879|Zm00001d029881|Zm00001d029883|Zm00001d029884
chr1	91560001	92160000	1426	-0.0198558	-0.028209	Zm00001d029878|Zm00001d029879|Zm00001d029881|Zm00001d029883|Zm00001d029884
chr1	91620001	92220000	1364	-0.0123158	-0.0230475	Zm00001d029878|Zm00001d029879|Zm00001d029881|Zm00001d029883|Zm00001d029884|Zm00001d029885
chr1	91680001	92280000	1625	0.015575	-0.00316488	Zm00001d029879|Zm00001d029881|Zm00001d029883|Zm00001d029884|Zm00001d029885|Zm00001d029886|Zm00001d029887
chr1	91740001	92340000	1728	0.0157433	-0.00214077	Zm00001d029879|Zm00001d029881|Zm00001d029883|Zm00001d029884|Zm00001d029885|Zm00001d029886|Zm00001d029887|Zm00001d029888
chr1	91800001	92400000	1991	0.0102588	-0.00505705	Zm00001d029879|Zm00001d029881|Zm00001d029883|Zm00001d029884|Zm00001d029885|Zm00001d029886|Zm00001d029887|Zm00001d029888
chr1	91860001	92460000	2036	0.00978335	-0.0051432	Zm00001d029883|Zm00001d029884|Zm00001d029885|Zm00001d029886|Zm00001d029887|Zm00001d029888
chr1	91920001	92520000	2287	0.00564351	-0.00782103	Zm00001d029883|Zm00001d029884|Zm00001d029885|Zm00001d029886|Zm00001d029887|Zm00001d029888
chr1	91980001	92580000	2344	0.00416864	-0.00760428	Zm00001d029883|Zm00001d029884|Zm00001d029885|Zm00001d029886|Zm00001d029887|Zm00001d029888|Zm00001d029889
chr1	92040001	92640000	2061	-0.00274682	-0.0120628	Zm00001d029885|Zm00001d029886|Zm00001d029887|Zm00001d029888|Zm00001d029889
chr1	92100001	92700000	2247	-0.00982183	-0.0170318	Zm00001d029885|Zm00001d029886|Zm00001d029887|Zm00001d029888|Zm00001d029889|Zm00001d029891
chr1	92160001	92760000	2599	-0.0171551	-0.0230294	Zm00001d029885|Zm00001d029886|Zm00001d029887|Zm00001d029888|Zm00001d029889|Zm00001d029891|Zm00001d029892
chr1	92220001	92820000	2797	-0.0213109	-0.0264426	Zm00001d029886|Zm00001d029887|Zm00001d029888|Zm00001d029889|Zm00001d029891|Zm00001d029892|Zm00001d029893
chr1	92280001	92880000	2724	-0.0377454	-0.0375714	Zm00001d029888|Zm00001d029889|Zm00001d029891|Zm00001d029892|Zm00001d029893|Zm00001d029895
chr1	92340001	92940000	2877	-0.0330469	-0.0334586	Zm00001d029889|Zm00001d029891|Zm00001d029892|Zm00001d029893|Zm00001d029895|Zm00001d029896
chr1	92400001	93000000	2794	-0.0347885	-0.0361379	Zm00001d029889|Zm00001d029891|Zm00001d029892|Zm00001d029893|Zm00001d029895|Zm00001d029896
chr1	92460001	93060000	2735	-0.0355437	-0.0372354	Zm00001d029889|Zm00001d029891|Zm00001d029892|Zm00001d029893|Zm00001d029895|Zm00001d029896
chr1	92520001	93120000	2423	-0.0362518	-0.0377813	Zm00001d029889|Zm00001d029891|Zm00001d029892|Zm00001d029893|Zm00001d029895|Zm00001d029896
chr1	92580001	93180000	2444	-0.0229075	-0.0246831	Zm00001d029891|Zm00001d029892|Zm00001d029893|Zm00001d029895|Zm00001d029896|Zm00001d029898|Zm00001d029897
chr1	92640001	93240000	2490	-0.0152973	-0.0176943	Zm00001d029891|Zm00001d029892|Zm00001d029893|Zm00001d029895|Zm00001d029896|Zm00001d029898|Zm00001d029897|Zm00001d029899
chr1	92700001	93300000	2194	-0.00784491	-0.0131794	Zm00001d029892|Zm00001d029893|Zm00001d029895|Zm00001d029896|Zm00001d029898|Zm00001d029897|Zm00001d029899|Zm00001d029901|Zm00001d029902
chr1	92760001	93360000	2062	-0.000164105	-0.00829804	Zm00001d029893|Zm00001d029895|Zm00001d029896|Zm00001d029898|Zm00001d029897|Zm00001d029899|Zm00001d029901|Zm00001d029902
chr1	92820001	93420000	1769	0.00960461	-0.0021616	Zm00001d029895|Zm00001d029896|Zm00001d029898|Zm00001d029897|Zm00001d029899|Zm00001d029901|Zm00001d029902
chr1	92880001	93480000	2201	0.0065848	-0.00129426	Zm00001d029896|Zm00001d029898|Zm00001d029897|Zm00001d029899|Zm00001d029901|Zm00001d029902|Zm00001d029903
chr1	92940001	93540000	2034	0.00193464	-0.00376818	Zm00001d029898|Zm00001d029897|Zm00001d029899|Zm00001d029901|Zm00001d029902|Zm00001d029903|Zm00001d029906
chr1	93000001	93600000	1987	0.00230307	-0.000787831	Zm00001d029898|Zm00001d029897|Zm00001d029899|Zm00001d029901|Zm00001d029902|Zm00001d029903|Zm00001d029906
chr1	93060001	93660000	2294	0.00465424	0.004582	Zm00001d029898|Zm00001d029897|Zm00001d029899|Zm00001d029901|Zm00001d029902|Zm00001d029903|Zm00001d029906|Zm00001d029907
chr1	93120001	93720000	2727	0.00741748	0.00991004	Zm00001d029898|Zm00001d029897|Zm00001d029899|Zm00001d029901|Zm00001d029902|Zm00001d029903|Zm00001d029906|Zm00001d029907|Zm00001d029908|Zm00001d029909
chr1	93180001	93780000	3466	-0.0118806	-0.00574908	Zm00001d029899|Zm00001d029901|Zm00001d029902|Zm00001d029903|Zm00001d029906|Zm00001d029907|Zm00001d029908|Zm00001d029909|Zm00001d029910
chr1	93240001	93840000	3453	-0.0168834	-0.0105781	Zm00001d029901|Zm00001d029902|Zm00001d029903|Zm00001d029906|Zm00001d029907|Zm00001d029908|Zm00001d029909|Zm00001d029910
chr1	93300001	93900000	3591	-0.0159739	-0.0100545	Zm00001d029903|Zm00001d029906|Zm00001d029907|Zm00001d029908|Zm00001d029909|Zm00001d029910|Zm00001d029913
chr1	93360001	93960000	3418	-0.0131429	-0.00727051	Zm00001d029903|Zm00001d029906|Zm00001d029907|Zm00001d029908|Zm00001d029909|Zm00001d029910|Zm00001d029913
chr1	93420001	94020000	3425	-0.0131249	-0.00730937	Zm00001d029903|Zm00001d029906|Zm00001d029907|Zm00001d029908|Zm00001d029909|Zm00001d029910|Zm00001d029913
chr1	93480001	94080000	2733	-0.0144438	-0.00548101	Zm00001d029906|Zm00001d029907|Zm00001d029908|Zm00001d029909|Zm00001d029910|Zm00001d029913
chr1	93540001	94140000	3026	-0.0160145	-0.00789977	Zm00001d029907|Zm00001d029908|Zm00001d029909|Zm00001d029910|Zm00001d029913
chr1	93600001	94200000	3423	-0.0142409	-0.00788178	Zm00001d029907|Zm00001d029908|Zm00001d029909|Zm00001d029910|Zm00001d029913|Zm00001d029916
chr1	93660001	94260000	3391	-0.0232691	-0.0162526	Zm00001d029908|Zm00001d029909|Zm00001d029910|Zm00001d029913|Zm00001d029916|Zm00001d029917
chr1	93720001	94320000	3481	-0.0361422	-0.0289726	Zm00001d029910|Zm00001d029913|Zm00001d029916|Zm00001d029917
chr1	93780001	94380000	2959	-0.02503	-0.0264066	Zm00001d029913|Zm00001d029916|Zm00001d029917|Zm00001d029918|Zm00001d029919|Zm00001d029920
chr1	93840001	94440000	2942	-0.0142432	-0.0208869	Zm00001d029913|Zm00001d029916|Zm00001d029917|Zm00001d029918|Zm00001d029919|Zm00001d029920
chr1	93900001	94500000	3095	-0.0111045	-0.0201613	Zm00001d029916|Zm00001d029917|Zm00001d029918|Zm00001d029919|Zm00001d029920|Zm00001d029921|Zm00001d029922
chr1	93960001	94560000	3008	-0.0118818	-0.0208683	Zm00001d029916|Zm00001d029917|Zm00001d029918|Zm00001d029919|Zm00001d029920|Zm00001d029921|Zm00001d029922
chr1	94020001	94620000	3141	-0.00990584	-0.0196898	Zm00001d029916|Zm00001d029917|Zm00001d029918|Zm00001d029919|Zm00001d029920|Zm00001d029921|Zm00001d029922|Zm00001d029923
chr1	94080001	94680000	3261	-0.00374559	-0.016628	Zm00001d029916|Zm00001d029917|Zm00001d029918|Zm00001d029919|Zm00001d029920|Zm00001d029921|Zm00001d029922|Zm00001d029923|Zm00001d029924
chr1	94140001	94740000	2883	0.000367352	-0.0127107	Zm00001d029916|Zm00001d029917|Zm00001d029918|Zm00001d029919|Zm00001d029920|Zm00001d029921|Zm00001d029922|Zm00001d029923|Zm00001d029924|Zm00001d029927
chr1	94200001	94800000	2241	0.00264106	-0.0104361	Zm00001d029917|Zm00001d029918|Zm00001d029919|Zm00001d029920|Zm00001d029921|Zm00001d029922|Zm00001d029923|Zm00001d029924|Zm00001d029927
chr1	94260001	94860000	2237	0.0193902	0.00139391	Zm00001d029918|Zm00001d029919|Zm00001d029920|Zm00001d029921|Zm00001d029922|Zm00001d029923|Zm00001d029924|Zm00001d029927|Zm00001d029929
chr1	94320001	94920000	2118	0.0413191	0.0186214	Zm00001d029918|Zm00001d029919|Zm00001d029920|Zm00001d029921|Zm00001d029922|Zm00001d029923|Zm00001d029924|Zm00001d029927|Zm00001d029929
chr1	94380001	94980000	2433	0.0267783	0.00941896	Zm00001d029921|Zm00001d029922|Zm00001d029923|Zm00001d029924|Zm00001d029927|Zm00001d029929|Zm00001d029931|Zm00001d029932
chr1	94440001	95040000	2747	0.0227959	0.0072811	Zm00001d029921|Zm00001d029922|Zm00001d029923|Zm00001d029924|Zm00001d029927|Zm00001d029929|Zm00001d029931|Zm00001d029932|Zm00001d029933
chr1	94500001	95100000	2506	0.0229195	0.00836468	Zm00001d029923|Zm00001d029924|Zm00001d029927|Zm00001d029929|Zm00001d029931|Zm00001d029932|Zm00001d029933
chr1	94560001	95160000	2755	0.0134407	0.00206257	Zm00001d029923|Zm00001d029924|Zm00001d029927|Zm00001d029929|Zm00001d029931|Zm00001d029932|Zm00001d029933
chr1	94620001	95220000	3241	0.00279686	-0.00518208	Zm00001d029924|Zm00001d029927|Zm00001d029929|Zm00001d029931|Zm00001d029932|Zm00001d029933
chr1	94680001	95280000	3499	-0.00558444	-0.0108376	Zm00001d029927|Zm00001d029929|Zm00001d029931|Zm00001d029932|Zm00001d029933|Zm00001d029934
chr1	94740001	95340000	3549	-0.00858829	-0.0136493	Zm00001d029929|Zm00001d029931|Zm00001d029932|Zm00001d029933|Zm00001d029934
chr1	94800001	95400000	3787	-0.0103437	-0.0150541	Zm00001d029929|Zm00001d029931|Zm00001d029932|Zm00001d029933|Zm00001d029934
chr1	94860001	95460000	3725	-0.015915	-0.0191178	Zm00001d029931|Zm00001d029932|Zm00001d029933|Zm00001d029934|Zm00001d029937
chr1	94920001	95520000	3578	-0.0194297	-0.0231939	Zm00001d029931|Zm00001d029932|Zm00001d029933|Zm00001d029934|Zm00001d029937
chr1	94980001	95580000	3065	-0.0189203	-0.024192	Zm00001d029933|Zm00001d029934|Zm00001d029937
chr1	95040001	95640000	2903	-0.0295284	-0.031166	Zm00001d029934|Zm00001d029937
chr1	95100001	95700000	3240	-0.0288349	-0.0262168	Zm00001d029934|Zm00001d029937|Zm00001d029938
chr1	95160001	95760000	3515	-0.0177163	-0.00857038	Zm00001d029934|Zm00001d029937|Zm00001d029938
chr1	95220001	95820000	3301	-0.0151144	-0.0063032	Zm00001d029934|Zm00001d029937|Zm00001d029938|Zm00001d029940
chr1	95280001	95880000	3014	-0.0149644	-0.00479996	Zm00001d029937|Zm00001d029938|Zm00001d029940
chr1	95340001	95940000	2922	-0.0145002	-0.00439542	Zm00001d029937|Zm00001d029938|Zm00001d029940
chr1	95400001	96000000	3068	-0.0149016	-0.00478926	Zm00001d029937|Zm00001d029938|Zm00001d029940|Zm00001d029946
chr1	95460001	96060000	2906	-0.0110038	-0.000537455	Zm00001d029938|Zm00001d029940|Zm00001d029946
chr1	95520001	96120000	3582	-0.0156466	-0.00553558	Zm00001d029938|Zm00001d029940|Zm00001d029946|Zm00001d029947|Zm00001d029948
chr1	95580001	96180000	3896	-0.018187	-0.00863308	Zm00001d029938|Zm00001d029940|Zm00001d029946|Zm00001d029947|Zm00001d029948|Zm00001d029950
chr1	95640001	96240000	3759	-0.0179833	-0.00772314	Zm00001d029938|Zm00001d029940|Zm00001d029946|Zm00001d029947|Zm00001d029948|Zm00001d029950|Zm00001d029954
chr1	95700001	96300000	4014	-0.0196982	-0.0144123	Zm00001d029940|Zm00001d029946|Zm00001d029947|Zm00001d029948|Zm00001d029950|Zm00001d029954|Zm00001d029955
chr1	95760001	96360000	4005	-0.0185036	-0.0238701	Zm00001d029940|Zm00001d029946|Zm00001d029947|Zm00001d029948|Zm00001d029950|Zm00001d029954|Zm00001d029955
chr1	95820001	96420000	3745	-0.014656	-0.0220239	Zm00001d029946|Zm00001d029947|Zm00001d029948|Zm00001d029950|Zm00001d029954|Zm00001d029955
chr1	95880001	96480000	3581	-0.0138629	-0.0214455	Zm00001d029946|Zm00001d029947|Zm00001d029948|Zm00001d029950|Zm00001d029954|Zm00001d029955|Zm00001d029956|Zm00001d029958|Zm00001d029959
chr1	95940001	96540000	3628	-0.013517	-0.0211295	Zm00001d029946|Zm00001d029947|Zm00001d029948|Zm00001d029950|Zm00001d029954|Zm00001d029955|Zm00001d029956|Zm00001d029958|Zm00001d029959
chr1	96000001	96600000	3443	-0.00884278	-0.0158196	Zm00001d029947|Zm00001d029948|Zm00001d029950|Zm00001d029954|Zm00001d029955|Zm00001d029956|Zm00001d029958|Zm00001d029959|Zm00001d029963
chr1	96060001	96660000	3474	-0.00402728	-0.00762079	Zm00001d029947|Zm00001d029948|Zm00001d029950|Zm00001d029954|Zm00001d029955|Zm00001d029956|Zm00001d029958|Zm00001d029959|Zm00001d029963|Zm00001d029964
chr1	96120001	96720000	2762	0.00566134	-0.000326999	Zm00001d029950|Zm00001d029954|Zm00001d029955|Zm00001d029956|Zm00001d029958|Zm00001d029959|Zm00001d029963|Zm00001d029964|Zm00001d029965
chr1	96180001	96780000	2267	0.0140982	0.00804875	Zm00001d029954|Zm00001d029955|Zm00001d029956|Zm00001d029958|Zm00001d029959|Zm00001d029963|Zm00001d029964|Zm00001d029965|Zm00001d029967
chr1	96240001	96840000	2215	0.0165365	0.0113026	Zm00001d029955|Zm00001d029956|Zm00001d029958|Zm00001d029959|Zm00001d029963|Zm00001d029964|Zm00001d029965|Zm00001d029967
chr1	96300001	96900000	1666	0.0311464	0.0299839	Zm00001d029956|Zm00001d029958|Zm00001d029959|Zm00001d029963|Zm00001d029964|Zm00001d029965|Zm00001d029967
[truncated: 33,483 more rows]

## Sheet: CN2000&10s vs CN1960&70s
Supplementary Table S2. Selection sweeps analysis of maize from different breeding eras.
[truncated: 35,089 more rows]

[truncated: 1 more sheets: CN2000&10s vs CN1980&90s]
