# Supplementary material for: Genome-Wide Association and Selective Sweep Analyses Reveal Candidate Genes Associated with Shoot Height in Maize Across Breeding Eras
Source: Genes (Basel). 2026 May 18;17(5):570. doi: 10.3390/genes17050570 (PMC13205200; doi:10.3390/genes17050570)
Supplement: Supplementary file 1 [file genes-17-00570-s001.zip › Supplementary Table S3.xlsx]

## Sheet: Sheet1
Supplementary Table S3. ZmGDCL haplotype analysis.
Sample	Hap	Shoot height (cm)
04K5672	HapCATAAGG	39.4
04K5686	HapATGGGCA	42.3
04K5702	HapCATAAGG	44.5
05W002	HapATGGGCA	47.2
05WN230	HapATGGGCA	53
1323	HapCATAAGG	47.7
177	HapCATAAGG	46.7
238	HapCATAAGG	51.2
303WX	HapCATAAGG	34.1
4F1	HapCATAAGG	47.84
5237	HapCATAAGG	37.13
526018	HapCATAAGG	48.7
7327	HapCATAAGG	43.54
7884-4HT	HapCATAAGG	35.83
812	HapATGGGCA	44.57
8902	HapATGGGCA	38.66
9642	HapCATAAGG	43
975-12	HapCATAAGG	43.7
9782	HapCATAAGG	39.8
A619	HapCATAAGG	44
B111	HapATGGGCA	55
B113	HapATGGGCA	46
B114	HapATGGGCA	45
B151	HapCATAAGG	35.8
B73	HapATGGGCA	49.4
B77	HapCATAAGG	53.24
BEM	HapCATAAGG	40.8
BGY	HapCATAAGG	37.4
BY4839	HapCATAAGG	49.9
BY4944	HapATGGGCA	55.2
BY4960	HapATGGGCA	45.1
BY804	HapATGGGCA	54.4
BY809	HapATGGGCA	43
BY813	HapATGGGCA	48.5
BY815	HapATGGGCA	44.5
BY843	HapCATAAGG	40.8
BY855	HapATGGGCA	57.4
BZN	HapCATAAGG	35.9
C8605	HapCATAAGG	36.16
CF3	HapCATAAGG	50.3
CHANG7-2	HapCATAAGG	35.44
CHENG698	HapCATAAGG	44.84
CHUAN48-2	HapATGGGCA	46.2
CIMBL10	HapATGGGCA	49.3
CIMBL100	HapCATAAGG	43.6
CIMBL101	HapATGGGCA	46.4
CIMBL102	HapATGGGCA	43.7
CIMBL105	HapATGGGCA	46.2
CIMBL108	HapCATAAGG	50.2
CIMBL11	HapATGGGCA	50.3
CIMBL110	HapATGGGCA	53.4
CIMBL112	HapATGGGCA	45.7
CIMBL114	HapATGGGCA	44.8
CIMBL115	HapATGGGCA	52.3
CIMBL116	HapATGGGCA	48.2
CIMBL117	HapCATAAGG	40.3
CIMBL119	HapATGGGCA	61.5
CIMBL120	HapATGGGCA	44.8
CIMBL122	HapATGGGCA	53.1
CIMBL123	HapATGGGCA	46.2
CIMBL124	HapATGGGCA	51.5
CIMBL125	HapCATAAGG	50.7
CIMBL127	HapATGGGCA	45.2
CIMBL128	HapATGGGCA	58.2
CIMBL13	HapATGGGCA	44.7
CIMBL133	HapATGGGCA	44.9
CIMBL134	HapATGGGCA	44.4
CIMBL139	HapATGGGCA	44.8
CIMBL14	HapATGGGCA	43.7
CIMBL141	HapATGGGCA	45.7
CIMBL142	HapATGGGCA	48.3
CIMBL143	HapCATAAGG	39.9
CIMBL144	HapATGGGCA	45.2
CIMBL145	HapATGGGCA	41.8
CIMBL147	HapCATAAGG	41.2
CIMBL148	HapATGGGCA	42.3
CIMBL15	HapCATAAGG	50.4
CIMBL152	HapCATAAGG	37.9
CIMBL155	HapATGGGCA	46.2
CIMBL157	HapATGGGCA	48.7
CIMBL16	HapATGGGCA	48.2
CIMBL17	HapATGGGCA	44.1
CIMBL18	HapCATAAGG	48.2
CIMBL22	HapATGGGCA	50.6
CIMBL23	HapATGGGCA	51.6
CIMBL25	HapATGGGCA	48.5
CIMBL26	HapATGGGCA	52.8
CIMBL27	HapCATAAGG	45.2
CIMBL28	HapATGGGCA	44.9
CIMBL32	HapCATAAGG	46.5
CIMBL38	HapATGGGCA	45.5
CIMBL4	HapCATAAGG	44.5
CIMBL42	HapATGGGCA	49.8
CIMBL43	HapCATAAGG	41.4
CIMBL47	HapCATAAGG	43.3
CIMBL49	HapCATAAGG	42.8
CIMBL5	HapCATAAGG	44.3
CIMBL50	HapCATAAGG	40
CIMBL52	HapATGGGCA	44.4
CIMBL53	HapATGGGCA	44.6
CIMBL54	HapATGGGCA	50
CIMBL57	HapATGGGCA	45.1
CIMBL59	HapATGGGCA	52.9
CIMBL60	HapCATAAGG	47.1
CIMBL63	HapATGGGCA	45.9
CIMBL65	HapATGGGCA	52.6
CIMBL66	HapCATAAGG	34.8
CIMBL67	HapATGGGCA	44.9
CIMBL68	HapATGGGCA	44.7
CIMBL69	HapCATAAGG	35.4
CIMBL7	HapATGGGCA	53.2
CIMBL70	HapATGGGCA	51
CIMBL71	HapATGGGCA	54.5
CIMBL72	HapATGGGCA	55.5
CIMBL75	HapATGGGCA	48.6
CIMBL78	HapCATAAGG	36.5
CIMBL8	HapATGGGCA	48.2
CIMBL81	HapCATAAGG	40.8
CIMBL82	HapATGGGCA	51.2
CIMBL84	HapCATAAGG	42.2
CIMBL86	HapCATAAGG	47.7
CIMBL88	HapCATAAGG	41.4
CIMBL90	HapCATAAGG	37.5
CIMBL91	HapATGGGCA	48.4
CIMBL92	HapCATAAGG	38.1
CIMBL93	HapCATAAGG	40.2
CIMBL94	HapCATAAGG	40.8
CIMBL98	HapCATAAGG	46.9
CML113	HapATGGGCA	41.9
CML121	HapATGGGCA	48.1
CML122	HapATGGGCA	44.8
CML134	HapCATAAGG	44.9
CML139	HapATGGGCA	50.1
CML162	HapATGGGCA	55
CML165	HapATGGGCA	44.1
CML168	HapATGGGCA	53.2
CML170	HapATGGGCA	45.2
CML189	HapCATAAGG	43.1
CML20	HapATGGGCA	54.1
CML223	HapATGGGCA	53
CML226	HapATGGGCA	54.9
CML27	HapCATAAGG	43
CML28	HapATGGGCA	49.3
CML290	HapCATAAGG	50.2
CML298	HapCATAAGG	43.7
CML305	HapCATAAGG	50.3
CML307	HapATGGGCA	46.7
CML31	HapCATAAGG	50.7
CML32	HapATGGGCA	44.5
CML323	HapCATAAGG	42.6
CML324	HapATGGGCA	45.7
CML327	HapCATAAGG	44.6
CML338	HapATGGGCA	47.9
CML360	HapATGGGCA	54.9
CML361	HapATGGGCA	47.5
CML364	HapATGGGCA	57.4
CML411	HapATGGGCA	46.2
CML415	HapATGGGCA	53.6
CML422	HapATGGGCA	46.6
CML428	HapATGGGCA	47.6
CML431	HapATGGGCA	45.9
CML454	HapATGGGCA	50.2
CML465	HapATGGGCA	52.3
CML470	HapCATAAGG	44.3
CML479	HapATGGGCA	55.3
CML480	HapATGGGCA	52.2
CML493	HapATGGGCA	51.9
CML496	HapATGGGCA	44.4
CML50	HapCATAAGG	49.9
CML69	HapCATAAGG	44.7
D047	HapATGGGCA	51.1
DAN340	HapCATAAGG	41.45
DAN360	HapCATAAGG	50.65
DAN598	HapCATAAGG	38.51
DAN599	HapCATAAGG	52.5
DH29	HapCATAAGG	40.88
DSB	HapCATAAGG	46.4
ES40	HapATGGGCA	53.5
GEMS11	HapATGGGCA	50.9
GEMS13	HapATGGGCA	52.7
GEMS14	HapATGGGCA	51.7
GEMS16	HapATGGGCA	49.8
GEMS17	HapATGGGCA	58.1
GEMS18	HapATGGGCA	54.7
GEMS19	HapATGGGCA	51.5
GEMS20	HapATGGGCA	53.3
GEMS21	HapATGGGCA	47.7
GEMS23	HapATGGGCA	47.7
GEMS25	HapATGGGCA	56.6
GEMS27	HapATGGGCA	53.4
GEMS28	HapATGGGCA	52
GEMS29	HapCATAAGG	48.3
GEMS30	HapATGGGCA	49.4
GEMS31	HapCATAAGG	47.6
GEMS32	HapCATAAGG	49.9
GEMS33	HapATGGGCA	60.8
GEMS35	HapCATAAGG	51
GEMS36	HapATGGGCA	59.3
GEMS4	HapATGGGCA	56.9
GEMS41	HapCATAAGG	48.6
GEMS44	HapCATAAGG	44.9
GEMS45	HapCATAAGG	49.9
GEMS49	HapATGGGCA	61.6
GEMS5	HapATGGGCA	52.6
GEMS50	HapATGGGCA	46.9
GEMS51	HapATGGGCA	57.2
GEMS52	HapATGGGCA	53
GEMS53	HapATGGGCA	48.3
GEMS54	HapCATAAGG	46.7
GEMS56	HapCATAAGG	50.6
GEMS58	HapCATAAGG	48.7
GEMS59	HapATGGGCA	52.2
GEMS6	HapATGGGCA	53.6
GEMS62	HapATGGGCA	52.2
GEMS63	HapATGGGCA	51.4
GEMS64	HapATGGGCA	57.6
GEMS65	HapATGGGCA	52.2
GEMS66	HapATGGGCA	49
GEMS9	HapATGGGCA	48.4
GY1032	HapCATAAGG	44.4
GY220	HapATGGGCA	49.09
GY237	HapATGGGCA	55.5
GY386	HapATGGGCA	53.9
GY386B	HapATGGGCA	50.7
GY462	HapATGGGCA	48.51
GY798	HapATGGGCA	51.7
GY923	HapCATAAGG	50
HB	HapATGGGCA	43.4
HSBN	HapCATAAGG	35.9
HTH-17	HapCATAAGG	33.7
HUANGC	HapCATAAGG	34.47
HYS	HapCATAAGG	32.86
IRF314	HapCATAAGG	46.4
JI63	HapATGGGCA	41.4
JI842	HapATGGGCA	41.8
JI846	HapATGGGCA	49.3
JI853	HapCATAAGG	44.32
JIAO51	HapATGGGCA	49.76
K10	HapCATAAGG	42.44
K22	HapCATAAGG	36.51
L3180	HapATGGGCA	47.7
LG001	HapCATAAGG	44
LIAO159	HapATGGGCA	49.4
LIAO5114	HapATGGGCA	47.68
LIAO5263	HapCATAAGG	43.7
LK11	HapCATAAGG	38.58
LXN	HapCATAAGG	43.4
LY042	HapCATAAGG	46.9
M153	HapCATAAGG	46.2
M165	HapCATAAGG	40.7
MN	HapCATAAGG	42.1
MO17	HapCATAAGG	47.85
NAN21-3	HapATGGGCA	43.38
NMJT	HapCATAAGG	44.2
QI205	HapATGGGCA	43.5
QI319	HapCATAAGG	44
R15	HapCATAAGG	39.6
R15X1141	HapCATAAGG	46
RY684	HapCATAAGG	48.1
RY732	HapCATAAGG	37.8
SC55	HapATGGGCA	46.9
SHEN5003	HapCATAAGG	31.03
SI273	HapATGGGCA	47.5
SI434	HapCATAAGG	32
SI446	HapCATAAGG	45.53
SW92E114	HapATGGGCA	49.8
SY1032	HapATGGGCA	49.8
SY1035	HapATGGGCA	49.8
SY1039	HapATGGGCA	47.7
SY1052	HapATGGGCA	46.6
SY1077	HapATGGGCA	44.55
SY3073	HapATGGGCA	44.8
SY998	HapATGGGCA	43.7
SY999	HapATGGGCA	45.1
TIAN77	HapCATAAGG	39.62
TT16	HapATGGGCA	52
TX5	HapATGGGCA	42.1
TY1	HapCATAAGG	46.7
TY11	HapCATAAGG	50.8
TY2	HapCATAAGG	43.8
TY3	HapATGGGCA	45.7
TY5	HapCATAAGG	43.6
TY6	HapCATAAGG	47.7
TY7	HapATGGGCA	46.3
TY8	HapCATAAGG	49.6
U8112	HapATGGGCA	45.68
WH413	HapCATAAGG	33.66
WMR	HapCATAAGG	34.7
WU109	HapCATAAGG	38.73
XI502	HapCATAAGG	36.46
XUN971	HapCATAAGG	42.9
XZ698	HapCATAAGG	41.8
YAN414	HapCATAAGG	39.97
YE478	HapCATAAGG	39.13
YE52106	HapATGGGCA	45.23
YE8001	HapATGGGCA	36.31
YU374	HapCATAAGG	41.66
Z2018F	HapCATAAGG	50.7
ZB648	HapCATAAGG	45
ZHENG28	HapATGGGCA	42.9
ZHENG29	HapCATAAGG	46.99
ZHENG30	HapCATAAGG	48.39
ZHENG32	HapATGGGCA	43.9
ZHENG35	HapCATAAGG	44.64
ZHENG58	HapCATAAGG	35.09
ZHI41	HapATGGGCA	48.4
ZHONG69	HapCATAAGG	42.2
ZI330	HapCATAAGG	44.24
ZONG3	HapCATAAGG	41.4
ZONG31	HapCATAAGG	42.41
ZZ03	HapCATAAGG	45
